# Supplementary material for: NALCN expression is down-regulated and associated with immune infiltration in gastric cancer
Source: Front Immunol. 2025 Feb 12;16:1512107. doi: 10.3389/fimmu.2025.1512107 (PMC11860897; doi:10.3389/fimmu.2025.1512107)
Supplement: Supplementary file 2 [file DataSheet2.zip]

Archive with 74 entries (73 files):
- μ£¬σæ╜σÉìμûçΣ╗╢σñ╣ 2 2/
- __MACOSX/._μ£¬σæ╜σÉìμûçΣ╗╢σñ╣ 2 2
- μ£¬σæ╜σÉìμûçΣ╗╢σñ╣ 2 2/Figure7.D.GZMB.xlsx
- __MACOSX/μ£¬σæ╜σÉìμûçΣ╗╢σñ╣ 2 2/._Figure7.D.GZMB.xlsx
- μ£¬σæ╜σÉìμûçΣ╗╢σñ╣ 2 2/Figure2.F.xlsx
- __MACOSX/μ£¬σæ╜σÉìμûçΣ╗╢σñ╣ 2 2/._Figure2.F.xlsx
- μ£¬σæ╜σÉìμûçΣ╗╢σñ╣ 2 2/Figure6.A.xlsx
- __MACOSX/μ£¬σæ╜σÉìμûçΣ╗╢σñ╣ 2 2/._Figure6.A.xlsx
- μ£¬σæ╜σÉìμûçΣ╗╢σñ╣ 2 2/Figure8.A.xlsx
- __MACOSX/μ£¬σæ╜σÉìμûçΣ╗╢σñ╣ 2 2/._Figure8.A.xlsx
- μ£¬σæ╜σÉìμûçΣ╗╢σñ╣ 2 2/Figure2.G.xlsx
- __MACOSX/μ£¬σæ╜σÉìμûçΣ╗╢σñ╣ 2 2/._Figure2.G.xlsx
- μ£¬σæ╜σÉìμûçΣ╗╢σñ╣ 2 2/Figure1.B.GSE66229.xlsx
- __MACOSX/μ£¬σæ╜σÉìμûçΣ╗╢σñ╣ 2 2/._Figure1.B.GSE66229.xlsx
- μ£¬σæ╜σÉìμûçΣ╗╢σñ╣ 2 2/Figure1.C.GSE65801.xlsx
- __MACOSX/μ£¬σæ╜σÉìμûçΣ╗╢σñ╣ 2 2/._Figure1.C.GSE65801.xlsx
- μ£¬σæ╜σÉìμûçΣ╗╢σñ╣ 2 2/Figure7.B.CD107a.xlsx
- __MACOSX/μ£¬σæ╜σÉìμûçΣ╗╢σñ╣ 2 2/._Figure7.B.CD107a.xlsx
- μ£¬σæ╜σÉìμûçΣ╗╢σñ╣ 2 2/Figure8.E.INF╬│∩╝êELISA) .xlsx
- __MACOSX/μ£¬σæ╜σÉìμûçΣ╗╢σñ╣ 2 2/._Figure8.E.INF╬│∩╝êELISA) .xlsx
- μ£¬σæ╜σÉìμûçΣ╗╢σñ╣ 2 2/Figure9.B.xlsx
- __MACOSX/μ£¬σæ╜σÉìμûçΣ╗╢σñ╣ 2 2/._Figure9.B.xlsx
- μ£¬σæ╜σÉìμûçΣ╗╢σñ╣ 2 2/Figure7.E.INF╬│∩╝êELISA∩╝ë.xlsx
- __MACOSX/μ£¬σæ╜σÉìμûçΣ╗╢σñ╣ 2 2/._Figure7.E.INF╬│∩╝êELISA∩╝ë.xlsx
- μ£¬σæ╜σÉìμûçΣ╗╢σñ╣ 2 2/Figure1.E.xlsx
- __MACOSX/μ£¬σæ╜σÉìμûçΣ╗╢σñ╣ 2 2/._Figure1.E.xlsx
- μ£¬σæ╜σÉìμûçΣ╗╢σñ╣ 2 2/Figure8.F.xlsx
- __MACOSX/μ£¬σæ╜σÉìμûçΣ╗╢σñ╣ 2 2/._Figure8.F.xlsx
- μ£¬σæ╜σÉìμûçΣ╗╢σñ╣ 2 2/Figure7.E.GZMB∩╝êELISA∩╝ë.xlsx
- __MACOSX/μ£¬σæ╜σÉìμûçΣ╗╢σñ╣ 2 2/._Figure7.E.GZMB∩╝êELISA∩╝ë.xlsx
- μ£¬σæ╜σÉìμûçΣ╗╢σñ╣ 2 2/Figure8.G.xlsx
- __MACOSX/μ£¬σæ╜σÉìμûçΣ╗╢σñ╣ 2 2/._Figure8.G.xlsx
- μ£¬σæ╜σÉìμûçΣ╗╢σñ╣ 2 2/Figure2.A.xlsx
- __MACOSX/μ£¬σæ╜σÉìμûçΣ╗╢σñ╣ 2 2/._Figure2.A.xlsx
- μ£¬σæ╜σÉìμûçΣ╗╢σñ╣ 2 2/Figure4.xlsx
- __MACOSX/μ£¬σæ╜σÉìμûçΣ╗╢σñ╣ 2 2/._Figure4.xlsx
- μ£¬σæ╜σÉìμûçΣ╗╢σñ╣ 2 2/Figure7.A.xlsx
- __MACOSX/μ£¬σæ╜σÉìμûçΣ╗╢σñ╣ 2 2/._Figure7.A.xlsx
- μ£¬σæ╜σÉìμûçΣ╗╢σñ╣ 2 2/Figure2.B.xlsx
- __MACOSX/μ£¬σæ╜σÉìμûçΣ╗╢σñ╣ 2 2/._Figure2.B.xlsx
- μ£¬σæ╜σÉìμûçΣ╗╢σñ╣ 2 2/Figure6.D.GES1.xlsx
- __MACOSX/μ£¬σæ╜σÉìμûçΣ╗╢σñ╣ 2 2/._Figure6.D.GES1.xlsx
- μ£¬σæ╜σÉìμûçΣ╗╢σñ╣ 2 2/Figure6.C.AGS.xlsx
- __MACOSX/μ£¬σæ╜σÉìμûçΣ╗╢σñ╣ 2 2/._Figure6.C.AGS.xlsx
- μ£¬σæ╜σÉìμûçΣ╗╢σñ╣ 2 2/Figure7.C.Ki67.xlsx
- __MACOSX/μ£¬σæ╜σÉìμûçΣ╗╢σñ╣ 2 2/._Figure7.C.Ki67.xlsx
- μ£¬σæ╜σÉìμûçΣ╗╢σñ╣ 2 2/Figure8.E.GZMB∩╝êELISA).xlsx
- __MACOSX/μ£¬σæ╜σÉìμûçΣ╗╢σñ╣ 2 2/._Figure8.E.GZMB∩╝êELISA).xlsx
- μ£¬σæ╜σÉìμûçΣ╗╢σñ╣ 2 2/Figure2.C.xlsx
- __MACOSX/μ£¬σæ╜σÉìμûçΣ╗╢σñ╣ 2 2/._Figure2.C.xlsx
- μ£¬σæ╜σÉìμûçΣ╗╢σñ╣ 2 2/Figure8.D.GZMB .xlsx
- __MACOSX/μ£¬σæ╜σÉìμûçΣ╗╢σñ╣ 2 2/._Figure8.D.GZMB .xlsx
- μ£¬σæ╜σÉìμûçΣ╗╢σñ╣ 2 2/Figure9.A.xlsx
- __MACOSX/μ£¬σæ╜σÉìμûçΣ╗╢σñ╣ 2 2/._Figure9.A.xlsx
- μ£¬σæ╜σÉìμûçΣ╗╢σñ╣ 2 2/Figure8.B.CD107a .xlsx
- __MACOSX/μ£¬σæ╜σÉìμûçΣ╗╢σñ╣ 2 2/._Figure8.B.CD107a .xlsx
- μ£¬σæ╜σÉìμûçΣ╗╢σñ╣ 2 2/Figure1.F.xlsx
- __MACOSX/μ£¬σæ╜σÉìμûçΣ╗╢σñ╣ 2 2/._Figure1.F.xlsx
- μ£¬σæ╜σÉìμûçΣ╗╢σñ╣ 2 2/Figure2.H.xlsx
- __MACOSX/μ£¬σæ╜σÉìμûçΣ╗╢σñ╣ 2 2/._Figure2.H.xlsx
- μ£¬σæ╜σÉìμûçΣ╗╢σñ╣ 2 2/Figure1.A.xlsx
- __MACOSX/μ£¬σæ╜σÉìμûçΣ╗╢σñ╣ 2 2/._Figure1.A.xlsx
- μ£¬σæ╜σÉìμûçΣ╗╢σñ╣ 2 2/Figure2.D.xlsx
- __MACOSX/μ£¬σæ╜σÉìμûçΣ╗╢σñ╣ 2 2/._Figure2.D.xlsx
- μ£¬σæ╜σÉìμûçΣ╗╢σñ╣ 2 2/Figure2.E.xlsx
- __MACOSX/μ£¬σæ╜σÉìμûçΣ╗╢σñ╣ 2 2/._Figure2.E.xlsx
- μ£¬σæ╜σÉìμûçΣ╗╢σñ╣ 2 2/Figure6.B.xlsx
- __MACOSX/μ£¬σæ╜σÉìμûçΣ╗╢σñ╣ 2 2/._Figure6.B.xlsx
- μ£¬σæ╜σÉìμûçΣ╗╢σñ╣ 2 2/Figure7.F.xlsx
- __MACOSX/μ£¬σæ╜σÉìμûçΣ╗╢σñ╣ 2 2/._Figure7.F.xlsx
- μ£¬σæ╜σÉìμûçΣ╗╢σñ╣ 2 2/Figure3.xlsx
- __MACOSX/μ£¬σæ╜σÉìμûçΣ╗╢σñ╣ 2 2/._Figure3.xlsx
- μ£¬σæ╜σÉìμûçΣ╗╢σñ╣ 2 2/Figure8.C.Ki67.xlsx
- __MACOSX/μ£¬σæ╜σÉìμûçΣ╗╢σñ╣ 2 2/._Figure8.C.Ki67.xlsx
