# Supplementary material for: NALCN expression is down-regulated and associated with immune infiltration in gastric cancer
Source: Front Immunol. 2025 Feb 12;16:1512107. doi: 10.3389/fimmu.2025.1512107 (PMC11860897; doi:10.3389/fimmu.2025.1512107)
Supplement: Supplementary file 2 [file DataSheet2.zip › μ£¬σæ╜σÉìμûçΣ╗╢σñ╣ 2 2/Figure7.D.GZMB.xlsx]

## Sheet: Sheet1
	siCtrl			siNALCN
D4	50.78	48.92	47.91	45.92	47.37	43.72
D6	48.32	46.47	48.3	37.7	36.71	36.34
