# Supplementary material for: NALCN expression is down-regulated and associated with immune infiltration in gastric cancer
Source: Front Immunol. 2025 Feb 12;16:1512107. doi: 10.3389/fimmu.2025.1512107 (PMC11860897; doi:10.3389/fimmu.2025.1512107)
Supplement: Supplementary file 2 [file DataSheet2.zip › μ£¬σæ╜σÉìμûçΣ╗╢σñ╣ 2 2/Figure2.F.xlsx]

## Sheet: Sheet1
AGS	siCtrl	siNALCN
	60	95
	55	110
	68	102
GES1	siCtrl	siNALCN
	51	89
	49	96
	59	91
