# Supplementary material for: NALCN expression is down-regulated and associated with immune infiltration in gastric cancer
Source: Front Immunol. 2025 Feb 12;16:1512107. doi: 10.3389/fimmu.2025.1512107 (PMC11860897; doi:10.3389/fimmu.2025.1512107)
Supplement: Supplementary file 2 [file DataSheet2.zip › μ£¬σæ╜σÉìμûçΣ╗╢σñ╣ 2 2/Figure6.A.xlsx]

## Sheet: Sheet1
siCtrl			siNALCN#1			siNALCN#2			siNALCN#3
0.989255	0.985616	1.02561	0.911028	0.936486	0.933992	0.999241	0.970073	0.945657	0.923356	0.963346	0.926833
