# Supplementary material for: NALCN expression is down-regulated and associated with immune infiltration in gastric cancer
Source: Front Immunol. 2025 Feb 12;16:1512107. doi: 10.3389/fimmu.2025.1512107 (PMC11860897; doi:10.3389/fimmu.2025.1512107)
Supplement: Supplementary file 2 [file DataSheet2.zip › μ£¬σæ╜σÉìμûçΣ╗╢σñ╣ 2 2/Figure8.A.xlsx]

## Sheet: Sheet1
CD8		siCtrl			siNALCN
	D4	86.49	87.5	86.22	87.2	86.94	85.63
	D6	79.48	80.49	78.87	76.38	77.3	78.11
CD4		siCtrl			siNALCN
	D4	8.97	8.45	9.68	8.71	8.9	10.47
	D6	11.92	11.71	10.93	12.19	12.71	13
