# Supplementary material for: NALCN expression is down-regulated and associated with immune infiltration in gastric cancer
Source: Front Immunol. 2025 Feb 12;16:1512107. doi: 10.3389/fimmu.2025.1512107 (PMC11860897; doi:10.3389/fimmu.2025.1512107)
Supplement: Supplementary file 2 [file DataSheet2.zip › μ£¬σæ╜σÉìμûçΣ╗╢σñ╣ 2 2/Figure2.G.xlsx]

## Sheet: Sheet1
AGS		siCtrl			siNALCN
	G0/G1	79.11	78.6	78.64	76.21	76	77.06
	S	5.96	6.05	5.79	7.14	7.02	6.74
	G2/M	14.99	15.37	15.63	16.67	17	16.26
GES1		siCtrl			siNALCN
	G0/G1	53.33	52.51	52.36	49.29	50.46	50.26
	S	14.59	16.86	14.34	18.13	18.06	17.24
	G2/M	32.06	32.58	33.27	32.57	31.41	32.44
