# Supplementary material for: NALCN expression is down-regulated and associated with immune infiltration in gastric cancer
Source: Front Immunol. 2025 Feb 12;16:1512107. doi: 10.3389/fimmu.2025.1512107 (PMC11860897; doi:10.3389/fimmu.2025.1512107)
Supplement: Supplementary file 2 [file DataSheet2.zip › μ£¬σæ╜σÉìμûçΣ╗╢σñ╣ 2 2/Figure1.B.GSE66229.xlsx]

## Sheet: Sheet1
tumor（n=300）	normal（n=100）
0.969043	0.981448
0.979727	1.03726
0.970918	1.04598
0.999598	1.05582
1.00027	1.02677
0.995831	0.999337
0.948143	1.03377
0.997705	1.04831
0.983076	0.987101
1.10959	1.001
0.961713	0.980085
0.982043	1.05081
1.17344	0.964229
1.18612	1.02628
1.23801	1.03404
0.983036	1.15147
0.916272	1.02992
0.98495	1.00263
0.984679	0.983722
0.997661	0.973004
0.979078	0.996336
1.08791	1.01396
0.97504	1.0581
0.968017	1.05705
1.01607	1.14201
1.01364	1.00157
1.0451	1.04904
1.13265	1.00027
0.987257	1.05218
1.1054	1.00277
1.03117	1.09961
1.04117	0.947302
0.968072	1.14617
0.995785	1.0551
0.952026	1.06476
0.954418	1.01205
0.936737	1.01382
1.19461	1.01111
0.940623	1.0849
0.989029	1.03813
0.989348	1.00556
0.938047	1.22505
0.927975	1.04509
1.00268	1.08347
0.956561	1.18718
0.992993	1.13563
1.10162	1.02234
0.922514	1.01602
0.998312	1.14559
1.11148	1.05646
0.954662	1.00615
0.975807	1.05514
0.987747	1.00418
1.05619	0.990225
1.12419	0.981093
0.968472	1.0105
1.06666	0.965178
1.01411	0.945421
0.965967	0.973763
0.983488	1.10529
1.02428	1.00413
0.976525	1.04867
1.00246	1.00911
0.995026	0.982784
0.963852	1.09489
1.0267	0.964487
1.06071	1.07528
0.943406	1.09009
1.05216	1.02178
1.10365	1.0412
0.95087	1.04674
0.947034	1.00746
0.949401	1.06998
1.16923	0.998472
0.962013	1.04498
1.10249	1.11665
1.14284	1.0837
1.06295	1.13099
0.987849	0.987812
0.960236	1.03751
0.928515	1.03721
0.97685	1.01421
0.982821	1.02888
0.928829	1.05606
1.05409	1.00959
1.24909	1.05308
1.00267	1.06742
1.05772	1.00115
0.919618	1.03097
1.08774	0.97461
1.02703	1.01314
1.15206	1.03251
0.99238	1.23892
0.982294	1.07429
1.01198	1.02611
0.971828	1.03932
0.980597	1.14562
1.01964	1.1886
1.05743	0.971091
1.26228	1.09055
1.05352
0.995085
0.94171
1.10812
0.944014
0.979024
0.999839
1.14216
0.921418
0.921214
0.974139
0.992196
0.958963
1.04512
0.951909
1.04875
0.941011
0.950115
0.946242
1.0136
0.955227
0.945756
1.07312
1.01741
0.994922
1.01126
0.957301
1.12922
0.979017
0.968661
0.962328
0.987358
0.991933
1.00079
1.00162
0.986675
0.958067
0.975945
1.01714
0.970147
0.952348
0.968738
0.98916
1.00848
0.934422
0.990874
0.948232
0.995277
0.967965
0.935378
1.30616
1.018
0.994284
1.0351
1.01345
0.947486
1.0355
0.928168
0.93964
0.966917
0.987195
1.01642
0.972389
0.968375
0.951443
0.992211
1.00889
1.10242
1.03736
0.945531
1.21075
1.26426
0.980175
0.969932
0.953053
0.968821
0.962134
1.08157
0.919441
0.976624
1.1343
1.13528
0.961039
1.03073
0.948786
0.988927
0.951465
1.09732
0.928294
1.01331
1.01671
0.949184
0.985248
0.992071
1.16084
0.98486
0.995669
0.88193
0.977595
0.94829
1.13196
1.12636
0.960546
1.11541
0.993854
0.989562
0.923434
1.01788
1.02786
1.03077
0.986284
0.930765
1.003
1.06555
1.16604
1.0093
1.33537
1.02761
0.955442
1.02877
1.04094
0.997794
1.09592
1.08922
1.05538
0.962676
1.00745
1.01703
1.04356
1.01455
1.01304
0.950432
1.02232
0.986849
0.952487
0.981552
0.964083
0.995185
1.26687
0.993522
0.956566
1.20656
1.1392
0.940249
0.959533
0.985956
0.97859
0.911098
0.936139
0.990792
0.996683
0.978048
0.948592
0.931232
1.03634
0.946019
1.00331
0.96929
1.13477
0.986788
0.970307
1.29983
1.1653
0.969367
1.08293
1.021
0.967801
0.988385
0.980384
1.1576
0.98546
0.946911
0.937335
1.02034
0.937361
1.01471
1.00316
0.984131
0.971998
0.941427
1.05138
1.02184
1.04285
0.932587
1.11741
0.956541
0.980039
1.05413
0.991614
1.02005
1.03279
0.971684
0.954279
1.00288
1.21691
1.01352
0.951355
1.05662
0.994039
1.1214
