# Supplementary material for: NALCN expression is down-regulated and associated with immune infiltration in gastric cancer
Source: Front Immunol. 2025 Feb 12;16:1512107. doi: 10.3389/fimmu.2025.1512107 (PMC11860897; doi:10.3389/fimmu.2025.1512107)
Supplement: Supplementary file 2 [file DataSheet2.zip › μ£¬σæ╜σÉìμûçΣ╗╢σñ╣ 2 2/Figure7.B.CD107a.xlsx]

## Sheet: Sheet1
	siCtrl			siNALCN
D4	55.47	56.87	56.99	15.2	15.54	15.8
D6	18.64	17.82	19.39	15.76	15.6	14.44
