# Supplementary material for: NALCN expression is down-regulated and associated with immune infiltration in gastric cancer
Source: Front Immunol. 2025 Feb 12;16:1512107. doi: 10.3389/fimmu.2025.1512107 (PMC11860897; doi:10.3389/fimmu.2025.1512107)
Supplement: Supplementary file 2 [file DataSheet2.zip › μ£¬σæ╜σÉìμûçΣ╗╢σñ╣ 2 2/Figure8.E.INF╬│∩╝êELISA) .xlsx]

## Sheet: Sheet1
	siCtrl			siNALCN
D4	69.174	62.343	63.941	38.491	39.622	43.037
D6	202.453	202.453	194.808	90.06	76.516	83.972
