# Supplementary material for: NALCN expression is down-regulated and associated with immune infiltration in gastric cancer
Source: Front Immunol. 2025 Feb 12;16:1512107. doi: 10.3389/fimmu.2025.1512107 (PMC11860897; doi:10.3389/fimmu.2025.1512107)
Supplement: Supplementary file 2 [file DataSheet2.zip › μ£¬σæ╜σÉìμûçΣ╗╢σñ╣ 2 2/Figure9.B.xlsx]

## Sheet: Sheet1
	Total	Expected	Hits	Raw P	Holm P	FDR	Enriched_Compounds	Fold Enrichment
Beta Oxidation of Very Long Chain Fatty Acids	17	0.913	4	0.0105	1	0.336	Carnitine Acetylcarnitine Octanoic acid Caproic acid	4.38
Alanine Metabolism	17	0.913	4	0.0105	1	0.336	Glycine Glutamic acid Alanine Pyruvic acid	4.38
Glutamate Metabolism	49	2.63	7	0.0129	1	0.336	GABA Glycine Glutamic acid Alanine Pyruvic acid Succinic acid GMP	2.66
Urea Cycle	29	1.56	5	0.0164	1	0.336	Fumaric acid Glutamic acid Alanine Pyruvic acid Citrulline	3.21
Glutathione Metabolism	21	1.13	4	0.0225	1	0.336	Glycine Glutamic acid Alanine gamma-Glutamylalanine	3.54
Citric Acid Cycle	32	1.72	5	0.0246	1	0.336	Citric acid Fumaric acid Malic acid Pyruvic acid Succinic acid	2.91
Carnitine Synthesis	22	1.18	4	0.0264	1	0.336	Carnitine Glycine Lysine Succinic acid	3.39
Glucose-Alanine Cycle	13	0.698	3	0.0286	1	0.336	Glutamic acid Alanine Pyruvic acid	4.3
Warburg Effect	58	3.12	7	0.0309	1	0.336	Citric acid Fumaric acid Glutamic acid Malic acid Lactic acid Pyruvic acid Succinic acid	2.24
Valine, Leucine and Isoleucine Degradation	60	3.22	7	0.0364	1	0.357	alpha-Ketoisovaleric acid Glutamic acid Isoleucine Succinic acid 3-Methyl-2-oxopentanoic acid Leucine Ketoleucine	2.17
Oxidation of Branched Chain Fatty Acids	26	1.4	4	0.0461	1	0.411	Carnitine Acetylcarnitine Succinic acid Propionylcarnitine	2.86
Mitochondrial Beta-Oxidation of Short Chain Saturated Fatty Acids	27	1.45	4	0.052	1	0.425	Carnitine Octanoic acid Caproic acid Octanoylcarnitine	2.76
Arginine and Proline Metabolism	53	2.85	6	0.0588	1	0.443	Glycine Fumaric acid Glutamic acid Proline Succinic acid Citrulline	2.11
Ammonia Recycling	32	1.72	4	0.0874	1	0.588	Glycine Glutamic acid Histidine Pyruvic acid	2.33
Glycine and Serine Metabolism	59	3.17	6	0.09	1	0.588	Dimethylglycine Glycine Glutamic acid Alanine Threonine Pyruvic acid	1.89
Transfer of Acetyl Groups into Mitochondria	22	1.18	3	0.11	1	0.652	Citric acid Malic acid Pyruvic acid	2.54
Aspartate Metabolism	35	1.88	4	0.113	1	0.652	Fumaric acid Glutamic acid N-Acetylaspartic acid Citrulline	2.13
Ketone Body Metabolism	13	0.698	2	0.151	1	0.824	3-Hydroxybutyric acid Succinic acid	2.87
Phenylalanine and Tyrosine Metabolism	28	1.5	3	0.187	1	0.962	Fumaric acid Glutamic acid Tyrosine	2
Methylhistidine Metabolism	4	0.215	1	0.198	1	0.972	Histidine	4.65
Amino Sugar Metabolism	33	1.77	3	0.259	1	1	Glutamic acid N-Acetylglucosamine Pyruvic acid	1.69
Butyrate Metabolism	19	1.02	2	0.272	1	1	Butyric acid Succinic acid	1.96
Mitochondrial Electron Transport Chain	19	1.02	2	0.272	1	1	Fumaric acid Succinic acid	1.96
Fatty Acid Biosynthesis	35	1.88	3	0.289	1	1	Butyric acid Octanoic acid Caproic acid	1.6
Biotin Metabolism	8	0.43	1	0.358	1	1	Lysine	2.33
Tryptophan Metabolism	60	3.22	4	0.405	1	1	Glutamic acid Alanine Indoleacetic acid Tryptophan	1.24
Histidine Metabolism	43	2.31	3	0.41	1	1	1-Methylhistidine Glutamic acid Histidine	1.3
Cysteine Metabolism	26	1.4	2	0.412	1	1	Glutamic acid Pyruvic acid	1.43
Malate-Aspartate Shuttle	10	0.537	1	0.426	1	1	Glutamic acid	1.86
Pyruvaldehyde Degradation	10	0.537	1	0.426	1	1	Pyruvic acid	1.86
Pyruvate Metabolism	48	2.58	3	0.483	1	1	Malic acid Lactic acid Pyruvic acid	1.16
Lysine Degradation	30	1.61	2	0.487	1	1	Glutamic acid Lysine	1.24
Thyroid hormone synthesis	13	0.698	1	0.514	1	1	Tyrosine	1.43
Beta-Alanine Metabolism	34	1.83	2	0.556	1	1	Glutamic acid Histidine	1.09
Gluconeogenesis	35	1.88	2	0.572	1	1	Lactic acid Pyruvic acid	1.06
Purine Metabolism	74	3.97	4	0.574	1	1	Glycine Fumaric acid Glutamic acid GMP	1.01
Nicotinate and Nicotinamide Metabolism	37	1.99	2	0.603	1	1	Glutamic acid Nicotinic acid	1.01
Alpha Linolenic Acid and Linoleic Acid Metabolism	19	1.02	1	0.653	1	1	DHA	0.98
Catecholamine Biosynthesis	20	1.07	1	0.672	1	1	Tyrosine	0.935
Threonine and 2-Oxobutanoate Degradation	20	1.07	1	0.672	1	1	Threonine	0.935
Propanoate Metabolism	42	2.26	2	0.673	1	1	2-Hydroxybutyric acid Glutamic acid	0.885
Methionine Metabolism	43	2.31	2	0.686	1	1	Dimethylglycine Glycine	0.866
Betaine Metabolism	21	1.13	1	0.69	1	1	Dimethylglycine	0.885
Glycolysis	25	1.34	1	0.753	1	1	Pyruvic acid	0.746
Tyrosine Metabolism	72	3.87	3	0.76	1	1	Fumaric acid Glutamic acid Tyrosine	0.775
Phytanic Acid Peroxisomal Oxidation	26	1.4	1	0.766	1	1	Succinic acid	0.714
Selenoamino Acid Metabolism	28	1.5	1	0.791	1	1	Alanine	0.667
Mitochondrial Beta-Oxidation of Long Chain Saturated Fatty Acids	28	1.5	1	0.791	1	1	Carnitine	0.667
Folate Metabolism	29	1.56	1	0.803	1	1	Glutamic acid	0.641
Bile Acid Biosynthesis	65	3.49	2	0.879	1	1	TCA Glycine	0.573
Porphyrin Metabolism	40	2.15	1	0.895	1	1	Glycine	0.465
Fatty acid Metabolism	43	2.31	1	0.912	1	1	Carnitine	0.433
Arachidonic Acid Metabolism	69	3.71	1	0.981	1	1	Glutamic acid	0.27
