# Supplementary material for: NALCN expression is down-regulated and associated with immune infiltration in gastric cancer
Source: Front Immunol. 2025 Feb 12;16:1512107. doi: 10.3389/fimmu.2025.1512107 (PMC11860897; doi:10.3389/fimmu.2025.1512107)
Supplement: Supplementary file 2 [file DataSheet2.zip › μ£¬σæ╜σÉìμûçΣ╗╢σñ╣ 2 2/Figure7.E.INF╬│∩╝êELISA∩╝ë.xlsx]

## Sheet: Sheet1
	siCtrl			siNALCN
D4	81.267	75.08	81.682	55.222	49.375	53.85
D6	278.449	247.563	255.85	142.148	142.845	152.933
