# Supplementary material for: NALCN expression is down-regulated and associated with immune infiltration in gastric cancer
Source: Front Immunol. 2025 Feb 12;16:1512107. doi: 10.3389/fimmu.2025.1512107 (PMC11860897; doi:10.3389/fimmu.2025.1512107)
Supplement: Supplementary file 2 [file DataSheet2.zip › μ£¬σæ╜σÉìμûçΣ╗╢σñ╣ 2 2/Figure8.F.xlsx]

## Sheet: Sheet1
	siCtrl					siNALCN
0	0.318	0.323	0.331	0.335	0.334	0.311	0.321	0.317	0.321	0.319
24	0.341	0.335	0.348	0.344	0.332	0.302	0.311	0.321	0.321	0.308
48	0.744	0.743	0.741	0.735	0.711	0.611	0.605	0.652	0.598	0.608
72	1.232	1.125	1.221	1.235	1.332	0.952	1.011	0.895	0.877	0.893
