# Supplementary material for: NALCN expression is down-regulated and associated with immune infiltration in gastric cancer
Source: Front Immunol. 2025 Feb 12;16:1512107. doi: 10.3389/fimmu.2025.1512107 (PMC11860897; doi:10.3389/fimmu.2025.1512107)
Supplement: Supplementary file 2 [file DataSheet2.zip › μ£¬σæ╜σÉìμûçΣ╗╢σñ╣ 2 2/Figure7.E.GZMB∩╝êELISA∩╝ë.xlsx]

## Sheet: Sheet1
	siCtrl			siNALCN
D4	1435.4	1626.94	1579.23	597.442	552.349	508.675
D6	2513.19	2540.31	3005.53	1099.36	1150.2	1189.93
