# Supplementary material for: NALCN expression is down-regulated and associated with immune infiltration in gastric cancer
Source: Front Immunol. 2025 Feb 12;16:1512107. doi: 10.3389/fimmu.2025.1512107 (PMC11860897; doi:10.3389/fimmu.2025.1512107)
Supplement: Supplementary file 2 [file DataSheet2.zip › μ£¬σæ╜σÉìμûçΣ╗╢σñ╣ 2 2/Figure8.G.xlsx]

## Sheet: Sheet1
	siCtrl			siNALCN
D4	9.32	9.62	9.77	16.32	15.41	22.42
D6	5.44	5.78	5.66	12.47	12.43	11.18
