# Supplementary material for: NALCN expression is down-regulated and associated with immune infiltration in gastric cancer
Source: Front Immunol. 2025 Feb 12;16:1512107. doi: 10.3389/fimmu.2025.1512107 (PMC11860897; doi:10.3389/fimmu.2025.1512107)
Supplement: Supplementary file 2 [file DataSheet2.zip › μ£¬σæ╜σÉìμûçΣ╗╢σñ╣ 2 2/Figure2.A.xlsx]

## Sheet: Sheet1
GES1			AGS			MKN45			HGC27
1.0029	1.00433	0.99281	0.451075	0.426999	0.367118	0.00248264	0.00234254	0.00234714	0.00547207	0.00609364	0.00448746
