# Supplementary material for: NALCN expression is down-regulated and associated with immune infiltration in gastric cancer
Source: Front Immunol. 2025 Feb 12;16:1512107. doi: 10.3389/fimmu.2025.1512107 (PMC11860897; doi:10.3389/fimmu.2025.1512107)
Supplement: Supplementary file 2 [file DataSheet2.zip › μ£¬σæ╜σÉìμûçΣ╗╢σñ╣ 2 2/Figure4.xlsx]

## Sheet: 1#Th2 cells
sample_id	NALCN	Th2 cells
TCGA-3M-AB46-01A-11R-A414-31	Low	0.402013
TCGA-3M-AB47-01A-22R-A414-31	High	0.403183
TCGA-B7-5818-01A-11R-1602-13	Low	0.383001
TCGA-B7-A5TI-01A-11R-A31P-31	High	0.391712
TCGA-B7-A5TJ-01A-11R-A31P-31	High	0.377979
TCGA-B7-A5TK-01A-12R-A36D-31	Low	0.43723
TCGA-B7-A5TN-01A-21R-A31P-31	High	0.338902
TCGA-BR-4187-01A-01R-1131-13	High	0.391171
TCGA-BR-4191-01A-02R-1131-13	High	0.371374
TCGA-BR-4201-01A-01R-1131-13	High	0.401074
TCGA-BR-4253-01A-01R-1131-13	Low	0.426831
TCGA-BR-4256-01A-01R-1131-13	High	0.411394
TCGA-BR-4257-01A-01R-1131-13	High	0.42685
TCGA-BR-4267-01A-01R-1131-13	High	0.360982
TCGA-BR-4279-01A-01R-1131-13	High	0.402945
TCGA-BR-4280-01A-01R-1131-13	Low	0.419479
TCGA-BR-4294-01A-01R-1131-13	High	0.282911
TCGA-BR-4357-01A-01R-1157-13	High	0.425132
TCGA-BR-4361-01A-01R-1157-13	High	0.436717
TCGA-BR-4363-01A-01R-1157-13	High	0.425886
TCGA-BR-4366-01A-01R-1157-13	High	0.339933
TCGA-BR-4367-01A-01R-1157-13	High	0.407477
TCGA-BR-4368-01A-01R-1157-13	High	0.410426
TCGA-BR-4369-01A-01R-1157-13	High	0.386897
TCGA-BR-4370-01A-01R-1157-13	High	0.39285
TCGA-BR-4371-01A-01R-1157-13	Low	0.428941
TCGA-BR-6452-01A-12R-1802-13	Low	0.409632
TCGA-BR-6453-01A-11R-1802-13	Low	0.378112
TCGA-BR-6454-01A-11R-1802-13	High	0.418514
TCGA-BR-6455-01A-11R-1802-13	High	0.413982
TCGA-BR-6456-01A-11R-1802-13	High	0.411735
TCGA-BR-6457-01A-21R-1802-13	High	0.354529
TCGA-BR-6458-01A-11R-1802-13	High	0.400285
TCGA-BR-6563-01A-13R-2055-13	High	0.355319
TCGA-BR-6564-01A-12R-1884-13	High	0.3297
TCGA-BR-6565-01A-11R-1802-13	High	0.415349
TCGA-BR-6566-01A-11R-1802-13	Low	0.40268
TCGA-BR-6705-01A-12R-1884-13	High	0.365541
TCGA-BR-6707-01A-11R-1884-13	High	0.409126
TCGA-BR-6709-01A-11R-1884-13	High	0.442099
TCGA-BR-6710-01A-11R-1884-13	Low	0.332878
TCGA-BR-6801-01A-11R-1884-13	High	0.334019
TCGA-BR-6802-01A-11R-1884-13	Low	0.418842
TCGA-BR-6803-01A-11R-1884-13	High	0.379711
TCGA-BR-6852-01A-11R-1884-13	High	0.403812
TCGA-BR-7196-01A-11R-2055-13	High	0.39259
TCGA-BR-7197-01A-11R-2203-13	Low	0.356281
TCGA-BR-7704-01A-11R-2055-13	Low	0.399678
TCGA-BR-7707-01A-11R-2055-13	Low	0.425619
TCGA-BR-7715-01A-11R-2055-13	High	0.391259
TCGA-BR-7716-01A-21R-2055-13	High	0.391007
TCGA-BR-7717-01A-11R-2055-13	Low	0.387975
TCGA-BR-7722-01A-31R-2203-13	Low	0.325135
TCGA-BR-7723-01A-11R-2055-13	High	0.428707
TCGA-BR-7851-01A-11R-2203-13	High	0.410814
TCGA-BR-7901-01A-11R-2203-13	High	0.364487
TCGA-BR-7957-01A-11R-2203-13	High	0.379894
TCGA-BR-7958-01A-21R-2343-13	Low	0.442647
TCGA-BR-7959-01A-11R-2343-13	High	0.36953
TCGA-BR-8058-01A-31R-2343-13	High	0.420602
TCGA-BR-8059-01A-11R-2343-13	High	0.374144
TCGA-BR-8060-01A-11R-2343-13	High	0.461071
TCGA-BR-8077-01A-11R-2343-13	Low	0.404469
TCGA-BR-8080-01A-11R-2343-13	High	0.385216
TCGA-BR-8081-01A-11R-2343-13	High	0.41576
TCGA-BR-8284-01A-11R-2343-13	High	0.441746
TCGA-BR-8286-01A-12R-2343-13	High	0.428787
TCGA-BR-8289-01A-11R-2343-13	High	0.353076
TCGA-BR-8291-01A-11R-2343-13	High	0.367599
TCGA-BR-8295-01A-11R-2343-13	High	0.353697
TCGA-BR-8296-01A-11R-2343-13	High	0.342516
TCGA-BR-8297-01A-12R-2343-13	High	0.388123
TCGA-BR-8361-01A-11R-2343-13	Low	0.406913
TCGA-BR-8364-01A-11R-2343-13	High	0.340939
TCGA-BR-8365-01A-21R-2343-13	High	0.375344
TCGA-BR-8366-01A-11R-2343-13	High	0.373779
TCGA-BR-8367-01A-11R-2343-13	High	0.383434
TCGA-BR-8368-01A-11R-2343-13	Low	0.421169
TCGA-BR-8369-01A-11R-2343-13	High	0.331361
TCGA-BR-8371-01A-11R-2343-13	High	0.296654
TCGA-BR-8372-01A-11R-2343-13	High	0.427149
TCGA-BR-8373-01A-11R-2343-13	High	0.360649
TCGA-BR-8380-01A-11R-2343-13	High	0.358867
TCGA-BR-8381-01A-11R-2402-13	High	0.411311
TCGA-BR-8382-01A-11R-2402-13	High	0.410796
TCGA-BR-8384-01A-21R-2402-13	High	0.334589
TCGA-BR-8483-01A-31R-2402-13	High	0.367818
TCGA-BR-8484-01A-11R-2402-13	High	0.394497
TCGA-BR-8485-01A-11R-2402-13	High	0.415746
TCGA-BR-8486-01A-31R-2402-13	Low	0.432813
TCGA-BR-8487-01A-11R-2402-13	Low	0.383952
TCGA-BR-8588-01A-11R-2402-13	High	0.409311
TCGA-BR-8589-01A-11R-2402-13	High	0.387735
TCGA-BR-8590-01A-11R-2402-13	High	0.380126
TCGA-BR-8591-01A-11R-2402-13	Low	0.425932
TCGA-BR-8592-01A-11R-2402-13	High	0.350874
TCGA-BR-8676-01A-11R-2402-13	Low	0.421804
TCGA-BR-8677-01A-11R-2402-13	High	0.3904
TCGA-BR-8678-01A-11R-2402-13	High	0.374966
TCGA-BR-8679-01A-11R-2402-13	High	0.403725
TCGA-BR-8680-01A-11R-2402-13	High	0.383426
TCGA-BR-8682-01A-11R-2402-13	High	0.336496
TCGA-BR-8683-01A-11R-2402-13	High	0.376185
TCGA-BR-8686-01A-11R-2402-13	Low	0.396805
TCGA-BR-8687-01A-11R-2402-13	High	0.385664
TCGA-BR-8690-01A-11R-2402-13	High	0.380803
TCGA-BR-A44T-01A-32R-A24K-31	High	0.33964
TCGA-BR-A44U-01A-11R-A36D-31	High	0.391427
TCGA-BR-A4CR-01A-11R-A24K-31	Low	0.446427
TCGA-BR-A4CS-01A-11R-A24K-31	Low	0.356157
TCGA-BR-A4IV-01A-31R-A251-31	High	0.355425
TCGA-BR-A4J4-01A-12R-A251-31	Low	0.387196
TCGA-BR-A4J5-01A-21R-A251-31	High	0.38377
TCGA-BR-A4J6-01A-11R-A251-31	High	0.358063
TCGA-BR-A4J7-01A-31R-A251-31	High	0.303605
TCGA-BR-A4J8-01A-11R-A251-31	High	0.35597
TCGA-BR-A4J9-01A-12R-A251-31	High	0.333669
TCGA-BR-A4PF-01A-11R-A251-31	Low	0.459118
TCGA-BR-A4QL-01A-31R-A251-31	Low	0.444889
TCGA-CD-5798-01A-11R-1602-13	High	0.364662
TCGA-CD-5799-01A-11R-1602-13	High	0.393452
TCGA-CD-5800-01A-11R-1602-13	Low	0.399544
TCGA-CD-5801-01A-11R-1602-13	Low	0.379444
TCGA-CD-5803-01A-11R-1602-13	High	0.404298
TCGA-CD-5804-01A-12R-2055-13	High	0.369835
TCGA-CD-5813-01A-11R-1602-13	High	0.37198
TCGA-CD-8524-01A-11R-2343-13	High	0.354008
TCGA-CD-8525-01A-11R-2343-13	Low	0.404491
TCGA-CD-8526-01A-11R-2343-13	High	0.407895
TCGA-CD-8527-01A-11R-2343-13	Low	0.370514
TCGA-CD-8528-01A-11R-2343-13	Low	0.401037
TCGA-CD-8529-01A-11R-2343-13	Low	0.367464
TCGA-CD-8530-01A-11R-2343-13	High	0.360037
TCGA-CD-8531-01A-11R-2343-13	Low	0.420385
TCGA-CD-8532-01A-11R-2343-13	High	0.411155
TCGA-CD-8533-01A-11R-2343-13	High	0.428776
TCGA-CD-8534-01A-11R-2343-13	High	0.34541
TCGA-CD-8535-01A-11R-2343-13	High	0.405948
TCGA-CD-A486-01A-11R-A24K-31	High	0.370551
TCGA-CD-A487-01A-21R-A24K-31	High	0.427859
TCGA-CD-A489-01A-11R-A24K-31	High	0.337625
TCGA-CD-A48A-01A-12R-A36D-31	High	0.362793
TCGA-CD-A48C-01A-11R-A24K-31	High	0.402794
TCGA-CD-A4MG-01A-11R-A251-31	High	0.398454
TCGA-CD-A4MH-01A-11R-A251-31	High	0.384297
TCGA-CG-4301-01A-01R-1157-13	High	0.383413
TCGA-CG-4304-01A-01R-1157-13	High	0.35301
TCGA-CG-4305-01A-01R-1157-13	High	0.392341
TCGA-CG-4306-01A-01R-1157-13	Low	0.402564
TCGA-CG-4436-01A-01R-1157-13	Low	0.403393
TCGA-CG-4437-01A-01R-1802-13	Low	0.369026
TCGA-CG-4438-01A-01R-1157-13	High	0.373819
TCGA-CG-4440-01A-01R-1157-13	Low	0.377865
TCGA-CG-4441-01A-01R-1802-13	High	0.378884
TCGA-CG-4442-01A-01R-1157-13	High	0.396654
TCGA-CG-4443-01A-01R-1157-13	High	0.325564
TCGA-CG-4444-01A-01R-1157-13	High	0.417311
TCGA-CG-4460-01A-01R-1157-13	Low	0.405762
TCGA-CG-4462-01A-01R-1157-13	High	0.368094
TCGA-CG-4465-01A-01R-1157-13	Low	0.419838
TCGA-CG-4466-01A-01R-1157-13	High	0.388655
TCGA-CG-4469-01A-01R-1157-13	Low	0.417174
TCGA-CG-4475-01A-01R-1157-13	High	0.383871
TCGA-CG-4476-01A-01R-1157-13	High	0.402428
TCGA-CG-4477-01A-01R-1157-13	High	0.38781
TCGA-CG-5716-01A-21R-1802-13	Low	0.384168
TCGA-CG-5717-01A-11R-1602-13	Low	0.325508
TCGA-CG-5718-01A-11R-1602-13	Low	0.362724
TCGA-CG-5719-01A-11R-1602-13	High	0.382216
TCGA-CG-5720-01A-11R-1602-13	Low	0.41509
TCGA-CG-5721-01A-11R-1602-13	Low	0.424418
TCGA-CG-5722-01A-21R-1602-13	Low	0.412158
TCGA-CG-5723-01A-11R-1602-13	Low	0.407599
TCGA-CG-5724-01A-11R-1602-13	Low	0.398551
TCGA-CG-5725-01A-11R-1602-13	Low	0.365516
TCGA-CG-5726-01A-11R-1602-13	Low	0.399219
TCGA-CG-5732-01A-11R-1602-13	Low	0.354397
TCGA-CG-5734-01A-11R-1602-13	Low	0.361637
TCGA-D7-5577-01A-01R-1602-13	Low	0.396816
TCGA-D7-5578-01A-01R-1602-13	High	0.390246
TCGA-D7-6519-01A-11R-1802-13	High	0.384042
TCGA-D7-6520-01A-11R-1802-13	High	0.351813
TCGA-D7-6521-01A-11R-1802-13	High	0.352728
TCGA-D7-6522-01A-11R-1802-13	High	0.372802
TCGA-D7-6524-01A-11R-1802-13	Low	0.402741
TCGA-D7-6525-01A-11R-1802-13	Low	0.392935
TCGA-D7-6526-01A-11R-1802-13	Low	0.396378
TCGA-D7-6527-01A-11R-1802-13	Low	0.371742
TCGA-D7-6528-01A-11R-1802-13	Low	0.405925
TCGA-D7-6815-01A-11R-1884-13	High	0.375255
TCGA-D7-6818-01A-11R-1884-13	High	0.459152
TCGA-D7-6822-01A-11R-1884-13	Low	0.399455
TCGA-D7-8570-01A-11R-2343-13	Low	0.402841
TCGA-D7-8572-01A-11R-2343-13	High	0.404039
TCGA-D7-8573-01A-11R-2343-13	High	0.409268
TCGA-D7-8574-01A-13R-2343-13	High	0.343605
TCGA-D7-8575-01A-11R-2343-13	High	0.303364
TCGA-D7-8576-01A-11R-2343-13	High	0.386979
TCGA-D7-8578-01A-21R-2343-13	High	0.363268
TCGA-D7-8579-01A-11R-2343-13	High	0.34284
TCGA-D7-A4YU-01A-21R-A251-31	High	0.402005
TCGA-D7-A4YX-01A-11R-A251-31	Low	0.429044
TCGA-D7-A4Z0-01A-22R-A251-31	Low	0.371774
TCGA-D7-A6EV-01A-11R-A31P-31	Low	0.409568
TCGA-D7-A6EX-01A-11R-A31P-31	High	0.384753
TCGA-D7-A6EY-01A-21R-A31P-31	High	0.408737
TCGA-D7-A6EZ-01A-11R-A31P-31	Low	0.4249
TCGA-D7-A6F0-01A-11R-A31P-31	Low	0.42227
TCGA-D7-A6F2-01A-12R-A31P-31	High	0.387671
TCGA-D7-A747-01A-22R-A33Y-31	High	0.336597
TCGA-D7-A748-01A-12R-A32D-31	High	0.368587
TCGA-D7-A74A-01A-11R-A32D-31	Low	0.413758
TCGA-EQ-8122-01A-11R-2343-13	High	0.363884
TCGA-F1-6177-01A-11R-1802-13	Low	0.400682
TCGA-F1-6874-01A-11R-1884-13	Low	0.354359
TCGA-F1-6875-01A-11R-2055-13	Low	0.339737
TCGA-F1-A448-01A-11R-A24K-31	Low	0.390325
TCGA-F1-A72C-01A-21R-A33Y-31	Low	0.374559
TCGA-FP-7735-01A-11R-2055-13	Low	0.407797
TCGA-FP-7829-01A-11R-2055-13	Low	0.395201
TCGA-FP-7916-01A-11R-2203-13	High	0.392363
TCGA-FP-7998-01A-11R-2203-13	High	0.41964
TCGA-FP-8099-01A-11R-2343-13	High	0.367164
TCGA-FP-8209-01A-11R-2343-13	High	0.316782
TCGA-FP-8210-01A-11R-2343-13	High	0.366031
TCGA-FP-8211-01A-11R-2343-13	Low	0.378264
TCGA-FP-8631-01A-11R-2402-13	High	0.308352
TCGA-FP-A4BF-01A-12R-A36D-31	High	0.370693
TCGA-FP-A8CX-01A-11R-A36D-31	Low	0.371076
TCGA-FP-A9TM-01A-11R-A39E-31	Low	0.389368
TCGA-HF-7131-01A-11R-2055-13	Low	0.394083
TCGA-HF-7132-01A-11R-2055-13	Low	0.42005
TCGA-HF-7133-01A-11R-2055-13	Low	0.438459
TCGA-HF-7134-01A-11R-2055-13	Low	0.411378
TCGA-HF-A5NB-01A-11R-A31P-31	Low	0.378116
TCGA-HJ-7597-01A-21R-2203-13	High	0.361799
TCGA-HU-8238-01A-11R-2343-13	High	0.36683
TCGA-HU-8244-01A-11R-2343-13	Low	0.418947
TCGA-HU-8249-01A-11R-A36D-31	High	0.404858
TCGA-HU-8602-01A-11R-2402-13	Low	0.455701
TCGA-HU-8604-01A-11R-2402-13	Low	0.419841
TCGA-HU-8608-01A-11R-2402-13	Low	0.429523
TCGA-HU-8610-01A-22R-2402-13	Low	0.401408
TCGA-HU-A4G2-01A-11R-A251-31	Low	0.410602
TCGA-HU-A4G3-01A-11R-A24K-31	Low	0.374486
TCGA-HU-A4G8-01A-11R-A251-31	Low	0.398074
TCGA-HU-A4G9-01A-11R-A24K-31	Low	0.386286
TCGA-HU-A4GC-01A-12R-A251-31	Low	0.392978
TCGA-HU-A4GD-01A-11R-A36D-31	High	0.358591
TCGA-HU-A4GF-01A-11R-A24K-31	Low	0.404051
TCGA-HU-A4GH-01A-11R-A24K-31	Low	0.374499
TCGA-HU-A4GJ-01A-11R-A251-31	Low	0.396724
TCGA-HU-A4GP-01A-11R-A251-31	Low	0.386616
TCGA-HU-A4GQ-01A-11R-A36D-31	Low	0.384963
TCGA-HU-A4GT-01A-21R-A251-31	Low	0.444498
TCGA-HU-A4GU-01A-11R-A251-31	Low	0.426583
TCGA-HU-A4GX-01A-12R-A251-31	Low	0.395234
TCGA-HU-A4GY-01A-21R-A24K-31	Low	0.3984
TCGA-HU-A4H0-01A-11R-A251-31	Low	0.409562
TCGA-HU-A4H2-01A-11R-A251-31	Low	0.406198
TCGA-HU-A4H3-01A-21R-A251-31	Low	0.376615
TCGA-HU-A4H4-01A-21R-A251-31	Low	0.428852
TCGA-HU-A4H5-01A-21R-A251-31	Low	0.354503
TCGA-HU-A4H6-01A-11R-A251-31	Low	0.395808
TCGA-HU-A4H8-01A-11R-A251-31	Low	0.423338
TCGA-HU-A4HB-01A-12R-A251-31	Low	0.367844
TCGA-HU-A4HD-01A-11R-A251-31	Low	0.420256
TCGA-IN-7806-01A-11R-2055-13	Low	0.357251
TCGA-IN-7808-01A-11R-2203-13	Low	0.34278
TCGA-IN-8462-01A-11R-2343-13	Low	0.346773
TCGA-IN-8663-01A-11R-2402-13	Low	0.402863
TCGA-IN-A6RI-01A-11R-A32D-31	Low	0.37331
TCGA-IN-A6RJ-01A-21R-A33Y-31	Low	0.332386
TCGA-IN-A6RL-01A-11R-A32D-31	Low	0.330912
TCGA-IN-A6RN-01A-12R-A33Y-31	Low	0.324295
TCGA-IN-A6RO-01A-12R-A33Y-31	Low	0.387427
TCGA-IN-A6RR-01A-12R-A32D-31	Low	0.320292
TCGA-IN-A6RS-01A-12R-A354-31	Low	0.3948
TCGA-IN-A7NR-01A-11R-A354-31	Low	0.34896
TCGA-IN-A7NT-01A-21R-A354-31	Low	0.362093
TCGA-IN-A7NU-01A-22R-A354-31	Low	0.373957
TCGA-IN-AB1V-01A-21R-A414-31	Low	0.335087
TCGA-IN-AB1X-01A-11R-A39E-31	Low	0.38692
TCGA-IP-7968-01A-11R-2203-13	High	0.395861
TCGA-KB-A6F7-01A-12R-A32D-31	Low	0.42144
TCGA-KB-A93G-01A-11R-A39E-31	High	0.374986
TCGA-KB-A93H-01A-11R-A39E-31	Low	0.383456
TCGA-KB-A93J-01A-11R-A39E-31	Low	0.382883
TCGA-MX-A5UG-01A-21R-A31P-31	High	0.375154
TCGA-MX-A5UJ-01A-11R-A31P-31	Low	0.37494
TCGA-MX-A663-01A-11R-A31P-31	High	0.379989
TCGA-MX-A666-01A-11R-A31P-31	Low	0.405312
TCGA-R5-A7O7-01A-11R-A33Y-31	High	0.370411
TCGA-R5-A7ZE-01B-11R-A354-31	Low	0.378918
TCGA-R5-A7ZF-01A-11R-A354-31	Low	0.349563
TCGA-R5-A7ZI-01A-11R-A354-31	Low	0.413265
TCGA-R5-A7ZR-01A-11R-A354-31	Low	0.376448
TCGA-R5-A805-01A-11R-A36D-31	Low	0.411881
TCGA-RD-A7BS-01A-11R-A32D-31	High	0.323627
TCGA-RD-A7BT-01A-11R-A33Y-31	Low	0.396785
TCGA-RD-A7BW-01A-11R-A32D-31	High	0.319052
TCGA-RD-A7C1-01A-11R-A32D-31	High	0.392973
TCGA-RD-A8MV-01A-11R-A36D-31	Low	0.362739
TCGA-RD-A8MW-01A-11R-A36D-31	High	0.393446
TCGA-RD-A8N0-01A-12R-A36D-31	High	0.357956
TCGA-RD-A8N1-01A-12R-A36D-31	Low	0.368869
TCGA-RD-A8N2-01A-12R-A36D-31	Low	0.329538
TCGA-RD-A8N4-01A-21R-A36D-31	High	0.345089
TCGA-RD-A8N5-01A-12R-A36D-31	High	0.357062
TCGA-RD-A8N6-01A-11R-A36D-31	High	0.357262
TCGA-RD-A8N9-01A-12R-A39E-31	High	0.40569
TCGA-RD-A8NB-01A-12R-A39E-31	Low	0.434049
TCGA-SW-A7EA-01A-12R-A354-31	High	0.420298
TCGA-SW-A7EB-01A-11R-A354-31	Low	0.36924
TCGA-VQ-A8DT-01A-11R-A36D-31	Low	0.384464
TCGA-VQ-A8DU-01A-11R-A36D-31	High	0.396251
TCGA-VQ-A8DV-01A-12R-A36D-31	Low	0.3473
TCGA-VQ-A8DZ-01A-11R-A36D-31	Low	0.34741
TCGA-VQ-A8E0-01A-11R-A414-31	Low	0.403699
TCGA-VQ-A8E2-01A-11R-A36D-31	High	0.41108
TCGA-VQ-A8E3-01A-11R-A39E-31	High	0.41156
TCGA-VQ-A8E7-01B-11R-A414-31	Low	0.37892
TCGA-VQ-A8P2-01A-11R-A36D-31	Low	0.418983
TCGA-VQ-A8P3-01A-11R-A36D-31	High	0.440583
TCGA-VQ-A8P5-01A-11R-A39E-31	High	0.390532
TCGA-VQ-A8P8-01A-11R-A39E-31	Low	0.412717
TCGA-VQ-A8PB-01A-11R-A39E-31	Low	0.428059
TCGA-VQ-A8PC-01A-11R-A39E-31	High	0.35957
TCGA-VQ-A8PD-01A-11R-A414-31	Low	0.402665
TCGA-VQ-A8PE-01A-11R-A414-31	Low	0.386609
TCGA-VQ-A8PF-01A-11R-A414-31	High	0.422687
TCGA-VQ-A8PH-01A-12R-A414-31	Low	0.410441
TCGA-VQ-A8PJ-01A-11R-A414-31	Low	0.380802
TCGA-VQ-A8PK-01A-12R-A414-31	Low	0.357272
TCGA-VQ-A8PM-01A-21R-A414-31	High	0.379232
TCGA-VQ-A8PO-01A-11R-A414-31	Low	0.419159
TCGA-VQ-A8PP-01A-21R-A414-31	Low	0.389664
TCGA-VQ-A8PQ-01A-11R-A414-31	High	0.337771
TCGA-VQ-A8PU-01A-12R-A414-31	Low	0.400377
TCGA-VQ-A8PX-01A-12R-A414-31	Low	0.41978
TCGA-VQ-A91A-01A-11R-A414-31	High	0.402528
TCGA-VQ-A91D-01A-11R-A414-31	Low	0.367174
TCGA-VQ-A91E-01A-31R-A414-31	Low	0.390971
TCGA-VQ-A91K-01A-11R-A414-31	Low	0.401306
TCGA-VQ-A91N-01A-11R-A414-31	Low	0.408491
TCGA-VQ-A91Q-01A-12R-A414-31	High	0.352554
TCGA-VQ-A91S-01A-11R-A414-31	Low	0.396884
TCGA-VQ-A91U-01A-11R-A414-31	Low	0.36208
TCGA-VQ-A91V-01A-11R-A414-31	Low	0.35915
TCGA-VQ-A91X-01A-12R-A414-31	Low	0.381051
TCGA-VQ-A91Y-01A-11R-A414-31	Low	0.370135
TCGA-VQ-A91Z-01A-11R-A414-31	Low	0.330781
TCGA-VQ-A922-01A-11R-A414-31	High	0.412564
TCGA-VQ-A923-01A-11R-A414-31	Low	0.403138
TCGA-VQ-A924-01A-11R-A414-31	Low	0.407333
TCGA-VQ-A925-01A-11R-A414-31	Low	0.405382
TCGA-VQ-A927-01A-12R-A414-31	Low	0.3781
TCGA-VQ-A928-01A-11R-A414-31	High	0.375223
TCGA-VQ-A92D-01A-11R-A414-31	Low	0.381289
TCGA-VQ-A94O-01A-11R-A414-31	High	0.421794
TCGA-VQ-A94P-01A-13R-A414-31	Low	0.337417
TCGA-VQ-A94R-01A-11R-A414-31	High	0.373168
TCGA-VQ-A94T-01A-11R-A414-31	Low	0.385044
TCGA-VQ-A94U-01A-12R-A414-31	High	0.351333
TCGA-VQ-AA64-01A-11R-A414-31	High	0.367911
TCGA-VQ-AA68-01A-11R-A414-31	Low	0.392851
TCGA-VQ-AA69-01A-11R-A414-31	Low	0.441939
TCGA-VQ-AA6A-01A-11R-A414-31	Low	0.35098
TCGA-VQ-AA6D-01A-11R-A414-31	High	0.386337
TCGA-VQ-AA6F-01A-31R-A414-31	Low	0.395983
TCGA-VQ-AA6G-01A-11R-A414-31	Low	0.376911
TCGA-VQ-AA6J-01A-11R-A414-31	Low	0.430246
TCGA-VQ-AA6K-01A-11R-A414-31	High	0.408845
TCGA-ZA-A8F6-01A-23R-A36D-31	Low	0.357631
TCGA-ZQ-A9CR-01A-11R-A39E-31	Low	0.392875

## Sheet: 2#Th17 cells
sample_id	NALCN	Th17 cells
TCGA-3M-AB46-01A-11R-A414-31	Low	0.289381
TCGA-3M-AB47-01A-22R-A414-31	High	0.135903
TCGA-B7-5818-01A-11R-1602-13	Low	0.405215
TCGA-B7-A5TI-01A-11R-A31P-31	High	0.176566
TCGA-B7-A5TJ-01A-11R-A31P-31	High	0.34756
TCGA-B7-A5TK-01A-12R-A36D-31	Low	0.304163
TCGA-B7-A5TN-01A-21R-A31P-31	High	0.277216
TCGA-BR-4187-01A-01R-1131-13	High	0.219031
TCGA-BR-4191-01A-02R-1131-13	High	0.398686
TCGA-BR-4201-01A-01R-1131-13	High	0.204789
TCGA-BR-4253-01A-01R-1131-13	Low	0.282401
TCGA-BR-4256-01A-01R-1131-13	High	0.291091
TCGA-BR-4257-01A-01R-1131-13	High	0.371991
TCGA-BR-4267-01A-01R-1131-13	High	0.423279
TCGA-BR-4279-01A-01R-1131-13	High	0.268244
TCGA-BR-4280-01A-01R-1131-13	Low	0.393556
TCGA-BR-4294-01A-01R-1131-13	High	0.462117
TCGA-BR-4357-01A-01R-1157-13	High	0.34324
TCGA-BR-4361-01A-01R-1157-13	High	0.286223
TCGA-BR-4363-01A-01R-1157-13	High	0.126683
TCGA-BR-4366-01A-01R-1157-13	High	0.286011
TCGA-BR-4367-01A-01R-1157-13	High	0.263979
TCGA-BR-4368-01A-01R-1157-13	High	0.222342
TCGA-BR-4369-01A-01R-1157-13	High	0.350895
TCGA-BR-4370-01A-01R-1157-13	High	0.190651
TCGA-BR-4371-01A-01R-1157-13	Low	0.367618
TCGA-BR-6452-01A-12R-1802-13	Low	0.31474
TCGA-BR-6453-01A-11R-1802-13	Low	0.280789
TCGA-BR-6454-01A-11R-1802-13	High	0.459082
TCGA-BR-6455-01A-11R-1802-13	High	0.135987
TCGA-BR-6456-01A-11R-1802-13	High	0.262234
TCGA-BR-6457-01A-21R-1802-13	High	0.334598
TCGA-BR-6458-01A-11R-1802-13	High	0.258699
TCGA-BR-6563-01A-13R-2055-13	High	0.316064
TCGA-BR-6564-01A-12R-1884-13	High	0.307505
TCGA-BR-6565-01A-11R-1802-13	High	0.219486
TCGA-BR-6566-01A-11R-1802-13	Low	0.465988
TCGA-BR-6705-01A-12R-1884-13	High	0.186036
TCGA-BR-6707-01A-11R-1884-13	High	0.151125
TCGA-BR-6709-01A-11R-1884-13	High	0.294796
TCGA-BR-6710-01A-11R-1884-13	Low	0.461572
TCGA-BR-6801-01A-11R-1884-13	High	0.267673
TCGA-BR-6802-01A-11R-1884-13	Low	0.342263
TCGA-BR-6803-01A-11R-1884-13	High	0.365967
TCGA-BR-6852-01A-11R-1884-13	High	0.265142
TCGA-BR-7196-01A-11R-2055-13	High	0.185393
TCGA-BR-7197-01A-11R-2203-13	Low	0.344106
TCGA-BR-7704-01A-11R-2055-13	Low	0.421354
TCGA-BR-7707-01A-11R-2055-13	Low	0.329756
TCGA-BR-7715-01A-11R-2055-13	High	0.376438
TCGA-BR-7716-01A-21R-2055-13	High	0.280006
TCGA-BR-7717-01A-11R-2055-13	Low	0.331518
TCGA-BR-7722-01A-31R-2203-13	Low	0.303955
TCGA-BR-7723-01A-11R-2055-13	High	0.162294
TCGA-BR-7851-01A-11R-2203-13	High	0.27526
TCGA-BR-7901-01A-11R-2203-13	High	0.397369
TCGA-BR-7957-01A-11R-2203-13	High	0.208426
TCGA-BR-7958-01A-21R-2343-13	Low	0.151757
TCGA-BR-7959-01A-11R-2343-13	High	0.19165
TCGA-BR-8058-01A-31R-2343-13	High	0.332643
TCGA-BR-8059-01A-11R-2343-13	High	0.341027
TCGA-BR-8060-01A-11R-2343-13	High	0.117838
TCGA-BR-8077-01A-11R-2343-13	Low	0.268079
TCGA-BR-8080-01A-11R-2343-13	High	0.293215
TCGA-BR-8081-01A-11R-2343-13	High	0.351332
TCGA-BR-8284-01A-11R-2343-13	High	0.249594
TCGA-BR-8286-01A-12R-2343-13	High	0.306269
TCGA-BR-8289-01A-11R-2343-13	High	0.366847
TCGA-BR-8291-01A-11R-2343-13	High	0.303397
TCGA-BR-8295-01A-11R-2343-13	High	-0.0779165
TCGA-BR-8296-01A-11R-2343-13	High	0.278096
TCGA-BR-8297-01A-12R-2343-13	High	0.276296
TCGA-BR-8361-01A-11R-2343-13	Low	0.210084
TCGA-BR-8364-01A-11R-2343-13	High	0.315816
TCGA-BR-8365-01A-21R-2343-13	High	0.217199
TCGA-BR-8366-01A-11R-2343-13	High	0.145509
TCGA-BR-8367-01A-11R-2343-13	High	0.262987
TCGA-BR-8368-01A-11R-2343-13	Low	0.466562
TCGA-BR-8369-01A-11R-2343-13	High	0.21827
TCGA-BR-8371-01A-11R-2343-13	High	0.0700257
TCGA-BR-8372-01A-11R-2343-13	High	0.103157
TCGA-BR-8373-01A-11R-2343-13	High	0.254136
TCGA-BR-8380-01A-11R-2343-13	High	0.272214
TCGA-BR-8381-01A-11R-2402-13	High	0.29933
TCGA-BR-8382-01A-11R-2402-13	High	0.179965
TCGA-BR-8384-01A-21R-2402-13	High	0.258479
TCGA-BR-8483-01A-31R-2402-13	High	0.299066
TCGA-BR-8484-01A-11R-2402-13	High	0.370059
TCGA-BR-8485-01A-11R-2402-13	High	0.244704
TCGA-BR-8486-01A-31R-2402-13	Low	0.452247
TCGA-BR-8487-01A-11R-2402-13	Low	0.389345
TCGA-BR-8588-01A-11R-2402-13	High	0.27146
TCGA-BR-8589-01A-11R-2402-13	High	0.381341
TCGA-BR-8590-01A-11R-2402-13	High	0.261812
TCGA-BR-8591-01A-11R-2402-13	Low	0.413823
TCGA-BR-8592-01A-11R-2402-13	High	0.299273
TCGA-BR-8676-01A-11R-2402-13	Low	0.0637316
TCGA-BR-8677-01A-11R-2402-13	High	0.115074
TCGA-BR-8678-01A-11R-2402-13	High	0.129428
TCGA-BR-8679-01A-11R-2402-13	High	0.160616
TCGA-BR-8680-01A-11R-2402-13	High	0.302218
TCGA-BR-8682-01A-11R-2402-13	High	0.36943
TCGA-BR-8683-01A-11R-2402-13	High	0.223677
TCGA-BR-8686-01A-11R-2402-13	Low	0.252781
TCGA-BR-8687-01A-11R-2402-13	High	0.388714
TCGA-BR-8690-01A-11R-2402-13	High	-0.0250678
TCGA-BR-A44T-01A-32R-A24K-31	High	0.136509
TCGA-BR-A44U-01A-11R-A36D-31	High	0.0650462
TCGA-BR-A4CR-01A-11R-A24K-31	Low	0.256067
TCGA-BR-A4CS-01A-11R-A24K-31	Low	0.321415
TCGA-BR-A4IV-01A-31R-A251-31	High	0.244813
TCGA-BR-A4J4-01A-12R-A251-31	Low	0.0499325
TCGA-BR-A4J5-01A-21R-A251-31	High	0.232014
TCGA-BR-A4J6-01A-11R-A251-31	High	0.431311
TCGA-BR-A4J7-01A-31R-A251-31	High	0.269665
TCGA-BR-A4J8-01A-11R-A251-31	High	0.291079
TCGA-BR-A4J9-01A-12R-A251-31	High	0.0945912
TCGA-BR-A4PF-01A-11R-A251-31	Low	0.329648
TCGA-BR-A4QL-01A-31R-A251-31	Low	0.407163
TCGA-CD-5798-01A-11R-1602-13	High	0.213406
TCGA-CD-5799-01A-11R-1602-13	High	0.353335
TCGA-CD-5800-01A-11R-1602-13	Low	0.274564
TCGA-CD-5801-01A-11R-1602-13	Low	0.224543
TCGA-CD-5803-01A-11R-1602-13	High	0.273646
TCGA-CD-5804-01A-12R-2055-13	High	0.284236
TCGA-CD-5813-01A-11R-1602-13	High	0.192946
TCGA-CD-8524-01A-11R-2343-13	High	0.251053
TCGA-CD-8525-01A-11R-2343-13	Low	0.355311
TCGA-CD-8526-01A-11R-2343-13	High	0.288599
TCGA-CD-8527-01A-11R-2343-13	Low	0.266002
TCGA-CD-8528-01A-11R-2343-13	Low	0.29327
TCGA-CD-8529-01A-11R-2343-13	Low	0.309315
TCGA-CD-8530-01A-11R-2343-13	High	0.26977
TCGA-CD-8531-01A-11R-2343-13	Low	0.0778031
TCGA-CD-8532-01A-11R-2343-13	High	0.365171
TCGA-CD-8533-01A-11R-2343-13	High	0.119335
TCGA-CD-8534-01A-11R-2343-13	High	0.247206
TCGA-CD-8535-01A-11R-2343-13	High	0.165516
TCGA-CD-A486-01A-11R-A24K-31	High	0.410613
TCGA-CD-A487-01A-21R-A24K-31	High	0.308253
TCGA-CD-A489-01A-11R-A24K-31	High	0.122669
TCGA-CD-A48A-01A-12R-A36D-31	High	0.128378
TCGA-CD-A48C-01A-11R-A24K-31	High	0.156757
TCGA-CD-A4MG-01A-11R-A251-31	High	0.274701
TCGA-CD-A4MH-01A-11R-A251-31	High	0.307312
TCGA-CG-4301-01A-01R-1157-13	High	0.340967
TCGA-CG-4304-01A-01R-1157-13	High	0.472207
TCGA-CG-4305-01A-01R-1157-13	High	0.167129
TCGA-CG-4306-01A-01R-1157-13	Low	0.355729
TCGA-CG-4436-01A-01R-1157-13	Low	0.470376
TCGA-CG-4437-01A-01R-1802-13	Low	0.28883
TCGA-CG-4438-01A-01R-1157-13	High	0.12151
TCGA-CG-4440-01A-01R-1157-13	Low	0.243071
TCGA-CG-4441-01A-01R-1802-13	High	0.34996
TCGA-CG-4442-01A-01R-1157-13	High	0.238194
TCGA-CG-4443-01A-01R-1157-13	High	0.33983
TCGA-CG-4444-01A-01R-1157-13	High	0.347361
TCGA-CG-4460-01A-01R-1157-13	Low	0.221163
TCGA-CG-4462-01A-01R-1157-13	High	0.319077
TCGA-CG-4465-01A-01R-1157-13	Low	0.342646
TCGA-CG-4466-01A-01R-1157-13	High	0.209786
TCGA-CG-4469-01A-01R-1157-13	Low	0.356286
TCGA-CG-4475-01A-01R-1157-13	High	0.346473
TCGA-CG-4476-01A-01R-1157-13	High	0.311363
TCGA-CG-4477-01A-01R-1157-13	High	0.196946
TCGA-CG-5716-01A-21R-1802-13	Low	0.41379
TCGA-CG-5717-01A-11R-1602-13	Low	0.323447
TCGA-CG-5718-01A-11R-1602-13	Low	0.459575
TCGA-CG-5719-01A-11R-1602-13	High	0.321988
TCGA-CG-5720-01A-11R-1602-13	Low	0.400841
TCGA-CG-5721-01A-11R-1602-13	Low	0.300545
TCGA-CG-5722-01A-21R-1602-13	Low	0.32452
TCGA-CG-5723-01A-11R-1602-13	Low	0.279324
TCGA-CG-5724-01A-11R-1602-13	Low	0.170176
TCGA-CG-5725-01A-11R-1602-13	Low	0.214173
TCGA-CG-5726-01A-11R-1602-13	Low	0.422536
TCGA-CG-5732-01A-11R-1602-13	Low	0.434247
TCGA-CG-5734-01A-11R-1602-13	Low	0.549923
TCGA-D7-5577-01A-01R-1602-13	Low	0.304071
TCGA-D7-5578-01A-01R-1602-13	High	0.261976
TCGA-D7-6519-01A-11R-1802-13	High	0.188551
TCGA-D7-6520-01A-11R-1802-13	High	0.342736
TCGA-D7-6521-01A-11R-1802-13	High	0.351676
TCGA-D7-6522-01A-11R-1802-13	High	0.364061
TCGA-D7-6524-01A-11R-1802-13	Low	0.337038
TCGA-D7-6525-01A-11R-1802-13	Low	0.188279
TCGA-D7-6526-01A-11R-1802-13	Low	0.28786
TCGA-D7-6527-01A-11R-1802-13	Low	0.421597
TCGA-D7-6528-01A-11R-1802-13	Low	0.328766
TCGA-D7-6815-01A-11R-1884-13	High	0.410422
TCGA-D7-6818-01A-11R-1884-13	High	0.338413
TCGA-D7-6822-01A-11R-1884-13	Low	0.292521
TCGA-D7-8570-01A-11R-2343-13	Low	0.280524
TCGA-D7-8572-01A-11R-2343-13	High	0.298552
TCGA-D7-8573-01A-11R-2343-13	High	0.268555
TCGA-D7-8574-01A-13R-2343-13	High	0.294605
TCGA-D7-8575-01A-11R-2343-13	High	0.280461
TCGA-D7-8576-01A-11R-2343-13	High	0.202965
TCGA-D7-8578-01A-21R-2343-13	High	0.214247
TCGA-D7-8579-01A-11R-2343-13	High	0.202916
TCGA-D7-A4YU-01A-21R-A251-31	High	0.120044
TCGA-D7-A4YX-01A-11R-A251-31	Low	0.188941
TCGA-D7-A4Z0-01A-22R-A251-31	Low	0.339844
TCGA-D7-A6EV-01A-11R-A31P-31	Low	0.416564
TCGA-D7-A6EX-01A-11R-A31P-31	High	0.119162
TCGA-D7-A6EY-01A-21R-A31P-31	High	0.345114
TCGA-D7-A6EZ-01A-11R-A31P-31	Low	0.296508
TCGA-D7-A6F0-01A-11R-A31P-31	Low	0.168213
TCGA-D7-A6F2-01A-12R-A31P-31	High	0.141089
TCGA-D7-A747-01A-22R-A33Y-31	High	-0.00597115
TCGA-D7-A748-01A-12R-A32D-31	High	0.222042
TCGA-D7-A74A-01A-11R-A32D-31	Low	0.24458
TCGA-EQ-8122-01A-11R-2343-13	High	0.23769
TCGA-F1-6177-01A-11R-1802-13	Low	0.379202
TCGA-F1-6874-01A-11R-1884-13	Low	0.344042
TCGA-F1-6875-01A-11R-2055-13	Low	0.244238
TCGA-F1-A448-01A-11R-A24K-31	Low	0.351614
TCGA-F1-A72C-01A-21R-A33Y-31	Low	0.223352
TCGA-FP-7735-01A-11R-2055-13	Low	0.265145
TCGA-FP-7829-01A-11R-2055-13	Low	0.169675
TCGA-FP-7916-01A-11R-2203-13	High	0.18606
TCGA-FP-7998-01A-11R-2203-13	High	0.195212
TCGA-FP-8099-01A-11R-2343-13	High	0.157726
TCGA-FP-8209-01A-11R-2343-13	High	0.197947
TCGA-FP-8210-01A-11R-2343-13	High	0.27252
TCGA-FP-8211-01A-11R-2343-13	Low	0.369558
TCGA-FP-8631-01A-11R-2402-13	High	0.159521
TCGA-FP-A4BF-01A-12R-A36D-31	High	0.0179857
TCGA-FP-A8CX-01A-11R-A36D-31	Low	0.380846
TCGA-FP-A9TM-01A-11R-A39E-31	Low	0.252692
TCGA-HF-7131-01A-11R-2055-13	Low	0.308986
TCGA-HF-7132-01A-11R-2055-13	Low	0.325053
TCGA-HF-7133-01A-11R-2055-13	Low	0.479821
TCGA-HF-7134-01A-11R-2055-13	Low	0.305968
TCGA-HF-A5NB-01A-11R-A31P-31	Low	0.397024
TCGA-HJ-7597-01A-21R-2203-13	High	0.181388
TCGA-HU-8238-01A-11R-2343-13	High	0.342067
TCGA-HU-8244-01A-11R-2343-13	Low	0.309674
TCGA-HU-8249-01A-11R-A36D-31	High	0.316651
TCGA-HU-8602-01A-11R-2402-13	Low	0.265293
TCGA-HU-8604-01A-11R-2402-13	Low	0.456687
TCGA-HU-8608-01A-11R-2402-13	Low	0.360415
TCGA-HU-8610-01A-22R-2402-13	Low	0.582623
TCGA-HU-A4G2-01A-11R-A251-31	Low	0.249423
TCGA-HU-A4G3-01A-11R-A24K-31	Low	0.367079
TCGA-HU-A4G8-01A-11R-A251-31	Low	0.301877
TCGA-HU-A4G9-01A-11R-A24K-31	Low	0.380994
TCGA-HU-A4GC-01A-12R-A251-31	Low	0.253384
TCGA-HU-A4GD-01A-11R-A36D-31	High	0.140984
TCGA-HU-A4GF-01A-11R-A24K-31	Low	0.175798
TCGA-HU-A4GH-01A-11R-A24K-31	Low	0.406184
TCGA-HU-A4GJ-01A-11R-A251-31	Low	0.358256
TCGA-HU-A4GP-01A-11R-A251-31	Low	0.268955
TCGA-HU-A4GQ-01A-11R-A36D-31	Low	0.168653
TCGA-HU-A4GT-01A-21R-A251-31	Low	0.403821
TCGA-HU-A4GU-01A-11R-A251-31	Low	0.4469
TCGA-HU-A4GX-01A-12R-A251-31	Low	0.228423
TCGA-HU-A4GY-01A-21R-A24K-31	Low	0.226248
TCGA-HU-A4H0-01A-11R-A251-31	Low	0.382622
TCGA-HU-A4H2-01A-11R-A251-31	Low	0.297714
TCGA-HU-A4H3-01A-21R-A251-31	Low	0.364595
TCGA-HU-A4H4-01A-21R-A251-31	Low	0.298178
TCGA-HU-A4H5-01A-21R-A251-31	Low	0.395031
TCGA-HU-A4H6-01A-11R-A251-31	Low	0.313226
TCGA-HU-A4H8-01A-11R-A251-31	Low	0.378071
TCGA-HU-A4HB-01A-12R-A251-31	Low	0.325651
TCGA-HU-A4HD-01A-11R-A251-31	Low	0.313204
TCGA-IN-7806-01A-11R-2055-13	Low	0.299885
TCGA-IN-7808-01A-11R-2203-13	Low	0.330753
TCGA-IN-8462-01A-11R-2343-13	Low	0.28143
TCGA-IN-8663-01A-11R-2402-13	Low	0.166232
TCGA-IN-A6RI-01A-11R-A32D-31	Low	0.322328
TCGA-IN-A6RJ-01A-21R-A33Y-31	Low	0.262757
TCGA-IN-A6RL-01A-11R-A32D-31	Low	0.374939
TCGA-IN-A6RN-01A-12R-A33Y-31	Low	0.309166
TCGA-IN-A6RO-01A-12R-A33Y-31	Low	0.196482
TCGA-IN-A6RR-01A-12R-A32D-31	Low	0.218529
TCGA-IN-A6RS-01A-12R-A354-31	Low	0.359581
TCGA-IN-A7NR-01A-11R-A354-31	Low	0.285932
TCGA-IN-A7NT-01A-21R-A354-31	Low	0.132577
TCGA-IN-A7NU-01A-22R-A354-31	Low	0.255402
TCGA-IN-AB1V-01A-21R-A414-31	Low	0.261968
TCGA-IN-AB1X-01A-11R-A39E-31	Low	0.28645
TCGA-IP-7968-01A-11R-2203-13	High	0.267723
TCGA-KB-A6F7-01A-12R-A32D-31	Low	0.282523
TCGA-KB-A93G-01A-11R-A39E-31	High	0.20982
TCGA-KB-A93H-01A-11R-A39E-31	Low	0.408413
TCGA-KB-A93J-01A-11R-A39E-31	Low	0.351993
TCGA-MX-A5UG-01A-21R-A31P-31	High	0.354048
TCGA-MX-A5UJ-01A-11R-A31P-31	Low	0.258263
TCGA-MX-A663-01A-11R-A31P-31	High	0.164343
TCGA-MX-A666-01A-11R-A31P-31	Low	0.252399
TCGA-R5-A7O7-01A-11R-A33Y-31	High	0.260527
TCGA-R5-A7ZE-01B-11R-A354-31	Low	0.332257
TCGA-R5-A7ZF-01A-11R-A354-31	Low	0.215956
TCGA-R5-A7ZI-01A-11R-A354-31	Low	0.331941
TCGA-R5-A7ZR-01A-11R-A354-31	Low	0.298544
TCGA-R5-A805-01A-11R-A36D-31	Low	0.40474
TCGA-RD-A7BS-01A-11R-A32D-31	High	0.261297
TCGA-RD-A7BT-01A-11R-A33Y-31	Low	0.41115
TCGA-RD-A7BW-01A-11R-A32D-31	High	0.168396
TCGA-RD-A7C1-01A-11R-A32D-31	High	0.431762
TCGA-RD-A8MV-01A-11R-A36D-31	Low	0.264335
TCGA-RD-A8MW-01A-11R-A36D-31	High	0.399105
TCGA-RD-A8N0-01A-12R-A36D-31	High	0.43287
TCGA-RD-A8N1-01A-12R-A36D-31	Low	0.311946
TCGA-RD-A8N2-01A-12R-A36D-31	Low	0.180551
TCGA-RD-A8N4-01A-21R-A36D-31	High	0.159229
TCGA-RD-A8N5-01A-12R-A36D-31	High	0.27481
TCGA-RD-A8N6-01A-11R-A36D-31	High	0.178223
TCGA-RD-A8N9-01A-12R-A39E-31	High	0.343694
TCGA-RD-A8NB-01A-12R-A39E-31	Low	0.289358
TCGA-SW-A7EA-01A-12R-A354-31	High	0.22838
TCGA-SW-A7EB-01A-11R-A354-31	Low	0.263533
TCGA-VQ-A8DT-01A-11R-A36D-31	Low	0.240486
TCGA-VQ-A8DU-01A-11R-A36D-31	High	0.177538
TCGA-VQ-A8DV-01A-12R-A36D-31	Low	0.165251
TCGA-VQ-A8DZ-01A-11R-A36D-31	Low	0.229526
TCGA-VQ-A8E0-01A-11R-A414-31	Low	0.432981
TCGA-VQ-A8E2-01A-11R-A36D-31	High	0.208623
TCGA-VQ-A8E3-01A-11R-A39E-31	High	0.240433
TCGA-VQ-A8E7-01B-11R-A414-31	Low	0.19679
TCGA-VQ-A8P2-01A-11R-A36D-31	Low	0.35855
TCGA-VQ-A8P3-01A-11R-A36D-31	High	0.238895
TCGA-VQ-A8P5-01A-11R-A39E-31	High	0.16317
TCGA-VQ-A8P8-01A-11R-A39E-31	Low	0.352424
TCGA-VQ-A8PB-01A-11R-A39E-31	Low	0.250342
TCGA-VQ-A8PC-01A-11R-A39E-31	High	0.239277
TCGA-VQ-A8PD-01A-11R-A414-31	Low	0.339277
TCGA-VQ-A8PE-01A-11R-A414-31	Low	0.249267
TCGA-VQ-A8PF-01A-11R-A414-31	High	0.258015
TCGA-VQ-A8PH-01A-12R-A414-31	Low	0.322425
TCGA-VQ-A8PJ-01A-11R-A414-31	Low	0.350904
TCGA-VQ-A8PK-01A-12R-A414-31	Low	0.350407
TCGA-VQ-A8PM-01A-21R-A414-31	High	0.33552
TCGA-VQ-A8PO-01A-11R-A414-31	Low	0.277526
TCGA-VQ-A8PP-01A-21R-A414-31	Low	0.245952
TCGA-VQ-A8PQ-01A-11R-A414-31	High	0.239459
TCGA-VQ-A8PU-01A-12R-A414-31	Low	0.187125
TCGA-VQ-A8PX-01A-12R-A414-31	Low	0.354233
TCGA-VQ-A91A-01A-11R-A414-31	High	0.251256
TCGA-VQ-A91D-01A-11R-A414-31	Low	0.29512
TCGA-VQ-A91E-01A-31R-A414-31	Low	0.329704
TCGA-VQ-A91K-01A-11R-A414-31	Low	0.322153
TCGA-VQ-A91N-01A-11R-A414-31	Low	0.251187
TCGA-VQ-A91Q-01A-12R-A414-31	High	0.276598
TCGA-VQ-A91S-01A-11R-A414-31	Low	0.0303436
TCGA-VQ-A91U-01A-11R-A414-31	Low	0.321396
TCGA-VQ-A91V-01A-11R-A414-31	Low	0.36982
TCGA-VQ-A91X-01A-12R-A414-31	Low	0.357288
TCGA-VQ-A91Y-01A-11R-A414-31	Low	0.214387
TCGA-VQ-A91Z-01A-11R-A414-31	Low	0.378468
TCGA-VQ-A922-01A-11R-A414-31	High	0.32201
TCGA-VQ-A923-01A-11R-A414-31	Low	0.207082
TCGA-VQ-A924-01A-11R-A414-31	Low	0.243938
TCGA-VQ-A925-01A-11R-A414-31	Low	0.280708
TCGA-VQ-A927-01A-12R-A414-31	Low	0.370474
TCGA-VQ-A928-01A-11R-A414-31	High	0.228941
TCGA-VQ-A92D-01A-11R-A414-31	Low	0.344133
TCGA-VQ-A94O-01A-11R-A414-31	High	0.387146
TCGA-VQ-A94P-01A-13R-A414-31	Low	0.15957
TCGA-VQ-A94R-01A-11R-A414-31	High	0.233878
TCGA-VQ-A94T-01A-11R-A414-31	Low	0.357414
TCGA-VQ-A94U-01A-12R-A414-31	High	0.284527
TCGA-VQ-AA64-01A-11R-A414-31	High	0.278971
TCGA-VQ-AA68-01A-11R-A414-31	Low	0.249547
TCGA-VQ-AA69-01A-11R-A414-31	Low	0.287262
TCGA-VQ-AA6A-01A-11R-A414-31	Low	0.277677
TCGA-VQ-AA6D-01A-11R-A414-31	High	0.433264
TCGA-VQ-AA6F-01A-31R-A414-31	Low	0.265619
TCGA-VQ-AA6G-01A-11R-A414-31	Low	0.395238
TCGA-VQ-AA6J-01A-11R-A414-31	Low	0.373142
TCGA-VQ-AA6K-01A-11R-A414-31	High	0.2228
TCGA-ZA-A8F6-01A-23R-A36D-31	Low	0.29643
TCGA-ZQ-A9CR-01A-11R-A39E-31	Low	0.199202

## Sheet: 3#Tgd
sample_id	NALCN	Tgd
TCGA-3M-AB46-01A-11R-A414-31	Low	0.240206
TCGA-3M-AB47-01A-22R-A414-31	High	0.249047
TCGA-B7-5818-01A-11R-1602-13	Low	0.220317
TCGA-B7-A5TI-01A-11R-A31P-31	High	0.198032
TCGA-B7-A5TJ-01A-11R-A31P-31	High	0.225972
TCGA-B7-A5TK-01A-12R-A36D-31	Low	0.329969
TCGA-B7-A5TN-01A-21R-A31P-31	High	0.272395
TCGA-BR-4187-01A-01R-1131-13	High	0.296031
TCGA-BR-4191-01A-02R-1131-13	High	0.235005
TCGA-BR-4201-01A-01R-1131-13	High	0.227387
TCGA-BR-4253-01A-01R-1131-13	Low	0.288359
TCGA-BR-4256-01A-01R-1131-13	High	0.232439
TCGA-BR-4257-01A-01R-1131-13	High	0.244529
TCGA-BR-4267-01A-01R-1131-13	High	0.195918
TCGA-BR-4279-01A-01R-1131-13	High	0.325374
TCGA-BR-4280-01A-01R-1131-13	Low	0.218453
TCGA-BR-4294-01A-01R-1131-13	High	0.238635
TCGA-BR-4357-01A-01R-1157-13	High	0.314046
TCGA-BR-4361-01A-01R-1157-13	High	0.231882
TCGA-BR-4363-01A-01R-1157-13	High	0.256164
TCGA-BR-4366-01A-01R-1157-13	High	0.247619
TCGA-BR-4367-01A-01R-1157-13	High	0.26217
TCGA-BR-4368-01A-01R-1157-13	High	0.218062
TCGA-BR-4369-01A-01R-1157-13	High	0.280632
TCGA-BR-4370-01A-01R-1157-13	High	0.269679
TCGA-BR-4371-01A-01R-1157-13	Low	0.219149
TCGA-BR-6452-01A-12R-1802-13	Low	0.211233
TCGA-BR-6453-01A-11R-1802-13	Low	0.247957
TCGA-BR-6454-01A-11R-1802-13	High	0.297517
TCGA-BR-6455-01A-11R-1802-13	High	0.272301
TCGA-BR-6456-01A-11R-1802-13	High	0.354841
TCGA-BR-6457-01A-21R-1802-13	High	0.276653
TCGA-BR-6458-01A-11R-1802-13	High	0.224924
TCGA-BR-6563-01A-13R-2055-13	High	0.282672
TCGA-BR-6564-01A-12R-1884-13	High	0.269087
TCGA-BR-6565-01A-11R-1802-13	High	0.315125
TCGA-BR-6566-01A-11R-1802-13	Low	0.258556
TCGA-BR-6705-01A-12R-1884-13	High	0.235807
TCGA-BR-6707-01A-11R-1884-13	High	0.25498
TCGA-BR-6709-01A-11R-1884-13	High	0.238239
TCGA-BR-6710-01A-11R-1884-13	Low	0.272822
TCGA-BR-6801-01A-11R-1884-13	High	0.22848
TCGA-BR-6802-01A-11R-1884-13	Low	0.276932
TCGA-BR-6803-01A-11R-1884-13	High	0.297406
TCGA-BR-6852-01A-11R-1884-13	High	0.259998
TCGA-BR-7196-01A-11R-2055-13	High	0.268692
TCGA-BR-7197-01A-11R-2203-13	Low	0.254342
TCGA-BR-7704-01A-11R-2055-13	Low	0.288348
TCGA-BR-7707-01A-11R-2055-13	Low	0.222804
TCGA-BR-7715-01A-11R-2055-13	High	0.301975
TCGA-BR-7716-01A-21R-2055-13	High	0.232573
TCGA-BR-7717-01A-11R-2055-13	Low	0.263555
TCGA-BR-7722-01A-31R-2203-13	Low	0.200524
TCGA-BR-7723-01A-11R-2055-13	High	0.302348
TCGA-BR-7851-01A-11R-2203-13	High	0.226676
TCGA-BR-7901-01A-11R-2203-13	High	0.245033
TCGA-BR-7957-01A-11R-2203-13	High	0.261985
TCGA-BR-7958-01A-21R-2343-13	Low	0.242903
TCGA-BR-7959-01A-11R-2343-13	High	0.243849
TCGA-BR-8058-01A-31R-2343-13	High	0.233801
TCGA-BR-8059-01A-11R-2343-13	High	0.263041
TCGA-BR-8060-01A-11R-2343-13	High	0.33996
TCGA-BR-8077-01A-11R-2343-13	Low	0.238169
TCGA-BR-8080-01A-11R-2343-13	High	0.244524
TCGA-BR-8081-01A-11R-2343-13	High	0.223274
TCGA-BR-8284-01A-11R-2343-13	High	0.22483
TCGA-BR-8286-01A-12R-2343-13	High	0.208119
TCGA-BR-8289-01A-11R-2343-13	High	0.28945
TCGA-BR-8291-01A-11R-2343-13	High	0.270008
TCGA-BR-8295-01A-11R-2343-13	High	0.395346
TCGA-BR-8296-01A-11R-2343-13	High	0.218073
TCGA-BR-8297-01A-12R-2343-13	High	0.295748
TCGA-BR-8361-01A-11R-2343-13	Low	0.238944
TCGA-BR-8364-01A-11R-2343-13	High	0.25902
TCGA-BR-8365-01A-21R-2343-13	High	0.285897
TCGA-BR-8366-01A-11R-2343-13	High	0.240285
TCGA-BR-8367-01A-11R-2343-13	High	0.24249
TCGA-BR-8368-01A-11R-2343-13	Low	0.270866
TCGA-BR-8369-01A-11R-2343-13	High	0.236236
TCGA-BR-8371-01A-11R-2343-13	High	0.286049
TCGA-BR-8372-01A-11R-2343-13	High	0.206429
TCGA-BR-8373-01A-11R-2343-13	High	0.23885
TCGA-BR-8380-01A-11R-2343-13	High	0.322389
TCGA-BR-8381-01A-11R-2402-13	High	0.255568
TCGA-BR-8382-01A-11R-2402-13	High	0.269285
TCGA-BR-8384-01A-21R-2402-13	High	0.329184
TCGA-BR-8483-01A-31R-2402-13	High	0.272441
TCGA-BR-8484-01A-11R-2402-13	High	0.235181
TCGA-BR-8485-01A-11R-2402-13	High	0.269554
TCGA-BR-8486-01A-31R-2402-13	Low	0.284449
TCGA-BR-8487-01A-11R-2402-13	Low	0.199177
TCGA-BR-8588-01A-11R-2402-13	High	0.245118
TCGA-BR-8589-01A-11R-2402-13	High	0.250885
TCGA-BR-8590-01A-11R-2402-13	High	0.248763
TCGA-BR-8591-01A-11R-2402-13	Low	0.207032
TCGA-BR-8592-01A-11R-2402-13	High	0.273901
TCGA-BR-8676-01A-11R-2402-13	Low	0.293201
TCGA-BR-8677-01A-11R-2402-13	High	0.25005
TCGA-BR-8678-01A-11R-2402-13	High	0.345662
TCGA-BR-8679-01A-11R-2402-13	High	0.33288
TCGA-BR-8680-01A-11R-2402-13	High	0.246923
TCGA-BR-8682-01A-11R-2402-13	High	0.266448
TCGA-BR-8683-01A-11R-2402-13	High	0.232325
TCGA-BR-8686-01A-11R-2402-13	Low	0.280113
TCGA-BR-8687-01A-11R-2402-13	High	0.25323
TCGA-BR-8690-01A-11R-2402-13	High	0.280955
TCGA-BR-A44T-01A-32R-A24K-31	High	0.263906
TCGA-BR-A44U-01A-11R-A36D-31	High	0.200916
TCGA-BR-A4CR-01A-11R-A24K-31	Low	0.237044
TCGA-BR-A4CS-01A-11R-A24K-31	Low	0.259174
TCGA-BR-A4IV-01A-31R-A251-31	High	0.305327
TCGA-BR-A4J4-01A-12R-A251-31	Low	0.202435
TCGA-BR-A4J5-01A-21R-A251-31	High	0.250725
TCGA-BR-A4J6-01A-11R-A251-31	High	0.216418
TCGA-BR-A4J7-01A-31R-A251-31	High	0.280947
TCGA-BR-A4J8-01A-11R-A251-31	High	0.250856
TCGA-BR-A4J9-01A-12R-A251-31	High	0.311669
TCGA-BR-A4PF-01A-11R-A251-31	Low	0.352248
TCGA-BR-A4QL-01A-31R-A251-31	Low	0.166054
TCGA-CD-5798-01A-11R-1602-13	High	0.298824
TCGA-CD-5799-01A-11R-1602-13	High	0.180183
TCGA-CD-5800-01A-11R-1602-13	Low	0.321066
TCGA-CD-5801-01A-11R-1602-13	Low	0.226067
TCGA-CD-5803-01A-11R-1602-13	High	0.279815
TCGA-CD-5804-01A-12R-2055-13	High	0.232207
TCGA-CD-5813-01A-11R-1602-13	High	0.260812
TCGA-CD-8524-01A-11R-2343-13	High	0.240681
TCGA-CD-8525-01A-11R-2343-13	Low	0.347025
TCGA-CD-8526-01A-11R-2343-13	High	0.300694
TCGA-CD-8527-01A-11R-2343-13	Low	0.334314
TCGA-CD-8528-01A-11R-2343-13	Low	0.217419
TCGA-CD-8529-01A-11R-2343-13	Low	0.212432
TCGA-CD-8530-01A-11R-2343-13	High	0.268213
TCGA-CD-8531-01A-11R-2343-13	Low	0.425481
TCGA-CD-8532-01A-11R-2343-13	High	0.246793
TCGA-CD-8533-01A-11R-2343-13	High	0.240202
TCGA-CD-8534-01A-11R-2343-13	High	0.227008
TCGA-CD-8535-01A-11R-2343-13	High	0.290971
TCGA-CD-A486-01A-11R-A24K-31	High	0.30781
TCGA-CD-A487-01A-21R-A24K-31	High	0.251741
TCGA-CD-A489-01A-11R-A24K-31	High	0.323428
TCGA-CD-A48A-01A-12R-A36D-31	High	0.239762
TCGA-CD-A48C-01A-11R-A24K-31	High	0.226892
TCGA-CD-A4MG-01A-11R-A251-31	High	0.215678
TCGA-CD-A4MH-01A-11R-A251-31	High	0.239049
TCGA-CG-4301-01A-01R-1157-13	High	0.217948
TCGA-CG-4304-01A-01R-1157-13	High	0.227205
TCGA-CG-4305-01A-01R-1157-13	High	0.229559
TCGA-CG-4306-01A-01R-1157-13	Low	0.221278
TCGA-CG-4436-01A-01R-1157-13	Low	0.223658
TCGA-CG-4437-01A-01R-1802-13	Low	0.209401
TCGA-CG-4438-01A-01R-1157-13	High	0.344383
TCGA-CG-4440-01A-01R-1157-13	Low	0.241631
TCGA-CG-4441-01A-01R-1802-13	High	0.228218
TCGA-CG-4442-01A-01R-1157-13	High	0.209735
TCGA-CG-4443-01A-01R-1157-13	High	0.257876
TCGA-CG-4444-01A-01R-1157-13	High	0.266446
TCGA-CG-4460-01A-01R-1157-13	Low	0.256684
TCGA-CG-4462-01A-01R-1157-13	High	0.268981
TCGA-CG-4465-01A-01R-1157-13	Low	0.253172
TCGA-CG-4466-01A-01R-1157-13	High	0.241342
TCGA-CG-4469-01A-01R-1157-13	Low	0.239784
TCGA-CG-4475-01A-01R-1157-13	High	0.208021
TCGA-CG-4476-01A-01R-1157-13	High	0.256211
TCGA-CG-4477-01A-01R-1157-13	High	0.253528
TCGA-CG-5716-01A-21R-1802-13	Low	0.205129
TCGA-CG-5717-01A-11R-1602-13	Low	0.249963
TCGA-CG-5718-01A-11R-1602-13	Low	0.216185
TCGA-CG-5719-01A-11R-1602-13	High	0.246647
TCGA-CG-5720-01A-11R-1602-13	Low	0.242758
TCGA-CG-5721-01A-11R-1602-13	Low	0.227311
TCGA-CG-5722-01A-21R-1602-13	Low	0.307136
TCGA-CG-5723-01A-11R-1602-13	Low	0.250692
TCGA-CG-5724-01A-11R-1602-13	Low	0.176561
TCGA-CG-5725-01A-11R-1602-13	Low	0.226979
TCGA-CG-5726-01A-11R-1602-13	Low	0.228312
TCGA-CG-5732-01A-11R-1602-13	Low	0.244569
TCGA-CG-5734-01A-11R-1602-13	Low	0.309748
TCGA-D7-5577-01A-01R-1602-13	Low	0.249388
TCGA-D7-5578-01A-01R-1602-13	High	0.233451
TCGA-D7-6519-01A-11R-1802-13	High	0.252423
TCGA-D7-6520-01A-11R-1802-13	High	0.22979
TCGA-D7-6521-01A-11R-1802-13	High	0.256836
TCGA-D7-6522-01A-11R-1802-13	High	0.274295
TCGA-D7-6524-01A-11R-1802-13	Low	0.22467
TCGA-D7-6525-01A-11R-1802-13	Low	0.298825
TCGA-D7-6526-01A-11R-1802-13	Low	0.309316
TCGA-D7-6527-01A-11R-1802-13	Low	0.237846
TCGA-D7-6528-01A-11R-1802-13	Low	0.244183
TCGA-D7-6815-01A-11R-1884-13	High	0.199188
TCGA-D7-6818-01A-11R-1884-13	High	0.3522
TCGA-D7-6822-01A-11R-1884-13	Low	0.245039
TCGA-D7-8570-01A-11R-2343-13	Low	0.251133
TCGA-D7-8572-01A-11R-2343-13	High	0.328345
TCGA-D7-8573-01A-11R-2343-13	High	0.175023
TCGA-D7-8574-01A-13R-2343-13	High	0.244091
TCGA-D7-8575-01A-11R-2343-13	High	0.169203
TCGA-D7-8576-01A-11R-2343-13	High	0.194734
TCGA-D7-8578-01A-21R-2343-13	High	0.25915
TCGA-D7-8579-01A-11R-2343-13	High	0.243227
TCGA-D7-A4YU-01A-21R-A251-31	High	0.220936
TCGA-D7-A4YX-01A-11R-A251-31	Low	0.263692
TCGA-D7-A4Z0-01A-22R-A251-31	Low	0.203576
TCGA-D7-A6EV-01A-11R-A31P-31	Low	0.186159
TCGA-D7-A6EX-01A-11R-A31P-31	High	0.272978
TCGA-D7-A6EY-01A-21R-A31P-31	High	0.23691
TCGA-D7-A6EZ-01A-11R-A31P-31	Low	0.206898
TCGA-D7-A6F0-01A-11R-A31P-31	Low	0.243446
TCGA-D7-A6F2-01A-12R-A31P-31	High	0.212563
TCGA-D7-A747-01A-22R-A33Y-31	High	0.257904
TCGA-D7-A748-01A-12R-A32D-31	High	0.191956
TCGA-D7-A74A-01A-11R-A32D-31	Low	0.184274
TCGA-EQ-8122-01A-11R-2343-13	High	0.260359
TCGA-F1-6177-01A-11R-1802-13	Low	0.168579
TCGA-F1-6874-01A-11R-1884-13	Low	0.189389
TCGA-F1-6875-01A-11R-2055-13	Low	0.256261
TCGA-F1-A448-01A-11R-A24K-31	Low	0.185128
TCGA-F1-A72C-01A-21R-A33Y-31	Low	0.200871
TCGA-FP-7735-01A-11R-2055-13	Low	0.265898
TCGA-FP-7829-01A-11R-2055-13	Low	0.262796
TCGA-FP-7916-01A-11R-2203-13	High	0.229574
TCGA-FP-7998-01A-11R-2203-13	High	0.265791
TCGA-FP-8099-01A-11R-2343-13	High	0.236919
TCGA-FP-8209-01A-11R-2343-13	High	0.292045
TCGA-FP-8210-01A-11R-2343-13	High	0.265971
TCGA-FP-8211-01A-11R-2343-13	Low	0.166234
TCGA-FP-8631-01A-11R-2402-13	High	0.232892
TCGA-FP-A4BF-01A-12R-A36D-31	High	0.306972
TCGA-FP-A8CX-01A-11R-A36D-31	Low	0.194205
TCGA-FP-A9TM-01A-11R-A39E-31	Low	0.180697
TCGA-HF-7131-01A-11R-2055-13	Low	0.245919
TCGA-HF-7132-01A-11R-2055-13	Low	0.25521
TCGA-HF-7133-01A-11R-2055-13	Low	0.313673
TCGA-HF-7134-01A-11R-2055-13	Low	0.267691
TCGA-HF-A5NB-01A-11R-A31P-31	Low	0.190706
TCGA-HJ-7597-01A-21R-2203-13	High	0.199831
TCGA-HU-8238-01A-11R-2343-13	High	0.24055
TCGA-HU-8244-01A-11R-2343-13	Low	0.225097
TCGA-HU-8249-01A-11R-A36D-31	High	0.138189
TCGA-HU-8602-01A-11R-2402-13	Low	0.235123
TCGA-HU-8604-01A-11R-2402-13	Low	0.301907
TCGA-HU-8608-01A-11R-2402-13	Low	0.288834
TCGA-HU-8610-01A-22R-2402-13	Low	0.244851
TCGA-HU-A4G2-01A-11R-A251-31	Low	0.264658
TCGA-HU-A4G3-01A-11R-A24K-31	Low	0.237233
TCGA-HU-A4G8-01A-11R-A251-31	Low	0.263923
TCGA-HU-A4G9-01A-11R-A24K-31	Low	0.173586
TCGA-HU-A4GC-01A-12R-A251-31	Low	0.226261
TCGA-HU-A4GD-01A-11R-A36D-31	High	0.282896
TCGA-HU-A4GF-01A-11R-A24K-31	Low	0.196763
TCGA-HU-A4GH-01A-11R-A24K-31	Low	0.384329
TCGA-HU-A4GJ-01A-11R-A251-31	Low	0.23495
TCGA-HU-A4GP-01A-11R-A251-31	Low	0.311333
TCGA-HU-A4GQ-01A-11R-A36D-31	Low	0.221245
TCGA-HU-A4GT-01A-21R-A251-31	Low	0.201766
TCGA-HU-A4GU-01A-11R-A251-31	Low	0.190595
TCGA-HU-A4GX-01A-12R-A251-31	Low	0.21625
TCGA-HU-A4GY-01A-21R-A24K-31	Low	0.248684
TCGA-HU-A4H0-01A-11R-A251-31	Low	0.240036
TCGA-HU-A4H2-01A-11R-A251-31	Low	0.248579
TCGA-HU-A4H3-01A-21R-A251-31	Low	0.18195
TCGA-HU-A4H4-01A-21R-A251-31	Low	0.231922
TCGA-HU-A4H5-01A-21R-A251-31	Low	0.200051
TCGA-HU-A4H6-01A-11R-A251-31	Low	0.194224
TCGA-HU-A4H8-01A-11R-A251-31	Low	0.190652
TCGA-HU-A4HB-01A-12R-A251-31	Low	0.231814
TCGA-HU-A4HD-01A-11R-A251-31	Low	0.225198
TCGA-IN-7806-01A-11R-2055-13	Low	0.250703
TCGA-IN-7808-01A-11R-2203-13	Low	0.244337
TCGA-IN-8462-01A-11R-2343-13	Low	0.257057
TCGA-IN-8663-01A-11R-2402-13	Low	0.239747
TCGA-IN-A6RI-01A-11R-A32D-31	Low	0.26083
TCGA-IN-A6RJ-01A-21R-A33Y-31	Low	0.215279
TCGA-IN-A6RL-01A-11R-A32D-31	Low	0.162486
TCGA-IN-A6RN-01A-12R-A33Y-31	Low	0.267613
TCGA-IN-A6RO-01A-12R-A33Y-31	Low	0.137936
TCGA-IN-A6RR-01A-12R-A32D-31	Low	0.183837
TCGA-IN-A6RS-01A-12R-A354-31	Low	0.318344
TCGA-IN-A7NR-01A-11R-A354-31	Low	0.164836
TCGA-IN-A7NT-01A-21R-A354-31	Low	0.28297
TCGA-IN-A7NU-01A-22R-A354-31	Low	0.193745
TCGA-IN-AB1V-01A-21R-A414-31	Low	0.191642
TCGA-IN-AB1X-01A-11R-A39E-31	Low	0.205859
TCGA-IP-7968-01A-11R-2203-13	High	0.198357
TCGA-KB-A6F7-01A-12R-A32D-31	Low	0.268249
TCGA-KB-A93G-01A-11R-A39E-31	High	0.260664
TCGA-KB-A93H-01A-11R-A39E-31	Low	0.2393
TCGA-KB-A93J-01A-11R-A39E-31	Low	0.199894
TCGA-MX-A5UG-01A-21R-A31P-31	High	0.241044
TCGA-MX-A5UJ-01A-11R-A31P-31	Low	0.214131
TCGA-MX-A663-01A-11R-A31P-31	High	0.254598
TCGA-MX-A666-01A-11R-A31P-31	Low	0.288396
TCGA-R5-A7O7-01A-11R-A33Y-31	High	0.280529
TCGA-R5-A7ZE-01B-11R-A354-31	Low	0.250298
TCGA-R5-A7ZF-01A-11R-A354-31	Low	0.217686
TCGA-R5-A7ZI-01A-11R-A354-31	Low	0.338252
TCGA-R5-A7ZR-01A-11R-A354-31	Low	0.228593
TCGA-R5-A805-01A-11R-A36D-31	Low	0.255745
TCGA-RD-A7BS-01A-11R-A32D-31	High	0.136417
TCGA-RD-A7BT-01A-11R-A33Y-31	Low	0.199645
TCGA-RD-A7BW-01A-11R-A32D-31	High	0.253388
TCGA-RD-A7C1-01A-11R-A32D-31	High	0.226494
TCGA-RD-A8MV-01A-11R-A36D-31	Low	0.217299
TCGA-RD-A8MW-01A-11R-A36D-31	High	0.215133
TCGA-RD-A8N0-01A-12R-A36D-31	High	0.246584
TCGA-RD-A8N1-01A-12R-A36D-31	Low	0.226615
TCGA-RD-A8N2-01A-12R-A36D-31	Low	0.350389
TCGA-RD-A8N4-01A-21R-A36D-31	High	0.328855
TCGA-RD-A8N5-01A-12R-A36D-31	High	0.225426
TCGA-RD-A8N6-01A-11R-A36D-31	High	0.256931
TCGA-RD-A8N9-01A-12R-A39E-31	High	0.260298
TCGA-RD-A8NB-01A-12R-A39E-31	Low	0.253576
TCGA-SW-A7EA-01A-12R-A354-31	High	0.238281
TCGA-SW-A7EB-01A-11R-A354-31	Low	0.201633
TCGA-VQ-A8DT-01A-11R-A36D-31	Low	0.190748
TCGA-VQ-A8DU-01A-11R-A36D-31	High	0.274549
TCGA-VQ-A8DV-01A-12R-A36D-31	Low	0.247778
TCGA-VQ-A8DZ-01A-11R-A36D-31	Low	0.252162
TCGA-VQ-A8E0-01A-11R-A414-31	Low	0.321783
TCGA-VQ-A8E2-01A-11R-A36D-31	High	0.243588
TCGA-VQ-A8E3-01A-11R-A39E-31	High	0.297876
TCGA-VQ-A8E7-01B-11R-A414-31	Low	0.211636
TCGA-VQ-A8P2-01A-11R-A36D-31	Low	0.219732
TCGA-VQ-A8P3-01A-11R-A36D-31	High	0.198152
TCGA-VQ-A8P5-01A-11R-A39E-31	High	0.280608
TCGA-VQ-A8P8-01A-11R-A39E-31	Low	0.22953
TCGA-VQ-A8PB-01A-11R-A39E-31	Low	0.210392
TCGA-VQ-A8PC-01A-11R-A39E-31	High	0.194027
TCGA-VQ-A8PD-01A-11R-A414-31	Low	0.226111
TCGA-VQ-A8PE-01A-11R-A414-31	Low	0.233135
TCGA-VQ-A8PF-01A-11R-A414-31	High	0.297408
TCGA-VQ-A8PH-01A-12R-A414-31	Low	0.248109
TCGA-VQ-A8PJ-01A-11R-A414-31	Low	0.23108
TCGA-VQ-A8PK-01A-12R-A414-31	Low	0.259978
TCGA-VQ-A8PM-01A-21R-A414-31	High	0.233944
TCGA-VQ-A8PO-01A-11R-A414-31	Low	0.193493
TCGA-VQ-A8PP-01A-21R-A414-31	Low	0.229555
TCGA-VQ-A8PQ-01A-11R-A414-31	High	0.232106
TCGA-VQ-A8PU-01A-12R-A414-31	Low	0.246683
TCGA-VQ-A8PX-01A-12R-A414-31	Low	0.270222
TCGA-VQ-A91A-01A-11R-A414-31	High	0.256722
TCGA-VQ-A91D-01A-11R-A414-31	Low	0.192319
TCGA-VQ-A91E-01A-31R-A414-31	Low	0.197409
TCGA-VQ-A91K-01A-11R-A414-31	Low	0.186721
TCGA-VQ-A91N-01A-11R-A414-31	Low	0.350733
TCGA-VQ-A91Q-01A-12R-A414-31	High	0.198503
TCGA-VQ-A91S-01A-11R-A414-31	Low	0.351713
TCGA-VQ-A91U-01A-11R-A414-31	Low	0.22189
TCGA-VQ-A91V-01A-11R-A414-31	Low	0.243248
TCGA-VQ-A91X-01A-12R-A414-31	Low	0.193966
TCGA-VQ-A91Y-01A-11R-A414-31	Low	0.265586
TCGA-VQ-A91Z-01A-11R-A414-31	Low	0.249995
TCGA-VQ-A922-01A-11R-A414-31	High	0.27983
TCGA-VQ-A923-01A-11R-A414-31	Low	0.243435
TCGA-VQ-A924-01A-11R-A414-31	Low	0.206838
TCGA-VQ-A925-01A-11R-A414-31	Low	0.267512
TCGA-VQ-A927-01A-12R-A414-31	Low	0.208523
TCGA-VQ-A928-01A-11R-A414-31	High	0.239739
TCGA-VQ-A92D-01A-11R-A414-31	Low	0.217418
TCGA-VQ-A94O-01A-11R-A414-31	High	0.229319
TCGA-VQ-A94P-01A-13R-A414-31	Low	0.343286
TCGA-VQ-A94R-01A-11R-A414-31	High	0.23607
TCGA-VQ-A94T-01A-11R-A414-31	Low	0.204707
TCGA-VQ-A94U-01A-12R-A414-31	High	0.278525
TCGA-VQ-AA64-01A-11R-A414-31	High	0.224564
TCGA-VQ-AA68-01A-11R-A414-31	Low	0.170794
TCGA-VQ-AA69-01A-11R-A414-31	Low	0.194749
TCGA-VQ-AA6A-01A-11R-A414-31	Low	0.210654
TCGA-VQ-AA6D-01A-11R-A414-31	High	0.233012
TCGA-VQ-AA6F-01A-31R-A414-31	Low	0.215652
TCGA-VQ-AA6G-01A-11R-A414-31	Low	0.239866
TCGA-VQ-AA6J-01A-11R-A414-31	Low	0.266226
TCGA-VQ-AA6K-01A-11R-A414-31	High	0.236025
TCGA-ZA-A8F6-01A-23R-A36D-31	Low	0.273232
TCGA-ZQ-A9CR-01A-11R-A39E-31	Low	0.22293

## Sheet: 4#TFH
sample_id	NALCN	TFH
TCGA-3M-AB46-01A-11R-A414-31	Low	0.265593
TCGA-3M-AB47-01A-22R-A414-31	High	0.344605
TCGA-B7-5818-01A-11R-1602-13	Low	0.343858
TCGA-B7-A5TI-01A-11R-A31P-31	High	0.364574
TCGA-B7-A5TJ-01A-11R-A31P-31	High	0.287643
TCGA-B7-A5TK-01A-12R-A36D-31	Low	0.359901
TCGA-B7-A5TN-01A-21R-A31P-31	High	0.302353
TCGA-BR-4187-01A-01R-1131-13	High	0.37601
TCGA-BR-4191-01A-02R-1131-13	High	0.335605
TCGA-BR-4201-01A-01R-1131-13	High	0.310889
TCGA-BR-4253-01A-01R-1131-13	Low	0.360386
TCGA-BR-4256-01A-01R-1131-13	High	0.344223
TCGA-BR-4257-01A-01R-1131-13	High	0.337901
TCGA-BR-4267-01A-01R-1131-13	High	0.313752
TCGA-BR-4279-01A-01R-1131-13	High	0.377465
TCGA-BR-4280-01A-01R-1131-13	Low	0.344287
TCGA-BR-4294-01A-01R-1131-13	High	0.383252
TCGA-BR-4357-01A-01R-1157-13	High	0.322254
TCGA-BR-4361-01A-01R-1157-13	High	0.33653
TCGA-BR-4363-01A-01R-1157-13	High	0.335274
TCGA-BR-4366-01A-01R-1157-13	High	0.293909
TCGA-BR-4367-01A-01R-1157-13	High	0.337947
TCGA-BR-4368-01A-01R-1157-13	High	0.306798
TCGA-BR-4369-01A-01R-1157-13	High	0.351504
TCGA-BR-4370-01A-01R-1157-13	High	0.323882
TCGA-BR-4371-01A-01R-1157-13	Low	0.271522
TCGA-BR-6452-01A-12R-1802-13	Low	0.36502
TCGA-BR-6453-01A-11R-1802-13	Low	0.427864
TCGA-BR-6454-01A-11R-1802-13	High	0.398169
TCGA-BR-6455-01A-11R-1802-13	High	0.345139
TCGA-BR-6456-01A-11R-1802-13	High	0.353184
TCGA-BR-6457-01A-21R-1802-13	High	0.388549
TCGA-BR-6458-01A-11R-1802-13	High	0.34558
TCGA-BR-6563-01A-13R-2055-13	High	0.397485
TCGA-BR-6564-01A-12R-1884-13	High	0.364951
TCGA-BR-6565-01A-11R-1802-13	High	0.367453
TCGA-BR-6566-01A-11R-1802-13	Low	0.347964
TCGA-BR-6705-01A-12R-1884-13	High	0.342198
TCGA-BR-6707-01A-11R-1884-13	High	0.37154
TCGA-BR-6709-01A-11R-1884-13	High	0.410887
TCGA-BR-6710-01A-11R-1884-13	Low	0.379403
TCGA-BR-6801-01A-11R-1884-13	High	0.304847
TCGA-BR-6802-01A-11R-1884-13	Low	0.361178
TCGA-BR-6803-01A-11R-1884-13	High	0.389655
TCGA-BR-6852-01A-11R-1884-13	High	0.36393
TCGA-BR-7196-01A-11R-2055-13	High	0.369997
TCGA-BR-7197-01A-11R-2203-13	Low	0.335829
TCGA-BR-7704-01A-11R-2055-13	Low	0.4103
TCGA-BR-7707-01A-11R-2055-13	Low	0.311428
TCGA-BR-7715-01A-11R-2055-13	High	0.368382
TCGA-BR-7716-01A-21R-2055-13	High	0.43434
TCGA-BR-7717-01A-11R-2055-13	Low	0.351837
TCGA-BR-7722-01A-31R-2203-13	Low	0.29762
TCGA-BR-7723-01A-11R-2055-13	High	0.372527
TCGA-BR-7851-01A-11R-2203-13	High	0.336839
TCGA-BR-7901-01A-11R-2203-13	High	0.348108
TCGA-BR-7957-01A-11R-2203-13	High	0.358025
TCGA-BR-7958-01A-21R-2343-13	Low	0.390826
TCGA-BR-7959-01A-11R-2343-13	High	0.349351
TCGA-BR-8058-01A-31R-2343-13	High	0.398685
TCGA-BR-8059-01A-11R-2343-13	High	0.298456
TCGA-BR-8060-01A-11R-2343-13	High	0.386673
TCGA-BR-8077-01A-11R-2343-13	Low	0.334128
TCGA-BR-8080-01A-11R-2343-13	High	0.378072
TCGA-BR-8081-01A-11R-2343-13	High	0.380732
TCGA-BR-8284-01A-11R-2343-13	High	0.358016
TCGA-BR-8286-01A-12R-2343-13	High	0.298386
TCGA-BR-8289-01A-11R-2343-13	High	0.279091
TCGA-BR-8291-01A-11R-2343-13	High	0.350722
TCGA-BR-8295-01A-11R-2343-13	High	0.225798
TCGA-BR-8296-01A-11R-2343-13	High	0.350215
TCGA-BR-8297-01A-12R-2343-13	High	0.340671
TCGA-BR-8361-01A-11R-2343-13	Low	0.324028
TCGA-BR-8364-01A-11R-2343-13	High	0.366152
TCGA-BR-8365-01A-21R-2343-13	High	0.366549
TCGA-BR-8366-01A-11R-2343-13	High	0.336015
TCGA-BR-8367-01A-11R-2343-13	High	0.3421
TCGA-BR-8368-01A-11R-2343-13	Low	0.329793
TCGA-BR-8369-01A-11R-2343-13	High	0.291372
TCGA-BR-8371-01A-11R-2343-13	High	0.350102
TCGA-BR-8372-01A-11R-2343-13	High	0.307769
TCGA-BR-8373-01A-11R-2343-13	High	0.350856
TCGA-BR-8380-01A-11R-2343-13	High	0.36076
TCGA-BR-8381-01A-11R-2402-13	High	0.349268
TCGA-BR-8382-01A-11R-2402-13	High	0.331024
TCGA-BR-8384-01A-21R-2402-13	High	0.363302
TCGA-BR-8483-01A-31R-2402-13	High	0.305086
TCGA-BR-8484-01A-11R-2402-13	High	0.377457
TCGA-BR-8485-01A-11R-2402-13	High	0.40147
TCGA-BR-8486-01A-31R-2402-13	Low	0.354203
TCGA-BR-8487-01A-11R-2402-13	Low	0.283744
TCGA-BR-8588-01A-11R-2402-13	High	0.378076
TCGA-BR-8589-01A-11R-2402-13	High	0.343517
TCGA-BR-8590-01A-11R-2402-13	High	0.325954
TCGA-BR-8591-01A-11R-2402-13	Low	0.360204
TCGA-BR-8592-01A-11R-2402-13	High	0.38831
TCGA-BR-8676-01A-11R-2402-13	Low	0.318816
TCGA-BR-8677-01A-11R-2402-13	High	0.353731
TCGA-BR-8678-01A-11R-2402-13	High	0.31614
TCGA-BR-8679-01A-11R-2402-13	High	0.272059
TCGA-BR-8680-01A-11R-2402-13	High	0.25873
TCGA-BR-8682-01A-11R-2402-13	High	0.351006
TCGA-BR-8683-01A-11R-2402-13	High	0.349481
TCGA-BR-8686-01A-11R-2402-13	Low	0.3635
TCGA-BR-8687-01A-11R-2402-13	High	0.377102
TCGA-BR-8690-01A-11R-2402-13	High	0.317004
TCGA-BR-A44T-01A-32R-A24K-31	High	0.39942
TCGA-BR-A44U-01A-11R-A36D-31	High	0.304817
TCGA-BR-A4CR-01A-11R-A24K-31	Low	0.3436
TCGA-BR-A4CS-01A-11R-A24K-31	Low	0.280177
TCGA-BR-A4IV-01A-31R-A251-31	High	0.363961
TCGA-BR-A4J4-01A-12R-A251-31	Low	0.312892
TCGA-BR-A4J5-01A-21R-A251-31	High	0.338654
TCGA-BR-A4J6-01A-11R-A251-31	High	0.305277
TCGA-BR-A4J7-01A-31R-A251-31	High	0.325388
TCGA-BR-A4J8-01A-11R-A251-31	High	0.36198
TCGA-BR-A4J9-01A-12R-A251-31	High	0.372422
TCGA-BR-A4PF-01A-11R-A251-31	Low	0.334847
TCGA-BR-A4QL-01A-31R-A251-31	Low	0.284719
TCGA-CD-5798-01A-11R-1602-13	High	0.332815
TCGA-CD-5799-01A-11R-1602-13	High	0.3026
TCGA-CD-5800-01A-11R-1602-13	Low	0.337411
TCGA-CD-5801-01A-11R-1602-13	Low	0.36155
TCGA-CD-5803-01A-11R-1602-13	High	0.407848
TCGA-CD-5804-01A-12R-2055-13	High	0.343495
TCGA-CD-5813-01A-11R-1602-13	High	0.419844
TCGA-CD-8524-01A-11R-2343-13	High	0.283384
TCGA-CD-8525-01A-11R-2343-13	Low	0.366377
TCGA-CD-8526-01A-11R-2343-13	High	0.365667
TCGA-CD-8527-01A-11R-2343-13	Low	0.308281
TCGA-CD-8528-01A-11R-2343-13	Low	0.28898
TCGA-CD-8529-01A-11R-2343-13	Low	0.388108
TCGA-CD-8530-01A-11R-2343-13	High	0.30652
TCGA-CD-8531-01A-11R-2343-13	Low	0.318142
TCGA-CD-8532-01A-11R-2343-13	High	0.36127
TCGA-CD-8533-01A-11R-2343-13	High	0.340894
TCGA-CD-8534-01A-11R-2343-13	High	0.323092
TCGA-CD-8535-01A-11R-2343-13	High	0.279414
TCGA-CD-A486-01A-11R-A24K-31	High	0.347666
TCGA-CD-A487-01A-21R-A24K-31	High	0.282852
TCGA-CD-A489-01A-11R-A24K-31	High	0.328493
TCGA-CD-A48A-01A-12R-A36D-31	High	0.248972
TCGA-CD-A48C-01A-11R-A24K-31	High	0.30081
TCGA-CD-A4MG-01A-11R-A251-31	High	0.352353
TCGA-CD-A4MH-01A-11R-A251-31	High	0.377911
TCGA-CG-4301-01A-01R-1157-13	High	0.342749
TCGA-CG-4304-01A-01R-1157-13	High	0.338074
TCGA-CG-4305-01A-01R-1157-13	High	0.327491
TCGA-CG-4306-01A-01R-1157-13	Low	0.346873
TCGA-CG-4436-01A-01R-1157-13	Low	0.298467
TCGA-CG-4437-01A-01R-1802-13	Low	0.349169
TCGA-CG-4438-01A-01R-1157-13	High	0.33562
TCGA-CG-4440-01A-01R-1157-13	Low	0.2544
TCGA-CG-4441-01A-01R-1802-13	High	0.341318
TCGA-CG-4442-01A-01R-1157-13	High	0.247294
TCGA-CG-4443-01A-01R-1157-13	High	0.329628
TCGA-CG-4444-01A-01R-1157-13	High	0.333271
TCGA-CG-4460-01A-01R-1157-13	Low	0.363002
TCGA-CG-4462-01A-01R-1157-13	High	0.31498
TCGA-CG-4465-01A-01R-1157-13	Low	0.33948
TCGA-CG-4466-01A-01R-1157-13	High	0.276971
TCGA-CG-4469-01A-01R-1157-13	Low	0.2965
TCGA-CG-4475-01A-01R-1157-13	High	0.355552
TCGA-CG-4476-01A-01R-1157-13	High	0.368468
TCGA-CG-4477-01A-01R-1157-13	High	0.353503
TCGA-CG-5716-01A-21R-1802-13	Low	0.395302
TCGA-CG-5717-01A-11R-1602-13	Low	0.37726
TCGA-CG-5718-01A-11R-1602-13	Low	0.364637
TCGA-CG-5719-01A-11R-1602-13	High	0.338486
TCGA-CG-5720-01A-11R-1602-13	Low	0.364666
TCGA-CG-5721-01A-11R-1602-13	Low	0.36122
TCGA-CG-5722-01A-21R-1602-13	Low	0.397155
TCGA-CG-5723-01A-11R-1602-13	Low	0.338685
TCGA-CG-5724-01A-11R-1602-13	Low	0.264618
TCGA-CG-5725-01A-11R-1602-13	Low	0.305127
TCGA-CG-5726-01A-11R-1602-13	Low	0.306851
TCGA-CG-5732-01A-11R-1602-13	Low	0.383481
TCGA-CG-5734-01A-11R-1602-13	Low	0.40315
TCGA-D7-5577-01A-01R-1602-13	Low	0.36075
TCGA-D7-5578-01A-01R-1602-13	High	0.357142
TCGA-D7-6519-01A-11R-1802-13	High	0.314596
TCGA-D7-6520-01A-11R-1802-13	High	0.360328
TCGA-D7-6521-01A-11R-1802-13	High	0.399714
TCGA-D7-6522-01A-11R-1802-13	High	0.418703
TCGA-D7-6524-01A-11R-1802-13	Low	0.332992
TCGA-D7-6525-01A-11R-1802-13	Low	0.293136
TCGA-D7-6526-01A-11R-1802-13	Low	0.268131
TCGA-D7-6527-01A-11R-1802-13	Low	0.352767
TCGA-D7-6528-01A-11R-1802-13	Low	0.270181
TCGA-D7-6815-01A-11R-1884-13	High	0.321766
TCGA-D7-6818-01A-11R-1884-13	High	0.395922
TCGA-D7-6822-01A-11R-1884-13	Low	0.296606
TCGA-D7-8570-01A-11R-2343-13	Low	0.374
TCGA-D7-8572-01A-11R-2343-13	High	0.360946
TCGA-D7-8573-01A-11R-2343-13	High	0.258166
TCGA-D7-8574-01A-13R-2343-13	High	0.422028
TCGA-D7-8575-01A-11R-2343-13	High	0.276236
TCGA-D7-8576-01A-11R-2343-13	High	0.277322
TCGA-D7-8578-01A-21R-2343-13	High	0.349731
TCGA-D7-8579-01A-11R-2343-13	High	0.346639
TCGA-D7-A4YU-01A-21R-A251-31	High	0.36026
TCGA-D7-A4YX-01A-11R-A251-31	Low	0.293831
TCGA-D7-A4Z0-01A-22R-A251-31	Low	0.356329
TCGA-D7-A6EV-01A-11R-A31P-31	Low	0.274846
TCGA-D7-A6EX-01A-11R-A31P-31	High	0.372846
TCGA-D7-A6EY-01A-21R-A31P-31	High	0.377881
TCGA-D7-A6EZ-01A-11R-A31P-31	Low	0.315979
TCGA-D7-A6F0-01A-11R-A31P-31	Low	0.343942
TCGA-D7-A6F2-01A-12R-A31P-31	High	0.346111
TCGA-D7-A747-01A-22R-A33Y-31	High	0.341015
TCGA-D7-A748-01A-12R-A32D-31	High	0.352566
TCGA-D7-A74A-01A-11R-A32D-31	Low	0.305913
TCGA-EQ-8122-01A-11R-2343-13	High	0.296275
TCGA-F1-6177-01A-11R-1802-13	Low	0.314739
TCGA-F1-6874-01A-11R-1884-13	Low	0.320288
TCGA-F1-6875-01A-11R-2055-13	Low	0.327518
TCGA-F1-A448-01A-11R-A24K-31	Low	0.349156
TCGA-F1-A72C-01A-21R-A33Y-31	Low	0.349366
TCGA-FP-7735-01A-11R-2055-13	Low	0.399708
TCGA-FP-7829-01A-11R-2055-13	Low	0.349703
TCGA-FP-7916-01A-11R-2203-13	High	0.365462
TCGA-FP-7998-01A-11R-2203-13	High	0.393028
TCGA-FP-8099-01A-11R-2343-13	High	0.263762
TCGA-FP-8209-01A-11R-2343-13	High	0.39981
TCGA-FP-8210-01A-11R-2343-13	High	0.400629
TCGA-FP-8211-01A-11R-2343-13	Low	0.32859
TCGA-FP-8631-01A-11R-2402-13	High	0.259522
TCGA-FP-A4BF-01A-12R-A36D-31	High	0.354584
TCGA-FP-A8CX-01A-11R-A36D-31	Low	0.34222
TCGA-FP-A9TM-01A-11R-A39E-31	Low	0.389837
TCGA-HF-7131-01A-11R-2055-13	Low	0.331816
TCGA-HF-7132-01A-11R-2055-13	Low	0.394996
TCGA-HF-7133-01A-11R-2055-13	Low	0.378326
TCGA-HF-7134-01A-11R-2055-13	Low	0.346786
TCGA-HF-A5NB-01A-11R-A31P-31	Low	0.318147
TCGA-HJ-7597-01A-21R-2203-13	High	0.280356
TCGA-HU-8238-01A-11R-2343-13	High	0.322588
TCGA-HU-8244-01A-11R-2343-13	Low	0.258045
TCGA-HU-8249-01A-11R-A36D-31	High	0.301145
TCGA-HU-8602-01A-11R-2402-13	Low	0.291191
TCGA-HU-8604-01A-11R-2402-13	Low	0.359011
TCGA-HU-8608-01A-11R-2402-13	Low	0.389941
TCGA-HU-8610-01A-22R-2402-13	Low	0.351012
TCGA-HU-A4G2-01A-11R-A251-31	Low	0.322114
TCGA-HU-A4G3-01A-11R-A24K-31	Low	0.326331
TCGA-HU-A4G8-01A-11R-A251-31	Low	0.328142
TCGA-HU-A4G9-01A-11R-A24K-31	Low	0.272095
TCGA-HU-A4GC-01A-12R-A251-31	Low	0.307654
TCGA-HU-A4GD-01A-11R-A36D-31	High	0.155197
TCGA-HU-A4GF-01A-11R-A24K-31	Low	0.296955
TCGA-HU-A4GH-01A-11R-A24K-31	Low	0.298173
TCGA-HU-A4GJ-01A-11R-A251-31	Low	0.490217
TCGA-HU-A4GP-01A-11R-A251-31	Low	0.313639
TCGA-HU-A4GQ-01A-11R-A36D-31	Low	0.313599
TCGA-HU-A4GT-01A-21R-A251-31	Low	0.306242
TCGA-HU-A4GU-01A-11R-A251-31	Low	0.300905
TCGA-HU-A4GX-01A-12R-A251-31	Low	0.367166
TCGA-HU-A4GY-01A-21R-A24K-31	Low	0.402102
TCGA-HU-A4H0-01A-11R-A251-31	Low	0.322267
TCGA-HU-A4H2-01A-11R-A251-31	Low	0.321301
TCGA-HU-A4H3-01A-21R-A251-31	Low	0.282569
TCGA-HU-A4H4-01A-21R-A251-31	Low	0.352906
TCGA-HU-A4H5-01A-21R-A251-31	Low	0.27732
TCGA-HU-A4H6-01A-11R-A251-31	Low	0.355675
TCGA-HU-A4H8-01A-11R-A251-31	Low	0.301426
TCGA-HU-A4HB-01A-12R-A251-31	Low	0.426477
TCGA-HU-A4HD-01A-11R-A251-31	Low	0.296522
TCGA-IN-7806-01A-11R-2055-13	Low	0.34718
TCGA-IN-7808-01A-11R-2203-13	Low	0.422764
TCGA-IN-8462-01A-11R-2343-13	Low	0.315318
TCGA-IN-8663-01A-11R-2402-13	Low	0.279062
TCGA-IN-A6RI-01A-11R-A32D-31	Low	0.296608
TCGA-IN-A6RJ-01A-21R-A33Y-31	Low	0.311302
TCGA-IN-A6RL-01A-11R-A32D-31	Low	0.330065
TCGA-IN-A6RN-01A-12R-A33Y-31	Low	0.317579
TCGA-IN-A6RO-01A-12R-A33Y-31	Low	0.274284
TCGA-IN-A6RR-01A-12R-A32D-31	Low	0.29708
TCGA-IN-A6RS-01A-12R-A354-31	Low	0.326454
TCGA-IN-A7NR-01A-11R-A354-31	Low	0.347631
TCGA-IN-A7NT-01A-21R-A354-31	Low	0.265848
TCGA-IN-A7NU-01A-22R-A354-31	Low	0.320091
TCGA-IN-AB1V-01A-21R-A414-31	Low	0.329589
TCGA-IN-AB1X-01A-11R-A39E-31	Low	0.360736
TCGA-IP-7968-01A-11R-2203-13	High	0.358438
TCGA-KB-A6F7-01A-12R-A32D-31	Low	0.338656
TCGA-KB-A93G-01A-11R-A39E-31	High	0.357905
TCGA-KB-A93H-01A-11R-A39E-31	Low	0.283775
TCGA-KB-A93J-01A-11R-A39E-31	Low	0.364422
TCGA-MX-A5UG-01A-21R-A31P-31	High	0.404149
TCGA-MX-A5UJ-01A-11R-A31P-31	Low	0.345334
TCGA-MX-A663-01A-11R-A31P-31	High	0.350799
TCGA-MX-A666-01A-11R-A31P-31	Low	0.365141
TCGA-R5-A7O7-01A-11R-A33Y-31	High	0.26317
TCGA-R5-A7ZE-01B-11R-A354-31	Low	0.294152
TCGA-R5-A7ZF-01A-11R-A354-31	Low	0.261601
TCGA-R5-A7ZI-01A-11R-A354-31	Low	0.34696
TCGA-R5-A7ZR-01A-11R-A354-31	Low	0.313415
TCGA-R5-A805-01A-11R-A36D-31	Low	0.350552
TCGA-RD-A7BS-01A-11R-A32D-31	High	0.318581
TCGA-RD-A7BT-01A-11R-A33Y-31	Low	0.3141
TCGA-RD-A7BW-01A-11R-A32D-31	High	0.316733
TCGA-RD-A7C1-01A-11R-A32D-31	High	0.257495
TCGA-RD-A8MV-01A-11R-A36D-31	Low	0.370364
TCGA-RD-A8MW-01A-11R-A36D-31	High	0.374276
TCGA-RD-A8N0-01A-12R-A36D-31	High	0.408431
TCGA-RD-A8N1-01A-12R-A36D-31	Low	0.385579
TCGA-RD-A8N2-01A-12R-A36D-31	Low	0.341536
TCGA-RD-A8N4-01A-21R-A36D-31	High	0.374712
TCGA-RD-A8N5-01A-12R-A36D-31	High	0.340624
TCGA-RD-A8N6-01A-11R-A36D-31	High	0.35386
TCGA-RD-A8N9-01A-12R-A39E-31	High	0.373002
TCGA-RD-A8NB-01A-12R-A39E-31	Low	0.356036
TCGA-SW-A7EA-01A-12R-A354-31	High	0.302262
TCGA-SW-A7EB-01A-11R-A354-31	Low	0.385625
TCGA-VQ-A8DT-01A-11R-A36D-31	Low	0.270001
TCGA-VQ-A8DU-01A-11R-A36D-31	High	0.335556
TCGA-VQ-A8DV-01A-12R-A36D-31	Low	0.291176
TCGA-VQ-A8DZ-01A-11R-A36D-31	Low	0.269964
TCGA-VQ-A8E0-01A-11R-A414-31	Low	0.364632
TCGA-VQ-A8E2-01A-11R-A36D-31	High	0.368833
TCGA-VQ-A8E3-01A-11R-A39E-31	High	0.317537
TCGA-VQ-A8E7-01B-11R-A414-31	Low	0.329649
TCGA-VQ-A8P2-01A-11R-A36D-31	Low	0.275398
TCGA-VQ-A8P3-01A-11R-A36D-31	High	0.327731
TCGA-VQ-A8P5-01A-11R-A39E-31	High	0.304284
TCGA-VQ-A8P8-01A-11R-A39E-31	Low	0.38126
TCGA-VQ-A8PB-01A-11R-A39E-31	Low	0.325796
TCGA-VQ-A8PC-01A-11R-A39E-31	High	0.378826
TCGA-VQ-A8PD-01A-11R-A414-31	Low	0.379725
TCGA-VQ-A8PE-01A-11R-A414-31	Low	0.358642
TCGA-VQ-A8PF-01A-11R-A414-31	High	0.379619
TCGA-VQ-A8PH-01A-12R-A414-31	Low	0.346645
TCGA-VQ-A8PJ-01A-11R-A414-31	Low	0.261608
TCGA-VQ-A8PK-01A-12R-A414-31	Low	0.330166
TCGA-VQ-A8PM-01A-21R-A414-31	High	0.38999
TCGA-VQ-A8PO-01A-11R-A414-31	Low	0.369435
TCGA-VQ-A8PP-01A-21R-A414-31	Low	0.332449
TCGA-VQ-A8PQ-01A-11R-A414-31	High	0.401558
TCGA-VQ-A8PU-01A-12R-A414-31	Low	0.27758
TCGA-VQ-A8PX-01A-12R-A414-31	Low	0.303957
TCGA-VQ-A91A-01A-11R-A414-31	High	0.307234
TCGA-VQ-A91D-01A-11R-A414-31	Low	0.295057
TCGA-VQ-A91E-01A-31R-A414-31	Low	0.349721
TCGA-VQ-A91K-01A-11R-A414-31	Low	0.318289
TCGA-VQ-A91N-01A-11R-A414-31	Low	0.332399
TCGA-VQ-A91Q-01A-12R-A414-31	High	0.268639
TCGA-VQ-A91S-01A-11R-A414-31	Low	0.308966
TCGA-VQ-A91U-01A-11R-A414-31	Low	0.360127
TCGA-VQ-A91V-01A-11R-A414-31	Low	0.323016
TCGA-VQ-A91X-01A-12R-A414-31	Low	0.247148
TCGA-VQ-A91Y-01A-11R-A414-31	Low	0.363893
TCGA-VQ-A91Z-01A-11R-A414-31	Low	0.305494
TCGA-VQ-A922-01A-11R-A414-31	High	0.355878
TCGA-VQ-A923-01A-11R-A414-31	Low	0.371796
TCGA-VQ-A924-01A-11R-A414-31	Low	0.338384
TCGA-VQ-A925-01A-11R-A414-31	Low	0.357662
TCGA-VQ-A927-01A-12R-A414-31	Low	0.321556
TCGA-VQ-A928-01A-11R-A414-31	High	0.357762
TCGA-VQ-A92D-01A-11R-A414-31	Low	0.267124
TCGA-VQ-A94O-01A-11R-A414-31	High	0.342193
TCGA-VQ-A94P-01A-13R-A414-31	Low	0.359976
TCGA-VQ-A94R-01A-11R-A414-31	High	0.327887
TCGA-VQ-A94T-01A-11R-A414-31	Low	0.292864
TCGA-VQ-A94U-01A-12R-A414-31	High	0.310235
TCGA-VQ-AA64-01A-11R-A414-31	High	0.366757
TCGA-VQ-AA68-01A-11R-A414-31	Low	0.345645
TCGA-VQ-AA69-01A-11R-A414-31	Low	0.361116
TCGA-VQ-AA6A-01A-11R-A414-31	Low	0.311693
TCGA-VQ-AA6D-01A-11R-A414-31	High	0.322755
TCGA-VQ-AA6F-01A-31R-A414-31	Low	0.362189
TCGA-VQ-AA6G-01A-11R-A414-31	Low	0.293761
TCGA-VQ-AA6J-01A-11R-A414-31	Low	0.358364
TCGA-VQ-AA6K-01A-11R-A414-31	High	0.322952
TCGA-ZA-A8F6-01A-23R-A36D-31	Low	0.332505
TCGA-ZQ-A9CR-01A-11R-A39E-31	Low	0.318872

## Sheet: 5#Tem
sample_id	NALCN	Tem
TCGA-3M-AB46-01A-11R-A414-31	Low	0.363195
TCGA-3M-AB47-01A-22R-A414-31	High	0.45262
TCGA-B7-5818-01A-11R-1602-13	Low	0.419256
TCGA-B7-A5TI-01A-11R-A31P-31	High	0.409011
TCGA-B7-A5TJ-01A-11R-A31P-31	High	0.459961
TCGA-B7-A5TK-01A-12R-A36D-31	Low	0.437018
TCGA-B7-A5TN-01A-21R-A31P-31	High	0.414447
TCGA-BR-4187-01A-01R-1131-13	High	0.493111
TCGA-BR-4191-01A-02R-1131-13	High	0.441105
TCGA-BR-4201-01A-01R-1131-13	High	0.410491
TCGA-BR-4253-01A-01R-1131-13	Low	0.395782
TCGA-BR-4256-01A-01R-1131-13	High	0.49957
TCGA-BR-4257-01A-01R-1131-13	High	0.438571
TCGA-BR-4267-01A-01R-1131-13	High	0.40073
TCGA-BR-4279-01A-01R-1131-13	High	0.448904
TCGA-BR-4280-01A-01R-1131-13	Low	0.416772
TCGA-BR-4294-01A-01R-1131-13	High	0.397802
TCGA-BR-4357-01A-01R-1157-13	High	0.478967
TCGA-BR-4361-01A-01R-1157-13	High	0.409021
TCGA-BR-4363-01A-01R-1157-13	High	0.408247
TCGA-BR-4366-01A-01R-1157-13	High	0.424541
TCGA-BR-4367-01A-01R-1157-13	High	0.463943
TCGA-BR-4368-01A-01R-1157-13	High	0.407349
TCGA-BR-4369-01A-01R-1157-13	High	0.416047
TCGA-BR-4370-01A-01R-1157-13	High	0.468316
TCGA-BR-4371-01A-01R-1157-13	Low	0.379566
TCGA-BR-6452-01A-12R-1802-13	Low	0.40541
TCGA-BR-6453-01A-11R-1802-13	Low	0.473195
TCGA-BR-6454-01A-11R-1802-13	High	0.458894
TCGA-BR-6455-01A-11R-1802-13	High	0.412347
TCGA-BR-6456-01A-11R-1802-13	High	0.407741
TCGA-BR-6457-01A-21R-1802-13	High	0.460759
TCGA-BR-6458-01A-11R-1802-13	High	0.406979
TCGA-BR-6563-01A-13R-2055-13	High	0.452446
TCGA-BR-6564-01A-12R-1884-13	High	0.448833
TCGA-BR-6565-01A-11R-1802-13	High	0.443191
TCGA-BR-6566-01A-11R-1802-13	Low	0.393989
TCGA-BR-6705-01A-12R-1884-13	High	0.468281
TCGA-BR-6707-01A-11R-1884-13	High	0.407069
TCGA-BR-6709-01A-11R-1884-13	High	0.473503
TCGA-BR-6710-01A-11R-1884-13	Low	0.437501
TCGA-BR-6801-01A-11R-1884-13	High	0.375427
TCGA-BR-6802-01A-11R-1884-13	Low	0.455288
TCGA-BR-6803-01A-11R-1884-13	High	0.443861
TCGA-BR-6852-01A-11R-1884-13	High	0.430766
TCGA-BR-7196-01A-11R-2055-13	High	0.482409
TCGA-BR-7197-01A-11R-2203-13	Low	0.437482
TCGA-BR-7704-01A-11R-2055-13	Low	0.407512
TCGA-BR-7707-01A-11R-2055-13	Low	0.408921
TCGA-BR-7715-01A-11R-2055-13	High	0.422057
TCGA-BR-7716-01A-21R-2055-13	High	0.390274
TCGA-BR-7717-01A-11R-2055-13	Low	0.426551
TCGA-BR-7722-01A-31R-2203-13	Low	0.41667
TCGA-BR-7723-01A-11R-2055-13	High	0.454035
TCGA-BR-7851-01A-11R-2203-13	High	0.474268
TCGA-BR-7901-01A-11R-2203-13	High	0.427131
TCGA-BR-7957-01A-11R-2203-13	High	0.443459
TCGA-BR-7958-01A-21R-2343-13	Low	0.453757
TCGA-BR-7959-01A-11R-2343-13	High	0.473694
TCGA-BR-8058-01A-31R-2343-13	High	0.430252
TCGA-BR-8059-01A-11R-2343-13	High	0.428216
TCGA-BR-8060-01A-11R-2343-13	High	0.419499
TCGA-BR-8077-01A-11R-2343-13	Low	0.409973
TCGA-BR-8080-01A-11R-2343-13	High	0.436123
TCGA-BR-8081-01A-11R-2343-13	High	0.39692
TCGA-BR-8284-01A-11R-2343-13	High	0.425607
TCGA-BR-8286-01A-12R-2343-13	High	0.39061
TCGA-BR-8289-01A-11R-2343-13	High	0.422246
TCGA-BR-8291-01A-11R-2343-13	High	0.486799
TCGA-BR-8295-01A-11R-2343-13	High	0.363642
TCGA-BR-8296-01A-11R-2343-13	High	0.374516
TCGA-BR-8297-01A-12R-2343-13	High	0.432609
TCGA-BR-8361-01A-11R-2343-13	Low	0.405443
TCGA-BR-8364-01A-11R-2343-13	High	0.433833
TCGA-BR-8365-01A-21R-2343-13	High	0.447164
TCGA-BR-8366-01A-11R-2343-13	High	0.405678
TCGA-BR-8367-01A-11R-2343-13	High	0.475945
TCGA-BR-8368-01A-11R-2343-13	Low	0.392456
TCGA-BR-8369-01A-11R-2343-13	High	0.413011
TCGA-BR-8371-01A-11R-2343-13	High	0.443025
TCGA-BR-8372-01A-11R-2343-13	High	0.402404
TCGA-BR-8373-01A-11R-2343-13	High	0.453416
TCGA-BR-8380-01A-11R-2343-13	High	0.4681
TCGA-BR-8381-01A-11R-2402-13	High	0.440012
TCGA-BR-8382-01A-11R-2402-13	High	0.397243
TCGA-BR-8384-01A-21R-2402-13	High	0.505467
TCGA-BR-8483-01A-31R-2402-13	High	0.405088
TCGA-BR-8484-01A-11R-2402-13	High	0.434216
TCGA-BR-8485-01A-11R-2402-13	High	0.442212
TCGA-BR-8486-01A-31R-2402-13	Low	0.429759
TCGA-BR-8487-01A-11R-2402-13	Low	0.323655
TCGA-BR-8588-01A-11R-2402-13	High	0.429606
TCGA-BR-8589-01A-11R-2402-13	High	0.413003
TCGA-BR-8590-01A-11R-2402-13	High	0.466922
TCGA-BR-8591-01A-11R-2402-13	Low	0.459724
TCGA-BR-8592-01A-11R-2402-13	High	0.459665
TCGA-BR-8676-01A-11R-2402-13	Low	0.397007
TCGA-BR-8677-01A-11R-2402-13	High	0.421045
TCGA-BR-8678-01A-11R-2402-13	High	0.441331
TCGA-BR-8679-01A-11R-2402-13	High	0.416381
TCGA-BR-8680-01A-11R-2402-13	High	0.397534
TCGA-BR-8682-01A-11R-2402-13	High	0.468185
TCGA-BR-8683-01A-11R-2402-13	High	0.427281
TCGA-BR-8686-01A-11R-2402-13	Low	0.47694
TCGA-BR-8687-01A-11R-2402-13	High	0.378404
TCGA-BR-8690-01A-11R-2402-13	High	0.361594
TCGA-BR-A44T-01A-32R-A24K-31	High	0.409182
TCGA-BR-A44U-01A-11R-A36D-31	High	0.404167
TCGA-BR-A4CR-01A-11R-A24K-31	Low	0.412808
TCGA-BR-A4CS-01A-11R-A24K-31	Low	0.43029
TCGA-BR-A4IV-01A-31R-A251-31	High	0.491113
TCGA-BR-A4J4-01A-12R-A251-31	Low	0.395029
TCGA-BR-A4J5-01A-21R-A251-31	High	0.459731
TCGA-BR-A4J6-01A-11R-A251-31	High	0.349039
TCGA-BR-A4J7-01A-31R-A251-31	High	0.462936
TCGA-BR-A4J8-01A-11R-A251-31	High	0.386966
TCGA-BR-A4J9-01A-12R-A251-31	High	0.47699
TCGA-BR-A4PF-01A-11R-A251-31	Low	0.456142
TCGA-BR-A4QL-01A-31R-A251-31	Low	0.347715
TCGA-CD-5798-01A-11R-1602-13	High	0.429811
TCGA-CD-5799-01A-11R-1602-13	High	0.399546
TCGA-CD-5800-01A-11R-1602-13	Low	0.3855
TCGA-CD-5801-01A-11R-1602-13	Low	0.404914
TCGA-CD-5803-01A-11R-1602-13	High	0.440113
TCGA-CD-5804-01A-12R-2055-13	High	0.428034
TCGA-CD-5813-01A-11R-1602-13	High	0.480039
TCGA-CD-8524-01A-11R-2343-13	High	0.389665
TCGA-CD-8525-01A-11R-2343-13	Low	0.388898
TCGA-CD-8526-01A-11R-2343-13	High	0.399865
TCGA-CD-8527-01A-11R-2343-13	Low	0.316914
TCGA-CD-8528-01A-11R-2343-13	Low	0.438979
TCGA-CD-8529-01A-11R-2343-13	Low	0.481844
TCGA-CD-8530-01A-11R-2343-13	High	0.449418
TCGA-CD-8531-01A-11R-2343-13	Low	0.449473
TCGA-CD-8532-01A-11R-2343-13	High	0.449755
TCGA-CD-8533-01A-11R-2343-13	High	0.419288
TCGA-CD-8534-01A-11R-2343-13	High	0.418823
TCGA-CD-8535-01A-11R-2343-13	High	0.385225
TCGA-CD-A486-01A-11R-A24K-31	High	0.435441
TCGA-CD-A487-01A-21R-A24K-31	High	0.406252
TCGA-CD-A489-01A-11R-A24K-31	High	0.472264
TCGA-CD-A48A-01A-12R-A36D-31	High	0.367601
TCGA-CD-A48C-01A-11R-A24K-31	High	0.400264
TCGA-CD-A4MG-01A-11R-A251-31	High	0.425473
TCGA-CD-A4MH-01A-11R-A251-31	High	0.419672
TCGA-CG-4301-01A-01R-1157-13	High	0.398282
TCGA-CG-4304-01A-01R-1157-13	High	0.451377
TCGA-CG-4305-01A-01R-1157-13	High	0.457209
TCGA-CG-4306-01A-01R-1157-13	Low	0.437421
TCGA-CG-4436-01A-01R-1157-13	Low	0.427953
TCGA-CG-4437-01A-01R-1802-13	Low	0.416869
TCGA-CG-4438-01A-01R-1157-13	High	0.428131
TCGA-CG-4440-01A-01R-1157-13	Low	0.415551
TCGA-CG-4441-01A-01R-1802-13	High	0.482752
TCGA-CG-4442-01A-01R-1157-13	High	0.373026
TCGA-CG-4443-01A-01R-1157-13	High	0.402007
TCGA-CG-4444-01A-01R-1157-13	High	0.454106
TCGA-CG-4460-01A-01R-1157-13	Low	0.416408
TCGA-CG-4462-01A-01R-1157-13	High	0.50014
TCGA-CG-4465-01A-01R-1157-13	Low	0.411974
TCGA-CG-4466-01A-01R-1157-13	High	0.373108
TCGA-CG-4469-01A-01R-1157-13	Low	0.466148
TCGA-CG-4475-01A-01R-1157-13	High	0.452235
TCGA-CG-4476-01A-01R-1157-13	High	0.470538
TCGA-CG-4477-01A-01R-1157-13	High	0.365536
TCGA-CG-5716-01A-21R-1802-13	Low	0.455613
TCGA-CG-5717-01A-11R-1602-13	Low	0.42756
TCGA-CG-5718-01A-11R-1602-13	Low	0.411042
TCGA-CG-5719-01A-11R-1602-13	High	0.448088
TCGA-CG-5720-01A-11R-1602-13	Low	0.466484
TCGA-CG-5721-01A-11R-1602-13	Low	0.433164
TCGA-CG-5722-01A-21R-1602-13	Low	0.450292
TCGA-CG-5723-01A-11R-1602-13	Low	0.43058
TCGA-CG-5724-01A-11R-1602-13	Low	0.463076
TCGA-CG-5725-01A-11R-1602-13	Low	0.399249
TCGA-CG-5726-01A-11R-1602-13	Low	0.357251
TCGA-CG-5732-01A-11R-1602-13	Low	0.405025
TCGA-CG-5734-01A-11R-1602-13	Low	0.453946
TCGA-D7-5577-01A-01R-1602-13	Low	0.382042
TCGA-D7-5578-01A-01R-1602-13	High	0.417579
TCGA-D7-6519-01A-11R-1802-13	High	0.367436
TCGA-D7-6520-01A-11R-1802-13	High	0.453079
TCGA-D7-6521-01A-11R-1802-13	High	0.429668
TCGA-D7-6522-01A-11R-1802-13	High	0.489757
TCGA-D7-6524-01A-11R-1802-13	Low	0.467098
TCGA-D7-6525-01A-11R-1802-13	Low	0.401147
TCGA-D7-6526-01A-11R-1802-13	Low	0.412556
TCGA-D7-6527-01A-11R-1802-13	Low	0.443703
TCGA-D7-6528-01A-11R-1802-13	Low	0.344295
TCGA-D7-6815-01A-11R-1884-13	High	0.401171
TCGA-D7-6818-01A-11R-1884-13	High	0.480362
TCGA-D7-6822-01A-11R-1884-13	Low	0.428677
TCGA-D7-8570-01A-11R-2343-13	Low	0.481649
TCGA-D7-8572-01A-11R-2343-13	High	0.448479
TCGA-D7-8573-01A-11R-2343-13	High	0.3762
TCGA-D7-8574-01A-13R-2343-13	High	0.513275
TCGA-D7-8575-01A-11R-2343-13	High	0.464146
TCGA-D7-8576-01A-11R-2343-13	High	0.407518
TCGA-D7-8578-01A-21R-2343-13	High	0.448352
TCGA-D7-8579-01A-11R-2343-13	High	0.460201
TCGA-D7-A4YU-01A-21R-A251-31	High	0.463801
TCGA-D7-A4YX-01A-11R-A251-31	Low	0.425539
TCGA-D7-A4Z0-01A-22R-A251-31	Low	0.454321
TCGA-D7-A6EV-01A-11R-A31P-31	Low	0.409295
TCGA-D7-A6EX-01A-11R-A31P-31	High	0.385534
TCGA-D7-A6EY-01A-21R-A31P-31	High	0.415907
TCGA-D7-A6EZ-01A-11R-A31P-31	Low	0.454368
TCGA-D7-A6F0-01A-11R-A31P-31	Low	0.401803
TCGA-D7-A6F2-01A-12R-A31P-31	High	0.463212
TCGA-D7-A747-01A-22R-A33Y-31	High	0.445792
TCGA-D7-A748-01A-12R-A32D-31	High	0.4409
TCGA-D7-A74A-01A-11R-A32D-31	Low	0.334382
TCGA-EQ-8122-01A-11R-2343-13	High	0.400089
TCGA-F1-6177-01A-11R-1802-13	Low	0.39082
TCGA-F1-6874-01A-11R-1884-13	Low	0.50733
TCGA-F1-6875-01A-11R-2055-13	Low	0.439102
TCGA-F1-A448-01A-11R-A24K-31	Low	0.441872
TCGA-F1-A72C-01A-21R-A33Y-31	Low	0.380402
TCGA-FP-7735-01A-11R-2055-13	Low	0.426232
TCGA-FP-7829-01A-11R-2055-13	Low	0.4235
TCGA-FP-7916-01A-11R-2203-13	High	0.46844
TCGA-FP-7998-01A-11R-2203-13	High	0.505328
TCGA-FP-8099-01A-11R-2343-13	High	0.414402
TCGA-FP-8209-01A-11R-2343-13	High	0.509927
TCGA-FP-8210-01A-11R-2343-13	High	0.498901
TCGA-FP-8211-01A-11R-2343-13	Low	0.382309
TCGA-FP-8631-01A-11R-2402-13	High	0.355021
TCGA-FP-A4BF-01A-12R-A36D-31	High	0.460035
TCGA-FP-A8CX-01A-11R-A36D-31	Low	0.411482
TCGA-FP-A9TM-01A-11R-A39E-31	Low	0.440878
TCGA-HF-7131-01A-11R-2055-13	Low	0.409322
TCGA-HF-7132-01A-11R-2055-13	Low	0.450827
TCGA-HF-7133-01A-11R-2055-13	Low	0.429955
TCGA-HF-7134-01A-11R-2055-13	Low	0.433918
TCGA-HF-A5NB-01A-11R-A31P-31	Low	0.352746
TCGA-HJ-7597-01A-21R-2203-13	High	0.366093
TCGA-HU-8238-01A-11R-2343-13	High	0.424305
TCGA-HU-8244-01A-11R-2343-13	Low	0.339854
TCGA-HU-8249-01A-11R-A36D-31	High	0.410929
TCGA-HU-8602-01A-11R-2402-13	Low	0.424109
TCGA-HU-8604-01A-11R-2402-13	Low	0.456778
TCGA-HU-8608-01A-11R-2402-13	Low	0.496459
TCGA-HU-8610-01A-22R-2402-13	Low	0.500915
TCGA-HU-A4G2-01A-11R-A251-31	Low	0.399635
TCGA-HU-A4G3-01A-11R-A24K-31	Low	0.393297
TCGA-HU-A4G8-01A-11R-A251-31	Low	0.399605
TCGA-HU-A4G9-01A-11R-A24K-31	Low	0.331715
TCGA-HU-A4GC-01A-12R-A251-31	Low	0.413474
TCGA-HU-A4GD-01A-11R-A36D-31	High	0.254439
TCGA-HU-A4GF-01A-11R-A24K-31	Low	0.44251
TCGA-HU-A4GH-01A-11R-A24K-31	Low	0.394552
TCGA-HU-A4GJ-01A-11R-A251-31	Low	0.43765
TCGA-HU-A4GP-01A-11R-A251-31	Low	0.397888
TCGA-HU-A4GQ-01A-11R-A36D-31	Low	0.430187
TCGA-HU-A4GT-01A-21R-A251-31	Low	0.369626
TCGA-HU-A4GU-01A-11R-A251-31	Low	0.359841
TCGA-HU-A4GX-01A-12R-A251-31	Low	0.379332
TCGA-HU-A4GY-01A-21R-A24K-31	Low	0.436941
TCGA-HU-A4H0-01A-11R-A251-31	Low	0.409025
TCGA-HU-A4H2-01A-11R-A251-31	Low	0.367607
TCGA-HU-A4H3-01A-21R-A251-31	Low	0.395112
TCGA-HU-A4H4-01A-21R-A251-31	Low	0.404693
TCGA-HU-A4H5-01A-21R-A251-31	Low	0.431325
TCGA-HU-A4H6-01A-11R-A251-31	Low	0.430614
TCGA-HU-A4H8-01A-11R-A251-31	Low	0.377047
TCGA-HU-A4HB-01A-12R-A251-31	Low	0.453416
TCGA-HU-A4HD-01A-11R-A251-31	Low	0.427024
TCGA-IN-7806-01A-11R-2055-13	Low	0.419782
TCGA-IN-7808-01A-11R-2203-13	Low	0.478021
TCGA-IN-8462-01A-11R-2343-13	Low	0.390753
TCGA-IN-8663-01A-11R-2402-13	Low	0.392828
TCGA-IN-A6RI-01A-11R-A32D-31	Low	0.391471
TCGA-IN-A6RJ-01A-21R-A33Y-31	Low	0.386099
TCGA-IN-A6RL-01A-11R-A32D-31	Low	0.420138
TCGA-IN-A6RN-01A-12R-A33Y-31	Low	0.341238
TCGA-IN-A6RO-01A-12R-A33Y-31	Low	0.390511
TCGA-IN-A6RR-01A-12R-A32D-31	Low	0.403335
TCGA-IN-A6RS-01A-12R-A354-31	Low	0.412777
TCGA-IN-A7NR-01A-11R-A354-31	Low	0.401857
TCGA-IN-A7NT-01A-21R-A354-31	Low	0.354454
TCGA-IN-A7NU-01A-22R-A354-31	Low	0.411431
TCGA-IN-AB1V-01A-21R-A414-31	Low	0.425315
TCGA-IN-AB1X-01A-11R-A39E-31	Low	0.414025
TCGA-IP-7968-01A-11R-2203-13	High	0.461029
TCGA-KB-A6F7-01A-12R-A32D-31	Low	0.385944
TCGA-KB-A93G-01A-11R-A39E-31	High	0.498541
TCGA-KB-A93H-01A-11R-A39E-31	Low	0.400381
TCGA-KB-A93J-01A-11R-A39E-31	Low	0.429291
TCGA-MX-A5UG-01A-21R-A31P-31	High	0.524486
TCGA-MX-A5UJ-01A-11R-A31P-31	Low	0.405718
TCGA-MX-A663-01A-11R-A31P-31	High	0.472223
TCGA-MX-A666-01A-11R-A31P-31	Low	0.451692
TCGA-R5-A7O7-01A-11R-A33Y-31	High	0.425827
TCGA-R5-A7ZE-01B-11R-A354-31	Low	0.353154
TCGA-R5-A7ZF-01A-11R-A354-31	Low	0.389303
TCGA-R5-A7ZI-01A-11R-A354-31	Low	0.432585
TCGA-R5-A7ZR-01A-11R-A354-31	Low	0.36138
TCGA-R5-A805-01A-11R-A36D-31	Low	0.463853
TCGA-RD-A7BS-01A-11R-A32D-31	High	0.381048
TCGA-RD-A7BT-01A-11R-A33Y-31	Low	0.40674
TCGA-RD-A7BW-01A-11R-A32D-31	High	0.40052
TCGA-RD-A7C1-01A-11R-A32D-31	High	0.402468
TCGA-RD-A8MV-01A-11R-A36D-31	Low	0.449248
TCGA-RD-A8MW-01A-11R-A36D-31	High	0.443123
TCGA-RD-A8N0-01A-12R-A36D-31	High	0.430915
TCGA-RD-A8N1-01A-12R-A36D-31	Low	0.471631
TCGA-RD-A8N2-01A-12R-A36D-31	Low	0.428314
TCGA-RD-A8N4-01A-21R-A36D-31	High	0.436226
TCGA-RD-A8N5-01A-12R-A36D-31	High	0.462129
TCGA-RD-A8N6-01A-11R-A36D-31	High	0.416367
TCGA-RD-A8N9-01A-12R-A39E-31	High	0.426722
TCGA-RD-A8NB-01A-12R-A39E-31	Low	0.450186
TCGA-SW-A7EA-01A-12R-A354-31	High	0.389351
TCGA-SW-A7EB-01A-11R-A354-31	Low	0.419034
TCGA-VQ-A8DT-01A-11R-A36D-31	Low	0.374531
TCGA-VQ-A8DU-01A-11R-A36D-31	High	0.413547
TCGA-VQ-A8DV-01A-12R-A36D-31	Low	0.396128
TCGA-VQ-A8DZ-01A-11R-A36D-31	Low	0.423498
TCGA-VQ-A8E0-01A-11R-A414-31	Low	0.432001
TCGA-VQ-A8E2-01A-11R-A36D-31	High	0.412382
TCGA-VQ-A8E3-01A-11R-A39E-31	High	0.407196
TCGA-VQ-A8E7-01B-11R-A414-31	Low	0.449024
TCGA-VQ-A8P2-01A-11R-A36D-31	Low	0.387866
TCGA-VQ-A8P3-01A-11R-A36D-31	High	0.387879
TCGA-VQ-A8P5-01A-11R-A39E-31	High	0.386708
TCGA-VQ-A8P8-01A-11R-A39E-31	Low	0.40905
TCGA-VQ-A8PB-01A-11R-A39E-31	Low	0.392276
TCGA-VQ-A8PC-01A-11R-A39E-31	High	0.48072
TCGA-VQ-A8PD-01A-11R-A414-31	Low	0.497629
TCGA-VQ-A8PE-01A-11R-A414-31	Low	0.493524
TCGA-VQ-A8PF-01A-11R-A414-31	High	0.476025
TCGA-VQ-A8PH-01A-12R-A414-31	Low	0.425917
TCGA-VQ-A8PJ-01A-11R-A414-31	Low	0.389982
TCGA-VQ-A8PK-01A-12R-A414-31	Low	0.435453
TCGA-VQ-A8PM-01A-21R-A414-31	High	0.456625
TCGA-VQ-A8PO-01A-11R-A414-31	Low	0.45266
TCGA-VQ-A8PP-01A-21R-A414-31	Low	0.450629
TCGA-VQ-A8PQ-01A-11R-A414-31	High	0.439506
TCGA-VQ-A8PU-01A-12R-A414-31	Low	0.377979
TCGA-VQ-A8PX-01A-12R-A414-31	Low	0.42157
TCGA-VQ-A91A-01A-11R-A414-31	High	0.484799
TCGA-VQ-A91D-01A-11R-A414-31	Low	0.46015
TCGA-VQ-A91E-01A-31R-A414-31	Low	0.427883
TCGA-VQ-A91K-01A-11R-A414-31	Low	0.47215
TCGA-VQ-A91N-01A-11R-A414-31	Low	0.410473
TCGA-VQ-A91Q-01A-12R-A414-31	High	0.44229
TCGA-VQ-A91S-01A-11R-A414-31	Low	0.49807
TCGA-VQ-A91U-01A-11R-A414-31	Low	0.437115
TCGA-VQ-A91V-01A-11R-A414-31	Low	0.402655
TCGA-VQ-A91X-01A-12R-A414-31	Low	0.341979
TCGA-VQ-A91Y-01A-11R-A414-31	Low	0.462043
TCGA-VQ-A91Z-01A-11R-A414-31	Low	0.359728
TCGA-VQ-A922-01A-11R-A414-31	High	0.422795
TCGA-VQ-A923-01A-11R-A414-31	Low	0.457731
TCGA-VQ-A924-01A-11R-A414-31	Low	0.473963
TCGA-VQ-A925-01A-11R-A414-31	Low	0.432748
TCGA-VQ-A927-01A-12R-A414-31	Low	0.476865
TCGA-VQ-A928-01A-11R-A414-31	High	0.492106
TCGA-VQ-A92D-01A-11R-A414-31	Low	0.406059
TCGA-VQ-A94O-01A-11R-A414-31	High	0.426546
TCGA-VQ-A94P-01A-13R-A414-31	Low	0.484826
TCGA-VQ-A94R-01A-11R-A414-31	High	0.475
TCGA-VQ-A94T-01A-11R-A414-31	Low	0.38938
TCGA-VQ-A94U-01A-12R-A414-31	High	0.414991
TCGA-VQ-AA64-01A-11R-A414-31	High	0.406005
TCGA-VQ-AA68-01A-11R-A414-31	Low	0.403744
TCGA-VQ-AA69-01A-11R-A414-31	Low	0.424845
TCGA-VQ-AA6A-01A-11R-A414-31	Low	0.383731
TCGA-VQ-AA6D-01A-11R-A414-31	High	0.403651
TCGA-VQ-AA6F-01A-31R-A414-31	Low	0.418126
TCGA-VQ-AA6G-01A-11R-A414-31	Low	0.426578
TCGA-VQ-AA6J-01A-11R-A414-31	Low	0.461968
TCGA-VQ-AA6K-01A-11R-A414-31	High	0.446284
TCGA-ZA-A8F6-01A-23R-A36D-31	Low	0.458463
TCGA-ZQ-A9CR-01A-11R-A39E-31	Low	0.431131

## Sheet: 6#Tcm
sample_id	NALCN	Tcm
TCGA-3M-AB46-01A-11R-A414-31	Low	0.370292
TCGA-3M-AB47-01A-22R-A414-31	High	0.432956
TCGA-B7-5818-01A-11R-1602-13	Low	0.403189
TCGA-B7-A5TI-01A-11R-A31P-31	High	0.396988
TCGA-B7-A5TJ-01A-11R-A31P-31	High	0.411813
TCGA-B7-A5TK-01A-12R-A36D-31	Low	0.441641
TCGA-B7-A5TN-01A-21R-A31P-31	High	0.403532
TCGA-BR-4187-01A-01R-1131-13	High	0.441424
TCGA-BR-4191-01A-02R-1131-13	High	0.403799
TCGA-BR-4201-01A-01R-1131-13	High	0.407425
TCGA-BR-4253-01A-01R-1131-13	Low	0.429878
TCGA-BR-4256-01A-01R-1131-13	High	0.437276
TCGA-BR-4257-01A-01R-1131-13	High	0.384428
TCGA-BR-4267-01A-01R-1131-13	High	0.439835
TCGA-BR-4279-01A-01R-1131-13	High	0.413503
TCGA-BR-4280-01A-01R-1131-13	Low	0.400527
TCGA-BR-4294-01A-01R-1131-13	High	0.395245
TCGA-BR-4357-01A-01R-1157-13	High	0.443944
TCGA-BR-4361-01A-01R-1157-13	High	0.415091
TCGA-BR-4363-01A-01R-1157-13	High	0.401143
TCGA-BR-4366-01A-01R-1157-13	High	0.41715
TCGA-BR-4367-01A-01R-1157-13	High	0.420136
TCGA-BR-4368-01A-01R-1157-13	High	0.428269
TCGA-BR-4369-01A-01R-1157-13	High	0.43394
TCGA-BR-4370-01A-01R-1157-13	High	0.432231
TCGA-BR-4371-01A-01R-1157-13	Low	0.432246
TCGA-BR-6452-01A-12R-1802-13	Low	0.369752
TCGA-BR-6453-01A-11R-1802-13	Low	0.413129
TCGA-BR-6454-01A-11R-1802-13	High	0.40788
TCGA-BR-6455-01A-11R-1802-13	High	0.409598
TCGA-BR-6456-01A-11R-1802-13	High	0.372564
TCGA-BR-6457-01A-21R-1802-13	High	0.385889
TCGA-BR-6458-01A-11R-1802-13	High	0.393939
TCGA-BR-6563-01A-13R-2055-13	High	0.430845
TCGA-BR-6564-01A-12R-1884-13	High	0.375907
TCGA-BR-6565-01A-11R-1802-13	High	0.404413
TCGA-BR-6566-01A-11R-1802-13	Low	0.328885
TCGA-BR-6705-01A-12R-1884-13	High	0.377116
TCGA-BR-6707-01A-11R-1884-13	High	0.396737
TCGA-BR-6709-01A-11R-1884-13	High	0.403011
TCGA-BR-6710-01A-11R-1884-13	Low	0.391044
TCGA-BR-6801-01A-11R-1884-13	High	0.380458
TCGA-BR-6802-01A-11R-1884-13	Low	0.411128
TCGA-BR-6803-01A-11R-1884-13	High	0.384744
TCGA-BR-6852-01A-11R-1884-13	High	0.393968
TCGA-BR-7196-01A-11R-2055-13	High	0.436873
TCGA-BR-7197-01A-11R-2203-13	Low	0.405278
TCGA-BR-7704-01A-11R-2055-13	Low	0.391929
TCGA-BR-7707-01A-11R-2055-13	Low	0.37797
TCGA-BR-7715-01A-11R-2055-13	High	0.381475
TCGA-BR-7716-01A-21R-2055-13	High	0.36117
TCGA-BR-7717-01A-11R-2055-13	Low	0.355988
TCGA-BR-7722-01A-31R-2203-13	Low	0.402869
TCGA-BR-7723-01A-11R-2055-13	High	0.442017
TCGA-BR-7851-01A-11R-2203-13	High	0.431189
TCGA-BR-7901-01A-11R-2203-13	High	0.3879
TCGA-BR-7957-01A-11R-2203-13	High	0.403671
TCGA-BR-7958-01A-21R-2343-13	Low	0.445474
TCGA-BR-7959-01A-11R-2343-13	High	0.436231
TCGA-BR-8058-01A-31R-2343-13	High	0.400728
TCGA-BR-8059-01A-11R-2343-13	High	0.387469
TCGA-BR-8060-01A-11R-2343-13	High	0.371544
TCGA-BR-8077-01A-11R-2343-13	Low	0.386798
TCGA-BR-8080-01A-11R-2343-13	High	0.40911
TCGA-BR-8081-01A-11R-2343-13	High	0.394268
TCGA-BR-8284-01A-11R-2343-13	High	0.386503
TCGA-BR-8286-01A-12R-2343-13	High	0.377133
TCGA-BR-8289-01A-11R-2343-13	High	0.416566
TCGA-BR-8291-01A-11R-2343-13	High	0.438754
TCGA-BR-8295-01A-11R-2343-13	High	0.326256
TCGA-BR-8296-01A-11R-2343-13	High	0.407534
TCGA-BR-8297-01A-12R-2343-13	High	0.429973
TCGA-BR-8361-01A-11R-2343-13	Low	0.387582
TCGA-BR-8364-01A-11R-2343-13	High	0.416734
TCGA-BR-8365-01A-21R-2343-13	High	0.418891
TCGA-BR-8366-01A-11R-2343-13	High	0.408191
TCGA-BR-8367-01A-11R-2343-13	High	0.44623
TCGA-BR-8368-01A-11R-2343-13	Low	0.35173
TCGA-BR-8369-01A-11R-2343-13	High	0.403203
TCGA-BR-8371-01A-11R-2343-13	High	0.455596
TCGA-BR-8372-01A-11R-2343-13	High	0.406269
TCGA-BR-8373-01A-11R-2343-13	High	0.423577
TCGA-BR-8380-01A-11R-2343-13	High	0.436185
TCGA-BR-8381-01A-11R-2402-13	High	0.441592
TCGA-BR-8382-01A-11R-2402-13	High	0.396537
TCGA-BR-8384-01A-21R-2402-13	High	0.483269
TCGA-BR-8483-01A-31R-2402-13	High	0.448549
TCGA-BR-8484-01A-11R-2402-13	High	0.459594
TCGA-BR-8485-01A-11R-2402-13	High	0.406522
TCGA-BR-8486-01A-31R-2402-13	Low	0.393086
TCGA-BR-8487-01A-11R-2402-13	Low	0.356998
TCGA-BR-8588-01A-11R-2402-13	High	0.40025
TCGA-BR-8589-01A-11R-2402-13	High	0.447194
TCGA-BR-8590-01A-11R-2402-13	High	0.462391
TCGA-BR-8591-01A-11R-2402-13	Low	0.425298
TCGA-BR-8592-01A-11R-2402-13	High	0.43449
TCGA-BR-8676-01A-11R-2402-13	Low	0.404171
TCGA-BR-8677-01A-11R-2402-13	High	0.4173
TCGA-BR-8678-01A-11R-2402-13	High	0.430207
TCGA-BR-8679-01A-11R-2402-13	High	0.414576
TCGA-BR-8680-01A-11R-2402-13	High	0.421894
TCGA-BR-8682-01A-11R-2402-13	High	0.466032
TCGA-BR-8683-01A-11R-2402-13	High	0.465234
TCGA-BR-8686-01A-11R-2402-13	Low	0.470195
TCGA-BR-8687-01A-11R-2402-13	High	0.391572
TCGA-BR-8690-01A-11R-2402-13	High	0.370622
TCGA-BR-A44T-01A-32R-A24K-31	High	0.482734
TCGA-BR-A44U-01A-11R-A36D-31	High	0.417711
TCGA-BR-A4CR-01A-11R-A24K-31	Low	0.415061
TCGA-BR-A4CS-01A-11R-A24K-31	Low	0.358988
TCGA-BR-A4IV-01A-31R-A251-31	High	0.457147
TCGA-BR-A4J4-01A-12R-A251-31	Low	0.457472
TCGA-BR-A4J5-01A-21R-A251-31	High	0.420587
TCGA-BR-A4J6-01A-11R-A251-31	High	0.388058
TCGA-BR-A4J7-01A-31R-A251-31	High	0.475851
TCGA-BR-A4J8-01A-11R-A251-31	High	0.385853
TCGA-BR-A4J9-01A-12R-A251-31	High	0.47567
TCGA-BR-A4PF-01A-11R-A251-31	Low	0.430758
TCGA-BR-A4QL-01A-31R-A251-31	Low	0.354292
TCGA-CD-5798-01A-11R-1602-13	High	0.371652
TCGA-CD-5799-01A-11R-1602-13	High	0.362004
TCGA-CD-5800-01A-11R-1602-13	Low	0.31793
TCGA-CD-5801-01A-11R-1602-13	Low	0.396766
TCGA-CD-5803-01A-11R-1602-13	High	0.406002
TCGA-CD-5804-01A-12R-2055-13	High	0.37023
TCGA-CD-5813-01A-11R-1602-13	High	0.401002
TCGA-CD-8524-01A-11R-2343-13	High	0.360545
TCGA-CD-8525-01A-11R-2343-13	Low	0.368104
TCGA-CD-8526-01A-11R-2343-13	High	0.406264
TCGA-CD-8527-01A-11R-2343-13	Low	0.363774
TCGA-CD-8528-01A-11R-2343-13	Low	0.374261
TCGA-CD-8529-01A-11R-2343-13	Low	0.442169
TCGA-CD-8530-01A-11R-2343-13	High	0.430149
TCGA-CD-8531-01A-11R-2343-13	Low	0.397668
TCGA-CD-8532-01A-11R-2343-13	High	0.412061
TCGA-CD-8533-01A-11R-2343-13	High	0.434862
TCGA-CD-8534-01A-11R-2343-13	High	0.408429
TCGA-CD-8535-01A-11R-2343-13	High	0.380673
TCGA-CD-A486-01A-11R-A24K-31	High	0.360428
TCGA-CD-A487-01A-21R-A24K-31	High	0.409151
TCGA-CD-A489-01A-11R-A24K-31	High	0.472563
TCGA-CD-A48A-01A-12R-A36D-31	High	0.369873
TCGA-CD-A48C-01A-11R-A24K-31	High	0.378754
TCGA-CD-A4MG-01A-11R-A251-31	High	0.42248
TCGA-CD-A4MH-01A-11R-A251-31	High	0.374128
TCGA-CG-4301-01A-01R-1157-13	High	0.431014
TCGA-CG-4304-01A-01R-1157-13	High	0.427859
TCGA-CG-4305-01A-01R-1157-13	High	0.441994
TCGA-CG-4306-01A-01R-1157-13	Low	0.416719
TCGA-CG-4436-01A-01R-1157-13	Low	0.395888
TCGA-CG-4437-01A-01R-1802-13	Low	0.370015
TCGA-CG-4438-01A-01R-1157-13	High	0.448667
TCGA-CG-4440-01A-01R-1157-13	Low	0.412326
TCGA-CG-4441-01A-01R-1802-13	High	0.383489
TCGA-CG-4442-01A-01R-1157-13	High	0.413557
TCGA-CG-4443-01A-01R-1157-13	High	0.450723
TCGA-CG-4444-01A-01R-1157-13	High	0.429241
TCGA-CG-4460-01A-01R-1157-13	Low	0.396829
TCGA-CG-4462-01A-01R-1157-13	High	0.420058
TCGA-CG-4465-01A-01R-1157-13	Low	0.405926
TCGA-CG-4466-01A-01R-1157-13	High	0.404567
TCGA-CG-4469-01A-01R-1157-13	Low	0.439157
TCGA-CG-4475-01A-01R-1157-13	High	0.423966
TCGA-CG-4476-01A-01R-1157-13	High	0.458658
TCGA-CG-4477-01A-01R-1157-13	High	0.432164
TCGA-CG-5716-01A-21R-1802-13	Low	0.404011
TCGA-CG-5717-01A-11R-1602-13	Low	0.453142
TCGA-CG-5718-01A-11R-1602-13	Low	0.313489
TCGA-CG-5719-01A-11R-1602-13	High	0.35133
TCGA-CG-5720-01A-11R-1602-13	Low	0.356526
TCGA-CG-5721-01A-11R-1602-13	Low	0.40177
TCGA-CG-5722-01A-21R-1602-13	Low	0.395549
TCGA-CG-5723-01A-11R-1602-13	Low	0.382855
TCGA-CG-5724-01A-11R-1602-13	Low	0.364189
TCGA-CG-5725-01A-11R-1602-13	Low	0.427514
TCGA-CG-5726-01A-11R-1602-13	Low	0.369841
TCGA-CG-5732-01A-11R-1602-13	Low	0.386664
TCGA-CG-5734-01A-11R-1602-13	Low	0.356834
TCGA-D7-5577-01A-01R-1602-13	Low	0.371368
TCGA-D7-5578-01A-01R-1602-13	High	0.376329
TCGA-D7-6519-01A-11R-1802-13	High	0.372186
TCGA-D7-6520-01A-11R-1802-13	High	0.381537
TCGA-D7-6521-01A-11R-1802-13	High	0.393512
TCGA-D7-6522-01A-11R-1802-13	High	0.40652
TCGA-D7-6524-01A-11R-1802-13	Low	0.399497
TCGA-D7-6525-01A-11R-1802-13	Low	0.374042
TCGA-D7-6526-01A-11R-1802-13	Low	0.404624
TCGA-D7-6527-01A-11R-1802-13	Low	0.370906
TCGA-D7-6528-01A-11R-1802-13	Low	0.37035
TCGA-D7-6815-01A-11R-1884-13	High	0.356642
TCGA-D7-6818-01A-11R-1884-13	High	0.355386
TCGA-D7-6822-01A-11R-1884-13	Low	0.414634
TCGA-D7-8570-01A-11R-2343-13	Low	0.445671
TCGA-D7-8572-01A-11R-2343-13	High	0.418101
TCGA-D7-8573-01A-11R-2343-13	High	0.407201
TCGA-D7-8574-01A-13R-2343-13	High	0.510627
TCGA-D7-8575-01A-11R-2343-13	High	0.428172
TCGA-D7-8576-01A-11R-2343-13	High	0.378537
TCGA-D7-8578-01A-21R-2343-13	High	0.418175
TCGA-D7-8579-01A-11R-2343-13	High	0.411505
TCGA-D7-A4YU-01A-21R-A251-31	High	0.489742
TCGA-D7-A4YX-01A-11R-A251-31	Low	0.447699
TCGA-D7-A4Z0-01A-22R-A251-31	Low	0.408481
TCGA-D7-A6EV-01A-11R-A31P-31	Low	0.367667
TCGA-D7-A6EX-01A-11R-A31P-31	High	0.367572
TCGA-D7-A6EY-01A-21R-A31P-31	High	0.412844
TCGA-D7-A6EZ-01A-11R-A31P-31	Low	0.429466
TCGA-D7-A6F0-01A-11R-A31P-31	Low	0.389553
TCGA-D7-A6F2-01A-12R-A31P-31	High	0.431585
TCGA-D7-A747-01A-22R-A33Y-31	High	0.455035
TCGA-D7-A748-01A-12R-A32D-31	High	0.368344
TCGA-D7-A74A-01A-11R-A32D-31	Low	0.400778
TCGA-EQ-8122-01A-11R-2343-13	High	0.381765
TCGA-F1-6177-01A-11R-1802-13	Low	0.3981
TCGA-F1-6874-01A-11R-1884-13	Low	0.43024
TCGA-F1-6875-01A-11R-2055-13	Low	0.387161
TCGA-F1-A448-01A-11R-A24K-31	Low	0.411409
TCGA-F1-A72C-01A-21R-A33Y-31	Low	0.389868
TCGA-FP-7735-01A-11R-2055-13	Low	0.416382
TCGA-FP-7829-01A-11R-2055-13	Low	0.392093
TCGA-FP-7916-01A-11R-2203-13	High	0.45068
TCGA-FP-7998-01A-11R-2203-13	High	0.484044
TCGA-FP-8099-01A-11R-2343-13	High	0.398327
TCGA-FP-8209-01A-11R-2343-13	High	0.53574
TCGA-FP-8210-01A-11R-2343-13	High	0.485272
TCGA-FP-8211-01A-11R-2343-13	Low	0.419799
TCGA-FP-8631-01A-11R-2402-13	High	0.352486
TCGA-FP-A4BF-01A-12R-A36D-31	High	0.424093
TCGA-FP-A8CX-01A-11R-A36D-31	Low	0.36253
TCGA-FP-A9TM-01A-11R-A39E-31	Low	0.477925
TCGA-HF-7131-01A-11R-2055-13	Low	0.380593
TCGA-HF-7132-01A-11R-2055-13	Low	0.452513
TCGA-HF-7133-01A-11R-2055-13	Low	0.398511
TCGA-HF-7134-01A-11R-2055-13	Low	0.420919
TCGA-HF-A5NB-01A-11R-A31P-31	Low	0.366874
TCGA-HJ-7597-01A-21R-2203-13	High	0.378388
TCGA-HU-8238-01A-11R-2343-13	High	0.386286
TCGA-HU-8244-01A-11R-2343-13	Low	0.376447
TCGA-HU-8249-01A-11R-A36D-31	High	0.418793
TCGA-HU-8602-01A-11R-2402-13	Low	0.436628
TCGA-HU-8604-01A-11R-2402-13	Low	0.412722
TCGA-HU-8608-01A-11R-2402-13	Low	0.47685
TCGA-HU-8610-01A-22R-2402-13	Low	0.42975
TCGA-HU-A4G2-01A-11R-A251-31	Low	0.406691
TCGA-HU-A4G3-01A-11R-A24K-31	Low	0.387719
TCGA-HU-A4G8-01A-11R-A251-31	Low	0.406218
TCGA-HU-A4G9-01A-11R-A24K-31	Low	0.372302
TCGA-HU-A4GC-01A-12R-A251-31	Low	0.384308
TCGA-HU-A4GD-01A-11R-A36D-31	High	0.332676
TCGA-HU-A4GF-01A-11R-A24K-31	Low	0.394576
TCGA-HU-A4GH-01A-11R-A24K-31	Low	0.365883
TCGA-HU-A4GJ-01A-11R-A251-31	Low	0.48508
TCGA-HU-A4GP-01A-11R-A251-31	Low	0.333675
TCGA-HU-A4GQ-01A-11R-A36D-31	Low	0.427341
TCGA-HU-A4GT-01A-21R-A251-31	Low	0.371632
TCGA-HU-A4GU-01A-11R-A251-31	Low	0.382995
TCGA-HU-A4GX-01A-12R-A251-31	Low	0.386465
TCGA-HU-A4GY-01A-21R-A24K-31	Low	0.496591
TCGA-HU-A4H0-01A-11R-A251-31	Low	0.459094
TCGA-HU-A4H2-01A-11R-A251-31	Low	0.382137
TCGA-HU-A4H3-01A-21R-A251-31	Low	0.375789
TCGA-HU-A4H4-01A-21R-A251-31	Low	0.388796
TCGA-HU-A4H5-01A-21R-A251-31	Low	0.428954
TCGA-HU-A4H6-01A-11R-A251-31	Low	0.398611
TCGA-HU-A4H8-01A-11R-A251-31	Low	0.423073
TCGA-HU-A4HB-01A-12R-A251-31	Low	0.468463
TCGA-HU-A4HD-01A-11R-A251-31	Low	0.390575
TCGA-IN-7806-01A-11R-2055-13	Low	0.433627
TCGA-IN-7808-01A-11R-2203-13	Low	0.49938
TCGA-IN-8462-01A-11R-2343-13	Low	0.396183
TCGA-IN-8663-01A-11R-2402-13	Low	0.472185
TCGA-IN-A6RI-01A-11R-A32D-31	Low	0.399511
TCGA-IN-A6RJ-01A-21R-A33Y-31	Low	0.449634
TCGA-IN-A6RL-01A-11R-A32D-31	Low	0.40237
TCGA-IN-A6RN-01A-12R-A33Y-31	Low	0.352736
TCGA-IN-A6RO-01A-12R-A33Y-31	Low	0.380276
TCGA-IN-A6RR-01A-12R-A32D-31	Low	0.380998
TCGA-IN-A6RS-01A-12R-A354-31	Low	0.424107
TCGA-IN-A7NR-01A-11R-A354-31	Low	0.411791
TCGA-IN-A7NT-01A-21R-A354-31	Low	0.396312
TCGA-IN-A7NU-01A-22R-A354-31	Low	0.396665
TCGA-IN-AB1V-01A-21R-A414-31	Low	0.472084
TCGA-IN-AB1X-01A-11R-A39E-31	Low	0.439966
TCGA-IP-7968-01A-11R-2203-13	High	0.428662
TCGA-KB-A6F7-01A-12R-A32D-31	Low	0.357927
TCGA-KB-A93G-01A-11R-A39E-31	High	0.448695
TCGA-KB-A93H-01A-11R-A39E-31	Low	0.374455
TCGA-KB-A93J-01A-11R-A39E-31	Low	0.433615
TCGA-MX-A5UG-01A-21R-A31P-31	High	0.471826
TCGA-MX-A5UJ-01A-11R-A31P-31	Low	0.381339
TCGA-MX-A663-01A-11R-A31P-31	High	0.408907
TCGA-MX-A666-01A-11R-A31P-31	Low	0.418281
TCGA-R5-A7O7-01A-11R-A33Y-31	High	0.375122
TCGA-R5-A7ZE-01B-11R-A354-31	Low	0.38107
TCGA-R5-A7ZF-01A-11R-A354-31	Low	0.372554
TCGA-R5-A7ZI-01A-11R-A354-31	Low	0.377025
TCGA-R5-A7ZR-01A-11R-A354-31	Low	0.351495
TCGA-R5-A805-01A-11R-A36D-31	Low	0.411945
TCGA-RD-A7BS-01A-11R-A32D-31	High	0.383195
TCGA-RD-A7BT-01A-11R-A33Y-31	Low	0.409726
TCGA-RD-A7BW-01A-11R-A32D-31	High	0.408589
TCGA-RD-A7C1-01A-11R-A32D-31	High	0.355283
TCGA-RD-A8MV-01A-11R-A36D-31	Low	0.433208
TCGA-RD-A8MW-01A-11R-A36D-31	High	0.421209
TCGA-RD-A8N0-01A-12R-A36D-31	High	0.448734
TCGA-RD-A8N1-01A-12R-A36D-31	Low	0.495479
TCGA-RD-A8N2-01A-12R-A36D-31	Low	0.464601
TCGA-RD-A8N4-01A-21R-A36D-31	High	0.44787
TCGA-RD-A8N5-01A-12R-A36D-31	High	0.414677
TCGA-RD-A8N6-01A-11R-A36D-31	High	0.389811
TCGA-RD-A8N9-01A-12R-A39E-31	High	0.413287
TCGA-RD-A8NB-01A-12R-A39E-31	Low	0.414239
TCGA-SW-A7EA-01A-12R-A354-31	High	0.369421
TCGA-SW-A7EB-01A-11R-A354-31	Low	0.393125
TCGA-VQ-A8DT-01A-11R-A36D-31	Low	0.376526
TCGA-VQ-A8DU-01A-11R-A36D-31	High	0.405403
TCGA-VQ-A8DV-01A-12R-A36D-31	Low	0.40196
TCGA-VQ-A8DZ-01A-11R-A36D-31	Low	0.38386
TCGA-VQ-A8E0-01A-11R-A414-31	Low	0.417827
TCGA-VQ-A8E2-01A-11R-A36D-31	High	0.398187
TCGA-VQ-A8E3-01A-11R-A39E-31	High	0.427108
TCGA-VQ-A8E7-01B-11R-A414-31	Low	0.433912
TCGA-VQ-A8P2-01A-11R-A36D-31	Low	0.413923
TCGA-VQ-A8P3-01A-11R-A36D-31	High	0.411726
TCGA-VQ-A8P5-01A-11R-A39E-31	High	0.370828
TCGA-VQ-A8P8-01A-11R-A39E-31	Low	0.398883
TCGA-VQ-A8PB-01A-11R-A39E-31	Low	0.418693
TCGA-VQ-A8PC-01A-11R-A39E-31	High	0.447023
TCGA-VQ-A8PD-01A-11R-A414-31	Low	0.48809
TCGA-VQ-A8PE-01A-11R-A414-31	Low	0.438346
TCGA-VQ-A8PF-01A-11R-A414-31	High	0.463901
TCGA-VQ-A8PH-01A-12R-A414-31	Low	0.398517
TCGA-VQ-A8PJ-01A-11R-A414-31	Low	0.403674
TCGA-VQ-A8PK-01A-12R-A414-31	Low	0.380667
TCGA-VQ-A8PM-01A-21R-A414-31	High	0.430026
TCGA-VQ-A8PO-01A-11R-A414-31	Low	0.424237
TCGA-VQ-A8PP-01A-21R-A414-31	Low	0.45035
TCGA-VQ-A8PQ-01A-11R-A414-31	High	0.517014
TCGA-VQ-A8PU-01A-12R-A414-31	Low	0.37403
TCGA-VQ-A8PX-01A-12R-A414-31	Low	0.418755
TCGA-VQ-A91A-01A-11R-A414-31	High	0.413444
TCGA-VQ-A91D-01A-11R-A414-31	Low	0.428964
TCGA-VQ-A91E-01A-31R-A414-31	Low	0.395314
TCGA-VQ-A91K-01A-11R-A414-31	Low	0.418327
TCGA-VQ-A91N-01A-11R-A414-31	Low	0.401486
TCGA-VQ-A91Q-01A-12R-A414-31	High	0.451496
TCGA-VQ-A91S-01A-11R-A414-31	Low	0.445815
TCGA-VQ-A91U-01A-11R-A414-31	Low	0.424937
TCGA-VQ-A91V-01A-11R-A414-31	Low	0.39338
TCGA-VQ-A91X-01A-12R-A414-31	Low	0.40647
TCGA-VQ-A91Y-01A-11R-A414-31	Low	0.475028
TCGA-VQ-A91Z-01A-11R-A414-31	Low	0.408291
TCGA-VQ-A922-01A-11R-A414-31	High	0.430713
TCGA-VQ-A923-01A-11R-A414-31	Low	0.467554
TCGA-VQ-A924-01A-11R-A414-31	Low	0.430692
TCGA-VQ-A925-01A-11R-A414-31	Low	0.441173
TCGA-VQ-A927-01A-12R-A414-31	Low	0.418354
TCGA-VQ-A928-01A-11R-A414-31	High	0.453231
TCGA-VQ-A92D-01A-11R-A414-31	Low	0.407657
TCGA-VQ-A94O-01A-11R-A414-31	High	0.407163
TCGA-VQ-A94P-01A-13R-A414-31	Low	0.476293
TCGA-VQ-A94R-01A-11R-A414-31	High	0.453667
TCGA-VQ-A94T-01A-11R-A414-31	Low	0.411279
TCGA-VQ-A94U-01A-12R-A414-31	High	0.433801
TCGA-VQ-AA64-01A-11R-A414-31	High	0.405983
TCGA-VQ-AA68-01A-11R-A414-31	Low	0.399839
TCGA-VQ-AA69-01A-11R-A414-31	Low	0.497965
TCGA-VQ-AA6A-01A-11R-A414-31	Low	0.387416
TCGA-VQ-AA6D-01A-11R-A414-31	High	0.369906
TCGA-VQ-AA6F-01A-31R-A414-31	Low	0.416392
TCGA-VQ-AA6G-01A-11R-A414-31	Low	0.394412
TCGA-VQ-AA6J-01A-11R-A414-31	Low	0.437035
TCGA-VQ-AA6K-01A-11R-A414-31	High	0.440466
TCGA-ZA-A8F6-01A-23R-A36D-31	Low	0.43469
TCGA-ZQ-A9CR-01A-11R-A39E-31	Low	0.385095

## Sheet: 7#pDC
sample_id	NALCN	pDC
TCGA-3M-AB46-01A-11R-A414-31	Low	0.475754
TCGA-3M-AB47-01A-22R-A414-31	High	0.655838
TCGA-B7-5818-01A-11R-1602-13	Low	0.568456
TCGA-B7-A5TI-01A-11R-A31P-31	High	0.591599
TCGA-B7-A5TJ-01A-11R-A31P-31	High	0.481204
TCGA-B7-A5TK-01A-12R-A36D-31	Low	0.606004
TCGA-B7-A5TN-01A-21R-A31P-31	High	0.502877
TCGA-BR-4187-01A-01R-1131-13	High	0.625427
TCGA-BR-4191-01A-02R-1131-13	High	0.548384
TCGA-BR-4201-01A-01R-1131-13	High	0.494268
TCGA-BR-4253-01A-01R-1131-13	Low	0.560151
TCGA-BR-4256-01A-01R-1131-13	High	0.563525
TCGA-BR-4257-01A-01R-1131-13	High	0.507029
TCGA-BR-4267-01A-01R-1131-13	High	0.494441
TCGA-BR-4279-01A-01R-1131-13	High	0.628888
TCGA-BR-4280-01A-01R-1131-13	Low	0.408098
TCGA-BR-4294-01A-01R-1131-13	High	0.543539
TCGA-BR-4357-01A-01R-1157-13	High	0.501406
TCGA-BR-4361-01A-01R-1157-13	High	0.429554
TCGA-BR-4363-01A-01R-1157-13	High	0.432928
TCGA-BR-4366-01A-01R-1157-13	High	0.430073
TCGA-BR-4367-01A-01R-1157-13	High	0.549855
TCGA-BR-4368-01A-01R-1157-13	High	0.50491
TCGA-BR-4369-01A-01R-1157-13	High	0.386469
TCGA-BR-4370-01A-01R-1157-13	High	0.488861
TCGA-BR-4371-01A-01R-1157-13	Low	0.446684
TCGA-BR-6452-01A-12R-1802-13	Low	0.489337
TCGA-BR-6453-01A-11R-1802-13	Low	0.709867
TCGA-BR-6454-01A-11R-1802-13	High	0.485746
TCGA-BR-6455-01A-11R-1802-13	High	0.52031
TCGA-BR-6456-01A-11R-1802-13	High	0.541506
TCGA-BR-6457-01A-21R-1802-13	High	0.681663
TCGA-BR-6458-01A-11R-1802-13	High	0.46442
TCGA-BR-6563-01A-13R-2055-13	High	0.669983
TCGA-BR-6564-01A-12R-1884-13	High	0.620755
TCGA-BR-6565-01A-11R-1802-13	High	0.53186
TCGA-BR-6566-01A-11R-1802-13	Low	0.468746
TCGA-BR-6705-01A-12R-1884-13	High	0.693429
TCGA-BR-6707-01A-11R-1884-13	High	0.62214
TCGA-BR-6709-01A-11R-1884-13	High	0.566985
TCGA-BR-6710-01A-11R-1884-13	Low	0.507202
TCGA-BR-6801-01A-11R-1884-13	High	0.491759
TCGA-BR-6802-01A-11R-1884-13	Low	0.512696
TCGA-BR-6803-01A-11R-1884-13	High	0.605788
TCGA-BR-6852-01A-11R-1884-13	High	0.540468
TCGA-BR-7196-01A-11R-2055-13	High	0.648527
TCGA-BR-7197-01A-11R-2203-13	Low	0.488428
TCGA-BR-7704-01A-11R-2055-13	Low	0.55496
TCGA-BR-7707-01A-11R-2055-13	Low	0.490245
TCGA-BR-7715-01A-11R-2055-13	High	0.474067
TCGA-BR-7716-01A-21R-2055-13	High	0.494182
TCGA-BR-7717-01A-11R-2055-13	Low	0.553965
TCGA-BR-7722-01A-31R-2203-13	Low	0.517628
TCGA-BR-7723-01A-11R-2055-13	High	0.430506
TCGA-BR-7851-01A-11R-2203-13	High	0.556257
TCGA-BR-7901-01A-11R-2203-13	High	0.592335
TCGA-BR-7957-01A-11R-2203-13	High	0.643812
TCGA-BR-7958-01A-21R-2343-13	Low	0.615824
TCGA-BR-7959-01A-11R-2343-13	High	0.563957
TCGA-BR-8058-01A-31R-2343-13	High	0.536705
TCGA-BR-8059-01A-11R-2343-13	High	0.522473
TCGA-BR-8060-01A-11R-2343-13	High	0.494874
TCGA-BR-8077-01A-11R-2343-13	Low	0.592075
TCGA-BR-8080-01A-11R-2343-13	High	0.62201
TCGA-BR-8081-01A-11R-2343-13	High	0.583294
TCGA-BR-8284-01A-11R-2343-13	High	0.539992
TCGA-BR-8286-01A-12R-2343-13	High	0.568975
TCGA-BR-8289-01A-11R-2343-13	High	0.446814
TCGA-BR-8291-01A-11R-2343-13	High	0.628542
TCGA-BR-8295-01A-11R-2343-13	High	0.399446
TCGA-BR-8296-01A-11R-2343-13	High	0.573215
TCGA-BR-8297-01A-12R-2343-13	High	0.566207
TCGA-BR-8361-01A-11R-2343-13	Low	0.453173
TCGA-BR-8364-01A-11R-2343-13	High	0.569884
TCGA-BR-8365-01A-21R-2343-13	High	0.594454
TCGA-BR-8366-01A-11R-2343-13	High	0.561275
TCGA-BR-8367-01A-11R-2343-13	High	0.507289
TCGA-BR-8368-01A-11R-2343-13	Low	0.451572
TCGA-BR-8369-01A-11R-2343-13	High	0.510577
TCGA-BR-8371-01A-11R-2343-13	High	0.684648
TCGA-BR-8372-01A-11R-2343-13	High	0.475321
TCGA-BR-8373-01A-11R-2343-13	High	0.428732
TCGA-BR-8380-01A-11R-2343-13	High	0.601938
TCGA-BR-8381-01A-11R-2402-13	High	0.558637
TCGA-BR-8382-01A-11R-2402-13	High	0.461349
TCGA-BR-8384-01A-21R-2402-13	High	0.676039
TCGA-BR-8483-01A-31R-2402-13	High	0.449193
TCGA-BR-8484-01A-11R-2402-13	High	0.476057
TCGA-BR-8485-01A-11R-2402-13	High	0.455768
TCGA-BR-8486-01A-31R-2402-13	Low	0.692996
TCGA-BR-8487-01A-11R-2402-13	Low	0.578795
TCGA-BR-8588-01A-11R-2402-13	High	0.577151
TCGA-BR-8589-01A-11R-2402-13	High	0.482675
TCGA-BR-8590-01A-11R-2402-13	High	0.47424
TCGA-BR-8591-01A-11R-2402-13	Low	0.557079
TCGA-BR-8592-01A-11R-2402-13	High	0.61989
TCGA-BR-8676-01A-11R-2402-13	Low	0.525587
TCGA-BR-8677-01A-11R-2402-13	High	0.640957
TCGA-BR-8678-01A-11R-2402-13	High	0.467318
TCGA-BR-8679-01A-11R-2402-13	High	0.475278
TCGA-BR-8680-01A-11R-2402-13	High	0.566856
TCGA-BR-8682-01A-11R-2402-13	High	0.544361
TCGA-BR-8683-01A-11R-2402-13	High	0.544534
TCGA-BR-8686-01A-11R-2402-13	Low	0.609335
TCGA-BR-8687-01A-11R-2402-13	High	0.413419
TCGA-BR-8690-01A-11R-2402-13	High	0.489856
TCGA-BR-A44T-01A-32R-A24K-31	High	0.735346
TCGA-BR-A44U-01A-11R-A36D-31	High	0.496777
TCGA-BR-A4CR-01A-11R-A24K-31	Low	0.360125
TCGA-BR-A4CS-01A-11R-A24K-31	Low	0.626076
TCGA-BR-A4IV-01A-31R-A251-31	High	0.666176
TCGA-BR-A4J4-01A-12R-A251-31	Low	0.493576
TCGA-BR-A4J5-01A-21R-A251-31	High	0.65095
TCGA-BR-A4J6-01A-11R-A251-31	High	0.484405
TCGA-BR-A4J7-01A-31R-A251-31	High	0.694035
TCGA-BR-A4J8-01A-11R-A251-31	High	0.636458
TCGA-BR-A4J9-01A-12R-A251-31	High	0.664057
TCGA-BR-A4PF-01A-11R-A251-31	Low	0.395856
TCGA-BR-A4QL-01A-31R-A251-31	Low	0.563784
TCGA-CD-5798-01A-11R-1602-13	High	0.629493
TCGA-CD-5799-01A-11R-1602-13	High	0.52615
TCGA-CD-5800-01A-11R-1602-13	Low	0.545573
TCGA-CD-5801-01A-11R-1602-13	Low	0.533979
TCGA-CD-5803-01A-11R-1602-13	High	0.688022
TCGA-CD-5804-01A-12R-2055-13	High	0.658476
TCGA-CD-5813-01A-11R-1602-13	High	0.711511
TCGA-CD-8524-01A-11R-2343-13	High	0.538478
TCGA-CD-8525-01A-11R-2343-13	Low	0.584029
TCGA-CD-8526-01A-11R-2343-13	High	0.512177
TCGA-CD-8527-01A-11R-2343-13	Low	0.431198
TCGA-CD-8528-01A-11R-2343-13	Low	0.367522
TCGA-CD-8529-01A-11R-2343-13	Low	0.600857
TCGA-CD-8530-01A-11R-2343-13	High	0.730891
TCGA-CD-8531-01A-11R-2343-13	Low	0.535061
TCGA-CD-8532-01A-11R-2343-13	High	0.474759
TCGA-CD-8533-01A-11R-2343-13	High	0.49535
TCGA-CD-8534-01A-11R-2343-13	High	0.666479
TCGA-CD-8535-01A-11R-2343-13	High	0.329411
TCGA-CD-A486-01A-11R-A24K-31	High	0.536402
TCGA-CD-A487-01A-21R-A24K-31	High	0.493273
TCGA-CD-A489-01A-11R-A24K-31	High	0.61777
TCGA-CD-A48A-01A-12R-A36D-31	High	0.432323
TCGA-CD-A48C-01A-11R-A24K-31	High	0.420686
TCGA-CD-A4MG-01A-11R-A251-31	High	0.620539
TCGA-CD-A4MH-01A-11R-A251-31	High	0.38197
TCGA-CG-4301-01A-01R-1157-13	High	0.478998
TCGA-CG-4304-01A-01R-1157-13	High	0.479993
TCGA-CG-4305-01A-01R-1157-13	High	0.454601
TCGA-CG-4306-01A-01R-1157-13	Low	0.452438
TCGA-CG-4436-01A-01R-1157-13	Low	0.464334
TCGA-CG-4437-01A-01R-1802-13	Low	0.511096
TCGA-CG-4438-01A-01R-1157-13	High	0.429857
TCGA-CG-4440-01A-01R-1157-13	Low	0.36497
TCGA-CG-4441-01A-01R-1802-13	High	0.496431
TCGA-CG-4442-01A-01R-1157-13	High	0.393304
TCGA-CG-4443-01A-01R-1157-13	High	0.450448
TCGA-CG-4444-01A-01R-1157-13	High	0.512956
TCGA-CG-4460-01A-01R-1157-13	Low	0.394255
TCGA-CG-4462-01A-01R-1157-13	High	0.71428
TCGA-CG-4465-01A-01R-1157-13	Low	0.47039
TCGA-CG-4466-01A-01R-1157-13	High	0.350694
TCGA-CG-4469-01A-01R-1157-13	Low	0.504131
TCGA-CG-4475-01A-01R-1157-13	High	0.625081
TCGA-CG-4476-01A-01R-1157-13	High	0.512437
TCGA-CG-4477-01A-01R-1157-13	High	0.492668
TCGA-CG-5716-01A-21R-1802-13	Low	0.553099
TCGA-CG-5717-01A-11R-1602-13	Low	0.567937
TCGA-CG-5718-01A-11R-1602-13	Low	0.56041
TCGA-CG-5719-01A-11R-1602-13	High	0.684085
TCGA-CG-5720-01A-11R-1602-13	Low	0.66038
TCGA-CG-5721-01A-11R-1602-13	Low	0.665225
TCGA-CG-5722-01A-21R-1602-13	Low	0.584462
TCGA-CG-5723-01A-11R-1602-13	Low	0.605355
TCGA-CG-5724-01A-11R-1602-13	Low	0.470822
TCGA-CG-5725-01A-11R-1602-13	Low	0.48765
TCGA-CG-5726-01A-11R-1602-13	Low	0.400398
TCGA-CG-5732-01A-11R-1602-13	Low	0.455249
TCGA-CG-5734-01A-11R-1602-13	Low	0.654799
TCGA-D7-5577-01A-01R-1602-13	Low	0.517974
TCGA-D7-5578-01A-01R-1602-13	High	0.59294
TCGA-D7-6519-01A-11R-1802-13	High	0.402388
TCGA-D7-6520-01A-11R-1802-13	High	0.468486
TCGA-D7-6521-01A-11R-1802-13	High	0.601765
TCGA-D7-6522-01A-11R-1802-13	High	0.72557
TCGA-D7-6524-01A-11R-1802-13	Low	0.702513
TCGA-D7-6525-01A-11R-1802-13	Low	0.436432
TCGA-D7-6526-01A-11R-1802-13	Low	0.372929
TCGA-D7-6527-01A-11R-1802-13	Low	0.556474
TCGA-D7-6528-01A-11R-1802-13	Low	0.391876
TCGA-D7-6815-01A-11R-1884-13	High	0.406108
TCGA-D7-6818-01A-11R-1884-13	High	0.585716
TCGA-D7-6822-01A-11R-1884-13	Low	0.465718
TCGA-D7-8570-01A-11R-2343-13	Low	0.66821
TCGA-D7-8572-01A-11R-2343-13	High	0.519791
TCGA-D7-8573-01A-11R-2343-13	High	0.396159
TCGA-D7-8574-01A-13R-2343-13	High	0.615564
TCGA-D7-8575-01A-11R-2343-13	High	0.511139
TCGA-D7-8576-01A-11R-2343-13	High	0.472855
TCGA-D7-8578-01A-21R-2343-13	High	0.460311
TCGA-D7-8579-01A-11R-2343-13	High	0.624908
TCGA-D7-A4YU-01A-21R-A251-31	High	0.540209
TCGA-D7-A4YX-01A-11R-A251-31	Low	0.450707
TCGA-D7-A4Z0-01A-22R-A251-31	Low	0.70061
TCGA-D7-A6EV-01A-11R-A31P-31	Low	0.360081
TCGA-D7-A6EX-01A-11R-A31P-31	High	0.441969
TCGA-D7-A6EY-01A-21R-A31P-31	High	0.459359
TCGA-D7-A6EZ-01A-11R-A31P-31	Low	0.531989
TCGA-D7-A6F0-01A-11R-A31P-31	Low	0.395856
TCGA-D7-A6F2-01A-12R-A31P-31	High	0.681403
TCGA-D7-A747-01A-22R-A33Y-31	High	0.632695
TCGA-D7-A748-01A-12R-A32D-31	High	0.540555
TCGA-D7-A74A-01A-11R-A32D-31	Low	0.321408
TCGA-EQ-8122-01A-11R-2343-13	High	0.511918
TCGA-F1-6177-01A-11R-1802-13	Low	0.466497
TCGA-F1-6874-01A-11R-1884-13	Low	0.582775
TCGA-F1-6875-01A-11R-2055-13	Low	0.473937
TCGA-F1-A448-01A-11R-A24K-31	Low	0.652637
TCGA-F1-A72C-01A-21R-A33Y-31	Low	0.533677
TCGA-FP-7735-01A-11R-2055-13	Low	0.697452
TCGA-FP-7829-01A-11R-2055-13	Low	0.473158
TCGA-FP-7916-01A-11R-2203-13	High	0.557036
TCGA-FP-7998-01A-11R-2203-13	High	0.657006
TCGA-FP-8099-01A-11R-2343-13	High	0.441104
TCGA-FP-8209-01A-11R-2343-13	High	0.716399
TCGA-FP-8210-01A-11R-2343-13	High	0.734827
TCGA-FP-8211-01A-11R-2343-13	Low	0.483886
TCGA-FP-8631-01A-11R-2402-13	High	0.479517
TCGA-FP-A4BF-01A-12R-A36D-31	High	0.538651
TCGA-FP-A8CX-01A-11R-A36D-31	Low	0.482891
TCGA-FP-A9TM-01A-11R-A39E-31	Low	0.505991
TCGA-HF-7131-01A-11R-2055-13	Low	0.479085
TCGA-HF-7132-01A-11R-2055-13	Low	0.506467
TCGA-HF-7133-01A-11R-2055-13	Low	0.467448
TCGA-HF-7134-01A-11R-2055-13	Low	0.516546
TCGA-HF-A5NB-01A-11R-A31P-31	Low	0.374313
TCGA-HJ-7597-01A-21R-2203-13	High	0.391746
TCGA-HU-8238-01A-11R-2343-13	High	0.455768
TCGA-HU-8244-01A-11R-2343-13	Low	0.530129
TCGA-HU-8249-01A-11R-A36D-31	High	0.576459
TCGA-HU-8602-01A-11R-2402-13	Low	0.524506
TCGA-HU-8604-01A-11R-2402-13	Low	0.597526
TCGA-HU-8608-01A-11R-2402-13	Low	0.565817
TCGA-HU-8610-01A-22R-2402-13	Low	0.651512
TCGA-HU-A4G2-01A-11R-A251-31	Low	0.646797
TCGA-HU-A4G3-01A-11R-A24K-31	Low	0.520093
TCGA-HU-A4G8-01A-11R-A251-31	Low	0.448198
TCGA-HU-A4G9-01A-11R-A24K-31	Low	0.398451
TCGA-HU-A4GC-01A-12R-A251-31	Low	0.490981
TCGA-HU-A4GD-01A-11R-A36D-31	High	0.653026
TCGA-HU-A4GF-01A-11R-A24K-31	Low	0.522646
TCGA-HU-A4GH-01A-11R-A24K-31	Low	0.534801
TCGA-HU-A4GJ-01A-11R-A251-31	Low	0.64113
TCGA-HU-A4GP-01A-11R-A251-31	Low	0.514124
TCGA-HU-A4GQ-01A-11R-A36D-31	Low	0.482069
TCGA-HU-A4GT-01A-21R-A251-31	Low	0.432236
TCGA-HU-A4GU-01A-11R-A251-31	Low	0.377428
TCGA-HU-A4GX-01A-12R-A251-31	Low	0.433317
TCGA-HU-A4GY-01A-21R-A24K-31	Low	0.6811
TCGA-HU-A4H0-01A-11R-A251-31	Low	0.450145
TCGA-HU-A4H2-01A-11R-A251-31	Low	0.498335
TCGA-HU-A4H3-01A-21R-A251-31	Low	0.417312
TCGA-HU-A4H4-01A-21R-A251-31	Low	0.583683
TCGA-HU-A4H5-01A-21R-A251-31	Low	0.413375
TCGA-HU-A4H6-01A-11R-A251-31	Low	0.616992
TCGA-HU-A4H8-01A-11R-A251-31	Low	0.471082
TCGA-HU-A4HB-01A-12R-A251-31	Low	0.588658
TCGA-HU-A4HD-01A-11R-A251-31	Low	0.45871
TCGA-IN-7806-01A-11R-2055-13	Low	0.429467
TCGA-IN-7808-01A-11R-2203-13	Low	0.693689
TCGA-IN-8462-01A-11R-2343-13	Low	0.531903
TCGA-IN-8663-01A-11R-2402-13	Low	0.379807
TCGA-IN-A6RI-01A-11R-A32D-31	Low	0.599645
TCGA-IN-A6RJ-01A-21R-A33Y-31	Low	0.415409
TCGA-IN-A6RL-01A-11R-A32D-31	Low	0.438725
TCGA-IN-A6RN-01A-12R-A33Y-31	Low	0.491889
TCGA-IN-A6RO-01A-12R-A33Y-31	Low	0.638794
TCGA-IN-A6RR-01A-12R-A32D-31	Low	0.542934
TCGA-IN-A6RS-01A-12R-A354-31	Low	0.563395
TCGA-IN-A7NR-01A-11R-A354-31	Low	0.45858
TCGA-IN-A7NT-01A-21R-A354-31	Low	0.388545
TCGA-IN-A7NU-01A-22R-A354-31	Low	0.514729
TCGA-IN-AB1V-01A-21R-A414-31	Low	0.412554
TCGA-IN-AB1X-01A-11R-A39E-31	Low	0.405027
TCGA-IP-7968-01A-11R-2203-13	High	0.545702
TCGA-KB-A6F7-01A-12R-A32D-31	Low	0.40122
TCGA-KB-A93G-01A-11R-A39E-31	High	0.686984
TCGA-KB-A93H-01A-11R-A39E-31	Low	0.421465
TCGA-KB-A93J-01A-11R-A39E-31	Low	0.531038
TCGA-MX-A5UG-01A-21R-A31P-31	High	0.630964
TCGA-MX-A5UJ-01A-11R-A31P-31	Low	0.636847
TCGA-MX-A663-01A-11R-A31P-31	High	0.62201
TCGA-MX-A666-01A-11R-A31P-31	Low	0.460786
TCGA-R5-A7O7-01A-11R-A33Y-31	High	0.611065
TCGA-R5-A7ZE-01B-11R-A354-31	Low	0.480253
TCGA-R5-A7ZF-01A-11R-A354-31	Low	0.407363
TCGA-R5-A7ZI-01A-11R-A354-31	Low	0.549725
TCGA-R5-A7ZR-01A-11R-A354-31	Low	0.443613
TCGA-R5-A805-01A-11R-A36D-31	Low	0.616646
TCGA-RD-A7BS-01A-11R-A32D-31	High	0.635377
TCGA-RD-A7BT-01A-11R-A33Y-31	Low	0.388632
TCGA-RD-A7BW-01A-11R-A32D-31	High	0.646407
TCGA-RD-A7C1-01A-11R-A32D-31	High	0.576545
TCGA-RD-A8MV-01A-11R-A36D-31	Low	0.59506
TCGA-RD-A8MW-01A-11R-A36D-31	High	0.654843
TCGA-RD-A8N0-01A-12R-A36D-31	High	0.603971
TCGA-RD-A8N1-01A-12R-A36D-31	Low	0.503612
TCGA-RD-A8N2-01A-12R-A36D-31	Low	0.624086
TCGA-RD-A8N4-01A-21R-A36D-31	High	0.679067
TCGA-RD-A8N5-01A-12R-A36D-31	High	0.540944
TCGA-RD-A8N6-01A-11R-A36D-31	High	0.417658
TCGA-RD-A8N9-01A-12R-A39E-31	High	0.65082
TCGA-RD-A8NB-01A-12R-A39E-31	Low	0.526193
TCGA-SW-A7EA-01A-12R-A354-31	High	0.33179
TCGA-SW-A7EB-01A-11R-A354-31	Low	0.486136
TCGA-VQ-A8DT-01A-11R-A36D-31	Low	0.45871
TCGA-VQ-A8DU-01A-11R-A36D-31	High	0.398797
TCGA-VQ-A8DV-01A-12R-A36D-31	Low	0.498075
TCGA-VQ-A8DZ-01A-11R-A36D-31	Low	0.521391
TCGA-VQ-A8E0-01A-11R-A414-31	Low	0.538565
TCGA-VQ-A8E2-01A-11R-A36D-31	High	0.652637
TCGA-VQ-A8E3-01A-11R-A39E-31	High	0.417398
TCGA-VQ-A8E7-01B-11R-A414-31	Low	0.466367
TCGA-VQ-A8P2-01A-11R-A36D-31	Low	0.502185
TCGA-VQ-A8P3-01A-11R-A36D-31	High	0.605442
TCGA-VQ-A8P5-01A-11R-A39E-31	High	0.626163
TCGA-VQ-A8P8-01A-11R-A39E-31	Low	0.607691
TCGA-VQ-A8PB-01A-11R-A39E-31	Low	0.439633
TCGA-VQ-A8PC-01A-11R-A39E-31	High	0.480642
TCGA-VQ-A8PD-01A-11R-A414-31	Low	0.622745
TCGA-VQ-A8PE-01A-11R-A414-31	Low	0.424709
TCGA-VQ-A8PF-01A-11R-A414-31	High	0.603019
TCGA-VQ-A8PH-01A-12R-A414-31	Low	0.40507
TCGA-VQ-A8PJ-01A-11R-A414-31	Low	0.459791
TCGA-VQ-A8PK-01A-12R-A414-31	Low	0.351559
TCGA-VQ-A8PM-01A-21R-A414-31	High	0.593459
TCGA-VQ-A8PO-01A-11R-A414-31	Low	0.47052
TCGA-VQ-A8PP-01A-21R-A414-31	Low	0.532162
TCGA-VQ-A8PQ-01A-11R-A414-31	High	0.69118
TCGA-VQ-A8PU-01A-12R-A414-31	Low	0.478349
TCGA-VQ-A8PX-01A-12R-A414-31	Low	0.386555
TCGA-VQ-A91A-01A-11R-A414-31	High	0.65653
TCGA-VQ-A91D-01A-11R-A414-31	Low	0.420902
TCGA-VQ-A91E-01A-31R-A414-31	Low	0.340096
TCGA-VQ-A91K-01A-11R-A414-31	Low	0.405589
TCGA-VQ-A91N-01A-11R-A414-31	Low	0.306787
TCGA-VQ-A91Q-01A-12R-A414-31	High	0.609422
TCGA-VQ-A91S-01A-11R-A414-31	Low	0.443051
TCGA-VQ-A91U-01A-11R-A414-31	Low	0.481377
TCGA-VQ-A91V-01A-11R-A414-31	Low	0.420383
TCGA-VQ-A91X-01A-12R-A414-31	Low	0.314833
TCGA-VQ-A91Y-01A-11R-A414-31	Low	0.505386
TCGA-VQ-A91Z-01A-11R-A414-31	Low	0.249211
TCGA-VQ-A922-01A-11R-A414-31	High	0.558983
TCGA-VQ-A923-01A-11R-A414-31	Low	0.580222
TCGA-VQ-A924-01A-11R-A414-31	Low	0.576718
TCGA-VQ-A925-01A-11R-A414-31	Low	0.474413
TCGA-VQ-A927-01A-12R-A414-31	Low	0.495955
TCGA-VQ-A928-01A-11R-A414-31	High	0.593286
TCGA-VQ-A92D-01A-11R-A414-31	Low	0.39711
TCGA-VQ-A94O-01A-11R-A414-31	High	0.396375
TCGA-VQ-A94P-01A-13R-A414-31	Low	0.686335
TCGA-VQ-A94R-01A-11R-A414-31	High	0.483627
TCGA-VQ-A94T-01A-11R-A414-31	Low	0.479085
TCGA-VQ-A94U-01A-12R-A414-31	High	0.525457
TCGA-VQ-AA64-01A-11R-A414-31	High	0.48925
TCGA-VQ-AA68-01A-11R-A414-31	Low	0.382186
TCGA-VQ-AA69-01A-11R-A414-31	Low	0.437903
TCGA-VQ-AA6A-01A-11R-A414-31	Low	0.312454
TCGA-VQ-AA6D-01A-11R-A414-31	High	0.367911
TCGA-VQ-AA6F-01A-31R-A414-31	Low	0.532811
TCGA-VQ-AA6G-01A-11R-A414-31	Low	0.465285
TCGA-VQ-AA6J-01A-11R-A414-31	Low	0.532638
TCGA-VQ-AA6K-01A-11R-A414-31	High	0.462863
TCGA-ZA-A8F6-01A-23R-A36D-31	Low	0.574858
TCGA-ZQ-A9CR-01A-11R-A39E-31	Low	0.659688

## Sheet: 8#NK cells
sample_id	NALCN	NK cells
TCGA-3M-AB46-01A-11R-A414-31	Low	0.417558
TCGA-3M-AB47-01A-22R-A414-31	High	0.48172
TCGA-B7-5818-01A-11R-1602-13	Low	0.450948
TCGA-B7-A5TI-01A-11R-A31P-31	High	0.45609
TCGA-B7-A5TJ-01A-11R-A31P-31	High	0.421749
TCGA-B7-A5TK-01A-12R-A36D-31	Low	0.468105
TCGA-B7-A5TN-01A-21R-A31P-31	High	0.454358
TCGA-BR-4187-01A-01R-1131-13	High	0.482495
TCGA-BR-4191-01A-02R-1131-13	High	0.401323
TCGA-BR-4201-01A-01R-1131-13	High	0.440271
TCGA-BR-4253-01A-01R-1131-13	Low	0.411444
TCGA-BR-4256-01A-01R-1131-13	High	0.462534
TCGA-BR-4257-01A-01R-1131-13	High	0.436449
TCGA-BR-4267-01A-01R-1131-13	High	0.44487
TCGA-BR-4279-01A-01R-1131-13	High	0.453231
TCGA-BR-4280-01A-01R-1131-13	Low	0.420038
TCGA-BR-4294-01A-01R-1131-13	High	0.414849
TCGA-BR-4357-01A-01R-1157-13	High	0.42709
TCGA-BR-4361-01A-01R-1157-13	High	0.428285
TCGA-BR-4363-01A-01R-1157-13	High	0.424702
TCGA-BR-4366-01A-01R-1157-13	High	0.415622
TCGA-BR-4367-01A-01R-1157-13	High	0.435031
TCGA-BR-4368-01A-01R-1157-13	High	0.451012
TCGA-BR-4369-01A-01R-1157-13	High	0.417665
TCGA-BR-4370-01A-01R-1157-13	High	0.446052
TCGA-BR-4371-01A-01R-1157-13	Low	0.409793
TCGA-BR-6452-01A-12R-1802-13	Low	0.451566
TCGA-BR-6453-01A-11R-1802-13	Low	0.468817
TCGA-BR-6454-01A-11R-1802-13	High	0.461267
TCGA-BR-6455-01A-11R-1802-13	High	0.459243
TCGA-BR-6456-01A-11R-1802-13	High	0.501423
TCGA-BR-6457-01A-21R-1802-13	High	0.521537
TCGA-BR-6458-01A-11R-1802-13	High	0.489846
TCGA-BR-6563-01A-13R-2055-13	High	0.492335
TCGA-BR-6564-01A-12R-1884-13	High	0.539899
TCGA-BR-6565-01A-11R-1802-13	High	0.472188
TCGA-BR-6566-01A-11R-1802-13	Low	0.471973
TCGA-BR-6705-01A-12R-1884-13	High	0.52121
TCGA-BR-6707-01A-11R-1884-13	High	0.455667
TCGA-BR-6709-01A-11R-1884-13	High	0.498292
TCGA-BR-6710-01A-11R-1884-13	Low	0.489391
TCGA-BR-6801-01A-11R-1884-13	High	0.473935
TCGA-BR-6802-01A-11R-1884-13	Low	0.45672
TCGA-BR-6803-01A-11R-1884-13	High	0.525563
TCGA-BR-6852-01A-11R-1884-13	High	0.453004
TCGA-BR-7196-01A-11R-2055-13	High	0.502704
TCGA-BR-7197-01A-11R-2203-13	Low	0.450989
TCGA-BR-7704-01A-11R-2055-13	Low	0.477311
TCGA-BR-7707-01A-11R-2055-13	Low	0.470722
TCGA-BR-7715-01A-11R-2055-13	High	0.472057
TCGA-BR-7716-01A-21R-2055-13	High	0.472293
TCGA-BR-7717-01A-11R-2055-13	Low	0.485124
TCGA-BR-7722-01A-31R-2203-13	Low	0.465996
TCGA-BR-7723-01A-11R-2055-13	High	0.484199
TCGA-BR-7851-01A-11R-2203-13	High	0.4602
TCGA-BR-7901-01A-11R-2203-13	High	0.478688
TCGA-BR-7957-01A-11R-2203-13	High	0.490231
TCGA-BR-7958-01A-21R-2343-13	Low	0.469494
TCGA-BR-7959-01A-11R-2343-13	High	0.488785
TCGA-BR-8058-01A-31R-2343-13	High	0.472321
TCGA-BR-8059-01A-11R-2343-13	High	0.487372
TCGA-BR-8060-01A-11R-2343-13	High	0.468588
TCGA-BR-8077-01A-11R-2343-13	Low	0.436618
TCGA-BR-8080-01A-11R-2343-13	High	0.489588
TCGA-BR-8081-01A-11R-2343-13	High	0.476252
TCGA-BR-8284-01A-11R-2343-13	High	0.459496
TCGA-BR-8286-01A-12R-2343-13	High	0.428286
TCGA-BR-8289-01A-11R-2343-13	High	0.480246
TCGA-BR-8291-01A-11R-2343-13	High	0.481428
TCGA-BR-8295-01A-11R-2343-13	High	0.443555
TCGA-BR-8296-01A-11R-2343-13	High	0.439798
TCGA-BR-8297-01A-12R-2343-13	High	0.516499
TCGA-BR-8361-01A-11R-2343-13	Low	0.444093
TCGA-BR-8364-01A-11R-2343-13	High	0.515874
TCGA-BR-8365-01A-21R-2343-13	High	0.535482
TCGA-BR-8366-01A-11R-2343-13	High	0.45986
TCGA-BR-8367-01A-11R-2343-13	High	0.497955
TCGA-BR-8368-01A-11R-2343-13	Low	0.414353
TCGA-BR-8369-01A-11R-2343-13	High	0.466519
TCGA-BR-8371-01A-11R-2343-13	High	0.54784
TCGA-BR-8372-01A-11R-2343-13	High	0.406586
TCGA-BR-8373-01A-11R-2343-13	High	0.478222
TCGA-BR-8380-01A-11R-2343-13	High	0.527591
TCGA-BR-8381-01A-11R-2402-13	High	0.445201
TCGA-BR-8382-01A-11R-2402-13	High	0.475211
TCGA-BR-8384-01A-21R-2402-13	High	0.538866
TCGA-BR-8483-01A-31R-2402-13	High	0.436563
TCGA-BR-8484-01A-11R-2402-13	High	0.444381
TCGA-BR-8485-01A-11R-2402-13	High	0.457462
TCGA-BR-8486-01A-31R-2402-13	Low	0.469823
TCGA-BR-8487-01A-11R-2402-13	Low	0.429798
TCGA-BR-8588-01A-11R-2402-13	High	0.481682
TCGA-BR-8589-01A-11R-2402-13	High	0.430102
TCGA-BR-8590-01A-11R-2402-13	High	0.47551
TCGA-BR-8591-01A-11R-2402-13	Low	0.466225
TCGA-BR-8592-01A-11R-2402-13	High	0.534725
TCGA-BR-8676-01A-11R-2402-13	Low	0.428121
TCGA-BR-8677-01A-11R-2402-13	High	0.513577
TCGA-BR-8678-01A-11R-2402-13	High	0.47462
TCGA-BR-8679-01A-11R-2402-13	High	0.443567
TCGA-BR-8680-01A-11R-2402-13	High	0.412212
TCGA-BR-8682-01A-11R-2402-13	High	0.470085
TCGA-BR-8683-01A-11R-2402-13	High	0.477113
TCGA-BR-8686-01A-11R-2402-13	Low	0.480223
TCGA-BR-8687-01A-11R-2402-13	High	0.472979
TCGA-BR-8690-01A-11R-2402-13	High	0.457518
TCGA-BR-A44T-01A-32R-A24K-31	High	0.506252
TCGA-BR-A44U-01A-11R-A36D-31	High	0.432525
TCGA-BR-A4CR-01A-11R-A24K-31	Low	0.439015
TCGA-BR-A4CS-01A-11R-A24K-31	Low	0.413177
TCGA-BR-A4IV-01A-31R-A251-31	High	0.528801
TCGA-BR-A4J4-01A-12R-A251-31	Low	0.472967
TCGA-BR-A4J5-01A-21R-A251-31	High	0.483128
TCGA-BR-A4J6-01A-11R-A251-31	High	0.46443
TCGA-BR-A4J7-01A-31R-A251-31	High	0.511085
TCGA-BR-A4J8-01A-11R-A251-31	High	0.483795
TCGA-BR-A4J9-01A-12R-A251-31	High	0.521156
TCGA-BR-A4PF-01A-11R-A251-31	Low	0.431985
TCGA-BR-A4QL-01A-31R-A251-31	Low	0.419873
TCGA-CD-5798-01A-11R-1602-13	High	0.51587
TCGA-CD-5799-01A-11R-1602-13	High	0.453763
TCGA-CD-5800-01A-11R-1602-13	Low	0.475849
TCGA-CD-5801-01A-11R-1602-13	Low	0.451081
TCGA-CD-5803-01A-11R-1602-13	High	0.503443
TCGA-CD-5804-01A-12R-2055-13	High	0.49618
TCGA-CD-5813-01A-11R-1602-13	High	0.498065
TCGA-CD-8524-01A-11R-2343-13	High	0.487906
TCGA-CD-8525-01A-11R-2343-13	Low	0.456969
TCGA-CD-8526-01A-11R-2343-13	High	0.474769
TCGA-CD-8527-01A-11R-2343-13	Low	0.460961
TCGA-CD-8528-01A-11R-2343-13	Low	0.438732
TCGA-CD-8529-01A-11R-2343-13	Low	0.472823
TCGA-CD-8530-01A-11R-2343-13	High	0.470207
TCGA-CD-8531-01A-11R-2343-13	Low	0.415238
TCGA-CD-8532-01A-11R-2343-13	High	0.439965
TCGA-CD-8533-01A-11R-2343-13	High	0.450969
TCGA-CD-8534-01A-11R-2343-13	High	0.452977
TCGA-CD-8535-01A-11R-2343-13	High	0.475659
TCGA-CD-A486-01A-11R-A24K-31	High	0.459561
TCGA-CD-A487-01A-21R-A24K-31	High	0.483394
TCGA-CD-A489-01A-11R-A24K-31	High	0.482894
TCGA-CD-A48A-01A-12R-A36D-31	High	0.439055
TCGA-CD-A48C-01A-11R-A24K-31	High	0.434802
TCGA-CD-A4MG-01A-11R-A251-31	High	0.437632
TCGA-CD-A4MH-01A-11R-A251-31	High	0.407196
TCGA-CG-4301-01A-01R-1157-13	High	0.42295
TCGA-CG-4304-01A-01R-1157-13	High	0.421626
TCGA-CG-4305-01A-01R-1157-13	High	0.423752
TCGA-CG-4306-01A-01R-1157-13	Low	0.40802
TCGA-CG-4436-01A-01R-1157-13	Low	0.388414
TCGA-CG-4437-01A-01R-1802-13	Low	0.449915
TCGA-CG-4438-01A-01R-1157-13	High	0.443305
TCGA-CG-4440-01A-01R-1157-13	Low	0.407413
TCGA-CG-4441-01A-01R-1802-13	High	0.441474
TCGA-CG-4442-01A-01R-1157-13	High	0.403633
TCGA-CG-4443-01A-01R-1157-13	High	0.448372
TCGA-CG-4444-01A-01R-1157-13	High	0.415398
TCGA-CG-4460-01A-01R-1157-13	Low	0.425571
TCGA-CG-4462-01A-01R-1157-13	High	0.460029
TCGA-CG-4465-01A-01R-1157-13	Low	0.407652
TCGA-CG-4466-01A-01R-1157-13	High	0.374838
TCGA-CG-4469-01A-01R-1157-13	Low	0.362905
TCGA-CG-4475-01A-01R-1157-13	High	0.439202
TCGA-CG-4476-01A-01R-1157-13	High	0.447326
TCGA-CG-4477-01A-01R-1157-13	High	0.40881
TCGA-CG-5716-01A-21R-1802-13	Low	0.448382
TCGA-CG-5717-01A-11R-1602-13	Low	0.463023
TCGA-CG-5718-01A-11R-1602-13	Low	0.46907
TCGA-CG-5719-01A-11R-1602-13	High	0.497257
TCGA-CG-5720-01A-11R-1602-13	Low	0.459114
TCGA-CG-5721-01A-11R-1602-13	Low	0.487983
TCGA-CG-5722-01A-21R-1602-13	Low	0.476621
TCGA-CG-5723-01A-11R-1602-13	Low	0.449877
TCGA-CG-5724-01A-11R-1602-13	Low	0.466392
TCGA-CG-5725-01A-11R-1602-13	Low	0.463361
TCGA-CG-5726-01A-11R-1602-13	Low	0.446094
TCGA-CG-5732-01A-11R-1602-13	Low	0.476534
TCGA-CG-5734-01A-11R-1602-13	Low	0.45307
TCGA-D7-5577-01A-01R-1602-13	Low	0.443206
TCGA-D7-5578-01A-01R-1602-13	High	0.474375
TCGA-D7-6519-01A-11R-1802-13	High	0.45397
TCGA-D7-6520-01A-11R-1802-13	High	0.479699
TCGA-D7-6521-01A-11R-1802-13	High	0.484977
TCGA-D7-6522-01A-11R-1802-13	High	0.49229
TCGA-D7-6524-01A-11R-1802-13	Low	0.477197
TCGA-D7-6525-01A-11R-1802-13	Low	0.470994
TCGA-D7-6526-01A-11R-1802-13	Low	0.434848
TCGA-D7-6527-01A-11R-1802-13	Low	0.464289
TCGA-D7-6528-01A-11R-1802-13	Low	0.447489
TCGA-D7-6815-01A-11R-1884-13	High	0.442986
TCGA-D7-6818-01A-11R-1884-13	High	0.464055
TCGA-D7-6822-01A-11R-1884-13	Low	0.445271
TCGA-D7-8570-01A-11R-2343-13	Low	0.460578
TCGA-D7-8572-01A-11R-2343-13	High	0.464551
TCGA-D7-8573-01A-11R-2343-13	High	0.423894
TCGA-D7-8574-01A-13R-2343-13	High	0.471227
TCGA-D7-8575-01A-11R-2343-13	High	0.450765
TCGA-D7-8576-01A-11R-2343-13	High	0.448148
TCGA-D7-8578-01A-21R-2343-13	High	0.500161
TCGA-D7-8579-01A-11R-2343-13	High	0.485275
TCGA-D7-A4YU-01A-21R-A251-31	High	0.458874
TCGA-D7-A4YX-01A-11R-A251-31	Low	0.444759
TCGA-D7-A4Z0-01A-22R-A251-31	Low	0.46924
TCGA-D7-A6EV-01A-11R-A31P-31	Low	0.410533
TCGA-D7-A6EX-01A-11R-A31P-31	High	0.469877
TCGA-D7-A6EY-01A-21R-A31P-31	High	0.463818
TCGA-D7-A6EZ-01A-11R-A31P-31	Low	0.442777
TCGA-D7-A6F0-01A-11R-A31P-31	Low	0.42697
TCGA-D7-A6F2-01A-12R-A31P-31	High	0.425602
TCGA-D7-A747-01A-22R-A33Y-31	High	0.496864
TCGA-D7-A748-01A-12R-A32D-31	High	0.468253
TCGA-D7-A74A-01A-11R-A32D-31	Low	0.40529
TCGA-EQ-8122-01A-11R-2343-13	High	0.475287
TCGA-F1-6177-01A-11R-1802-13	Low	0.417821
TCGA-F1-6874-01A-11R-1884-13	Low	0.422536
TCGA-F1-6875-01A-11R-2055-13	Low	0.491366
TCGA-F1-A448-01A-11R-A24K-31	Low	0.430969
TCGA-F1-A72C-01A-21R-A33Y-31	Low	0.443739
TCGA-FP-7735-01A-11R-2055-13	Low	0.475479
TCGA-FP-7829-01A-11R-2055-13	Low	0.433382
TCGA-FP-7916-01A-11R-2203-13	High	0.491884
TCGA-FP-7998-01A-11R-2203-13	High	0.490725
TCGA-FP-8099-01A-11R-2343-13	High	0.442186
TCGA-FP-8209-01A-11R-2343-13	High	0.522219
TCGA-FP-8210-01A-11R-2343-13	High	0.512134
TCGA-FP-8211-01A-11R-2343-13	Low	0.425931
TCGA-FP-8631-01A-11R-2402-13	High	0.431889
TCGA-FP-A4BF-01A-12R-A36D-31	High	0.460522
TCGA-FP-A8CX-01A-11R-A36D-31	Low	0.415908
TCGA-FP-A9TM-01A-11R-A39E-31	Low	0.404673
TCGA-HF-7131-01A-11R-2055-13	Low	0.456275
TCGA-HF-7132-01A-11R-2055-13	Low	0.45656
TCGA-HF-7133-01A-11R-2055-13	Low	0.473182
TCGA-HF-7134-01A-11R-2055-13	Low	0.44509
TCGA-HF-A5NB-01A-11R-A31P-31	Low	0.418352
TCGA-HJ-7597-01A-21R-2203-13	High	0.464689
TCGA-HU-8238-01A-11R-2343-13	High	0.424122
TCGA-HU-8244-01A-11R-2343-13	Low	0.407574
TCGA-HU-8249-01A-11R-A36D-31	High	0.420219
TCGA-HU-8602-01A-11R-2402-13	Low	0.47274
TCGA-HU-8604-01A-11R-2402-13	Low	0.454306
TCGA-HU-8608-01A-11R-2402-13	Low	0.432935
TCGA-HU-8610-01A-22R-2402-13	Low	0.447613
TCGA-HU-A4G2-01A-11R-A251-31	Low	0.431375
TCGA-HU-A4G3-01A-11R-A24K-31	Low	0.43098
TCGA-HU-A4G8-01A-11R-A251-31	Low	0.404149
TCGA-HU-A4G9-01A-11R-A24K-31	Low	0.37873
TCGA-HU-A4GC-01A-12R-A251-31	Low	0.419876
TCGA-HU-A4GD-01A-11R-A36D-31	High	0.369254
TCGA-HU-A4GF-01A-11R-A24K-31	Low	0.420512
TCGA-HU-A4GH-01A-11R-A24K-31	Low	0.426745
TCGA-HU-A4GJ-01A-11R-A251-31	Low	0.433704
TCGA-HU-A4GP-01A-11R-A251-31	Low	0.442689
TCGA-HU-A4GQ-01A-11R-A36D-31	Low	0.462694
TCGA-HU-A4GT-01A-21R-A251-31	Low	0.400546
TCGA-HU-A4GU-01A-11R-A251-31	Low	0.430497
TCGA-HU-A4GX-01A-12R-A251-31	Low	0.452333
TCGA-HU-A4GY-01A-21R-A24K-31	Low	0.451564
TCGA-HU-A4H0-01A-11R-A251-31	Low	0.413905
TCGA-HU-A4H2-01A-11R-A251-31	Low	0.412017
TCGA-HU-A4H3-01A-21R-A251-31	Low	0.430238
TCGA-HU-A4H4-01A-21R-A251-31	Low	0.426286
TCGA-HU-A4H5-01A-21R-A251-31	Low	0.436843
TCGA-HU-A4H6-01A-11R-A251-31	Low	0.436873
TCGA-HU-A4H8-01A-11R-A251-31	Low	0.433853
TCGA-HU-A4HB-01A-12R-A251-31	Low	0.434108
TCGA-HU-A4HD-01A-11R-A251-31	Low	0.413782
TCGA-IN-7806-01A-11R-2055-13	Low	0.43344
TCGA-IN-7808-01A-11R-2203-13	Low	0.417517
TCGA-IN-8462-01A-11R-2343-13	Low	0.469733
TCGA-IN-8663-01A-11R-2402-13	Low	0.440175
TCGA-IN-A6RI-01A-11R-A32D-31	Low	0.398308
TCGA-IN-A6RJ-01A-21R-A33Y-31	Low	0.439901
TCGA-IN-A6RL-01A-11R-A32D-31	Low	0.421542
TCGA-IN-A6RN-01A-12R-A33Y-31	Low	0.422893
TCGA-IN-A6RO-01A-12R-A33Y-31	Low	0.383657
TCGA-IN-A6RR-01A-12R-A32D-31	Low	0.399698
TCGA-IN-A6RS-01A-12R-A354-31	Low	0.383564
TCGA-IN-A7NR-01A-11R-A354-31	Low	0.440587
TCGA-IN-A7NT-01A-21R-A354-31	Low	0.448485
TCGA-IN-A7NU-01A-22R-A354-31	Low	0.45443
TCGA-IN-AB1V-01A-21R-A414-31	Low	0.433582
TCGA-IN-AB1X-01A-11R-A39E-31	Low	0.415316
TCGA-IP-7968-01A-11R-2203-13	High	0.471766
TCGA-KB-A6F7-01A-12R-A32D-31	Low	0.435489
TCGA-KB-A93G-01A-11R-A39E-31	High	0.474362
TCGA-KB-A93H-01A-11R-A39E-31	Low	0.401783
TCGA-KB-A93J-01A-11R-A39E-31	Low	0.429792
TCGA-MX-A5UG-01A-21R-A31P-31	High	0.490469
TCGA-MX-A5UJ-01A-11R-A31P-31	Low	0.482842
TCGA-MX-A663-01A-11R-A31P-31	High	0.50995
TCGA-MX-A666-01A-11R-A31P-31	Low	0.440628
TCGA-R5-A7O7-01A-11R-A33Y-31	High	0.408448
TCGA-R5-A7ZE-01B-11R-A354-31	Low	0.426514
TCGA-R5-A7ZF-01A-11R-A354-31	Low	0.447951
TCGA-R5-A7ZI-01A-11R-A354-31	Low	0.385774
TCGA-R5-A7ZR-01A-11R-A354-31	Low	0.387985
TCGA-R5-A805-01A-11R-A36D-31	Low	0.425492
TCGA-RD-A7BS-01A-11R-A32D-31	High	0.407126
TCGA-RD-A7BT-01A-11R-A33Y-31	Low	0.40444
TCGA-RD-A7BW-01A-11R-A32D-31	High	0.532266
TCGA-RD-A7C1-01A-11R-A32D-31	High	0.343985
TCGA-RD-A8MV-01A-11R-A36D-31	Low	0.446898
TCGA-RD-A8MW-01A-11R-A36D-31	High	0.459011
TCGA-RD-A8N0-01A-12R-A36D-31	High	0.454446
TCGA-RD-A8N1-01A-12R-A36D-31	Low	0.474949
TCGA-RD-A8N2-01A-12R-A36D-31	Low	0.536433
TCGA-RD-A8N4-01A-21R-A36D-31	High	0.543212
TCGA-RD-A8N5-01A-12R-A36D-31	High	0.454033
TCGA-RD-A8N6-01A-11R-A36D-31	High	0.482053
TCGA-RD-A8N9-01A-12R-A39E-31	High	0.483826
TCGA-RD-A8NB-01A-12R-A39E-31	Low	0.476956
TCGA-SW-A7EA-01A-12R-A354-31	High	0.440339
TCGA-SW-A7EB-01A-11R-A354-31	Low	0.445446
TCGA-VQ-A8DT-01A-11R-A36D-31	Low	0.396344
TCGA-VQ-A8DU-01A-11R-A36D-31	High	0.469662
TCGA-VQ-A8DV-01A-12R-A36D-31	Low	0.389163
TCGA-VQ-A8DZ-01A-11R-A36D-31	Low	0.440301
TCGA-VQ-A8E0-01A-11R-A414-31	Low	0.424804
TCGA-VQ-A8E2-01A-11R-A36D-31	High	0.467685
TCGA-VQ-A8E3-01A-11R-A39E-31	High	0.387062
TCGA-VQ-A8E7-01B-11R-A414-31	Low	0.432339
TCGA-VQ-A8P2-01A-11R-A36D-31	Low	0.446087
TCGA-VQ-A8P3-01A-11R-A36D-31	High	0.454339
TCGA-VQ-A8P5-01A-11R-A39E-31	High	0.422817
TCGA-VQ-A8P8-01A-11R-A39E-31	Low	0.460205
TCGA-VQ-A8PB-01A-11R-A39E-31	Low	0.424749
TCGA-VQ-A8PC-01A-11R-A39E-31	High	0.440869
TCGA-VQ-A8PD-01A-11R-A414-31	Low	0.449092
TCGA-VQ-A8PE-01A-11R-A414-31	Low	0.432894
TCGA-VQ-A8PF-01A-11R-A414-31	High	0.457332
TCGA-VQ-A8PH-01A-12R-A414-31	Low	0.426531
TCGA-VQ-A8PJ-01A-11R-A414-31	Low	0.420404
TCGA-VQ-A8PK-01A-12R-A414-31	Low	0.423924
TCGA-VQ-A8PM-01A-21R-A414-31	High	0.460687
TCGA-VQ-A8PO-01A-11R-A414-31	Low	0.446277
TCGA-VQ-A8PP-01A-21R-A414-31	Low	0.461222
TCGA-VQ-A8PQ-01A-11R-A414-31	High	0.440809
TCGA-VQ-A8PU-01A-12R-A414-31	Low	0.4253
TCGA-VQ-A8PX-01A-12R-A414-31	Low	0.394183
TCGA-VQ-A91A-01A-11R-A414-31	High	0.446252
TCGA-VQ-A91D-01A-11R-A414-31	Low	0.456925
TCGA-VQ-A91E-01A-31R-A414-31	Low	0.394997
TCGA-VQ-A91K-01A-11R-A414-31	Low	0.45362
TCGA-VQ-A91N-01A-11R-A414-31	Low	0.420248
TCGA-VQ-A91Q-01A-12R-A414-31	High	0.421434
TCGA-VQ-A91S-01A-11R-A414-31	Low	0.450551
TCGA-VQ-A91U-01A-11R-A414-31	Low	0.431797
TCGA-VQ-A91V-01A-11R-A414-31	Low	0.399572
TCGA-VQ-A91X-01A-12R-A414-31	Low	0.367768
TCGA-VQ-A91Y-01A-11R-A414-31	Low	0.503314
TCGA-VQ-A91Z-01A-11R-A414-31	Low	0.423098
TCGA-VQ-A922-01A-11R-A414-31	High	0.479191
TCGA-VQ-A923-01A-11R-A414-31	Low	0.439072
TCGA-VQ-A924-01A-11R-A414-31	Low	0.439093
TCGA-VQ-A925-01A-11R-A414-31	Low	0.41809
TCGA-VQ-A927-01A-12R-A414-31	Low	0.43098
TCGA-VQ-A928-01A-11R-A414-31	High	0.477686
TCGA-VQ-A92D-01A-11R-A414-31	Low	0.434563
TCGA-VQ-A94O-01A-11R-A414-31	High	0.443597
TCGA-VQ-A94P-01A-13R-A414-31	Low	0.528642
TCGA-VQ-A94R-01A-11R-A414-31	High	0.447498
TCGA-VQ-A94T-01A-11R-A414-31	Low	0.434456
TCGA-VQ-A94U-01A-12R-A414-31	High	0.461467
TCGA-VQ-AA64-01A-11R-A414-31	High	0.47881
TCGA-VQ-AA68-01A-11R-A414-31	Low	0.422188
TCGA-VQ-AA69-01A-11R-A414-31	Low	0.450544
TCGA-VQ-AA6A-01A-11R-A414-31	Low	0.412782
TCGA-VQ-AA6D-01A-11R-A414-31	High	0.404347
TCGA-VQ-AA6F-01A-31R-A414-31	Low	0.414432
TCGA-VQ-AA6G-01A-11R-A414-31	Low	0.398091
TCGA-VQ-AA6J-01A-11R-A414-31	Low	0.400484
TCGA-VQ-AA6K-01A-11R-A414-31	High	0.417926
TCGA-ZA-A8F6-01A-23R-A36D-31	Low	0.504043
TCGA-ZQ-A9CR-01A-11R-A39E-31	Low	0.451076

## Sheet: 9#Mast cells
sample_id	NALCN	Mast cells
TCGA-3M-AB46-01A-11R-A414-31	Low	0.107372
TCGA-3M-AB47-01A-22R-A414-31	High	0.230752
TCGA-B7-5818-01A-11R-1602-13	Low	0.167116
TCGA-B7-A5TI-01A-11R-A31P-31	High	0.289836
TCGA-B7-A5TJ-01A-11R-A31P-31	High	0.198729
TCGA-B7-A5TK-01A-12R-A36D-31	Low	0.313809
TCGA-B7-A5TN-01A-21R-A31P-31	High	0.261078
TCGA-BR-4187-01A-01R-1131-13	High	0.472211
TCGA-BR-4191-01A-02R-1131-13	High	0.272607
TCGA-BR-4201-01A-01R-1131-13	High	0.331006
TCGA-BR-4253-01A-01R-1131-13	Low	0.177557
TCGA-BR-4256-01A-01R-1131-13	High	0.417778
TCGA-BR-4257-01A-01R-1131-13	High	0.239152
TCGA-BR-4267-01A-01R-1131-13	High	0.195948
TCGA-BR-4279-01A-01R-1131-13	High	0.414328
TCGA-BR-4280-01A-01R-1131-13	Low	0.120355
TCGA-BR-4294-01A-01R-1131-13	High	0.281667
TCGA-BR-4357-01A-01R-1157-13	High	0.185533
TCGA-BR-4361-01A-01R-1157-13	High	0.258712
TCGA-BR-4363-01A-01R-1157-13	High	0.254691
TCGA-BR-4366-01A-01R-1157-13	High	0.1665
TCGA-BR-4367-01A-01R-1157-13	High	0.320426
TCGA-BR-4368-01A-01R-1157-13	High	0.289932
TCGA-BR-4369-01A-01R-1157-13	High	0.204175
TCGA-BR-4370-01A-01R-1157-13	High	0.338029
TCGA-BR-4371-01A-01R-1157-13	Low	0.158138
TCGA-BR-6452-01A-12R-1802-13	Low	0.224999
TCGA-BR-6453-01A-11R-1802-13	Low	0.367847
TCGA-BR-6454-01A-11R-1802-13	High	0.259828
TCGA-BR-6455-01A-11R-1802-13	High	0.267903
TCGA-BR-6456-01A-11R-1802-13	High	0.33962
TCGA-BR-6457-01A-21R-1802-13	High	0.384222
TCGA-BR-6458-01A-11R-1802-13	High	0.234302
TCGA-BR-6563-01A-13R-2055-13	High	0.431788
TCGA-BR-6564-01A-12R-1884-13	High	0.369096
TCGA-BR-6565-01A-11R-1802-13	High	0.243548
TCGA-BR-6566-01A-11R-1802-13	Low	0.204829
TCGA-BR-6705-01A-12R-1884-13	High	0.363039
TCGA-BR-6707-01A-11R-1884-13	High	0.197325
TCGA-BR-6709-01A-11R-1884-13	High	0.164821
TCGA-BR-6710-01A-11R-1884-13	Low	0.383307
TCGA-BR-6801-01A-11R-1884-13	High	0.181878
TCGA-BR-6802-01A-11R-1884-13	Low	0.266606
TCGA-BR-6803-01A-11R-1884-13	High	0.369345
TCGA-BR-6852-01A-11R-1884-13	High	0.163564
TCGA-BR-7196-01A-11R-2055-13	High	0.328684
TCGA-BR-7197-01A-11R-2203-13	Low	0.153473
TCGA-BR-7704-01A-11R-2055-13	Low	0.190461
TCGA-BR-7707-01A-11R-2055-13	Low	0.231812
TCGA-BR-7715-01A-11R-2055-13	High	0.313181
TCGA-BR-7716-01A-21R-2055-13	High	0.288765
TCGA-BR-7717-01A-11R-2055-13	Low	0.256629
TCGA-BR-7722-01A-31R-2203-13	Low	0.343751
TCGA-BR-7723-01A-11R-2055-13	High	0.204913
TCGA-BR-7851-01A-11R-2203-13	High	0.278478
TCGA-BR-7901-01A-11R-2203-13	High	0.272393
TCGA-BR-7957-01A-11R-2203-13	High	0.397384
TCGA-BR-7958-01A-21R-2343-13	Low	0.306911
TCGA-BR-7959-01A-11R-2343-13	High	0.362877
TCGA-BR-8058-01A-31R-2343-13	High	0.329735
TCGA-BR-8059-01A-11R-2343-13	High	0.215669
TCGA-BR-8060-01A-11R-2343-13	High	0.279639
TCGA-BR-8077-01A-11R-2343-13	Low	0.223848
TCGA-BR-8080-01A-11R-2343-13	High	0.332315
TCGA-BR-8081-01A-11R-2343-13	High	0.281
TCGA-BR-8284-01A-11R-2343-13	High	0.247423
TCGA-BR-8286-01A-12R-2343-13	High	0.283084
TCGA-BR-8289-01A-11R-2343-13	High	0.284933
TCGA-BR-8291-01A-11R-2343-13	High	0.386835
TCGA-BR-8295-01A-11R-2343-13	High	0.0992702
TCGA-BR-8296-01A-11R-2343-13	High	0.222159
TCGA-BR-8297-01A-12R-2343-13	High	0.321349
TCGA-BR-8361-01A-11R-2343-13	Low	0.157136
TCGA-BR-8364-01A-11R-2343-13	High	0.395329
TCGA-BR-8365-01A-21R-2343-13	High	0.382345
TCGA-BR-8366-01A-11R-2343-13	High	0.276838
TCGA-BR-8367-01A-11R-2343-13	High	0.3263
TCGA-BR-8368-01A-11R-2343-13	Low	0.134875
TCGA-BR-8369-01A-11R-2343-13	High	0.208917
TCGA-BR-8371-01A-11R-2343-13	High	0.244488
TCGA-BR-8372-01A-11R-2343-13	High	0.125723
TCGA-BR-8373-01A-11R-2343-13	High	0.241746
TCGA-BR-8380-01A-11R-2343-13	High	0.32481
TCGA-BR-8381-01A-11R-2402-13	High	0.166934
TCGA-BR-8382-01A-11R-2402-13	High	0.263807
TCGA-BR-8384-01A-21R-2402-13	High	0.41131
TCGA-BR-8483-01A-31R-2402-13	High	0.199108
TCGA-BR-8484-01A-11R-2402-13	High	0.33438
TCGA-BR-8485-01A-11R-2402-13	High	0.234244
TCGA-BR-8486-01A-31R-2402-13	Low	0.265253
TCGA-BR-8487-01A-11R-2402-13	Low	0.143496
TCGA-BR-8588-01A-11R-2402-13	High	0.319532
TCGA-BR-8589-01A-11R-2402-13	High	0.182152
TCGA-BR-8590-01A-11R-2402-13	High	0.335904
TCGA-BR-8591-01A-11R-2402-13	Low	0.2704
TCGA-BR-8592-01A-11R-2402-13	High	0.374653
TCGA-BR-8676-01A-11R-2402-13	Low	0.141874
TCGA-BR-8677-01A-11R-2402-13	High	0.24352
TCGA-BR-8678-01A-11R-2402-13	High	0.0787528
TCGA-BR-8679-01A-11R-2402-13	High	0.168289
TCGA-BR-8680-01A-11R-2402-13	High	0.133765
TCGA-BR-8682-01A-11R-2402-13	High	0.364111
TCGA-BR-8683-01A-11R-2402-13	High	0.24704
TCGA-BR-8686-01A-11R-2402-13	Low	0.336226
TCGA-BR-8687-01A-11R-2402-13	High	0.274738
TCGA-BR-8690-01A-11R-2402-13	High	0.12156
TCGA-BR-A44T-01A-32R-A24K-31	High	0.246017
TCGA-BR-A44U-01A-11R-A36D-31	High	0.206404
TCGA-BR-A4CR-01A-11R-A24K-31	Low	0.196621
TCGA-BR-A4CS-01A-11R-A24K-31	Low	0.185272
TCGA-BR-A4IV-01A-31R-A251-31	High	0.370775
TCGA-BR-A4J4-01A-12R-A251-31	Low	0.210292
TCGA-BR-A4J5-01A-21R-A251-31	High	0.373342
TCGA-BR-A4J6-01A-11R-A251-31	High	0.235363
TCGA-BR-A4J7-01A-31R-A251-31	High	0.252114
TCGA-BR-A4J8-01A-11R-A251-31	High	0.242186
TCGA-BR-A4J9-01A-12R-A251-31	High	0.242484
TCGA-BR-A4PF-01A-11R-A251-31	Low	0.210636
TCGA-BR-A4QL-01A-31R-A251-31	Low	0.108217
TCGA-CD-5798-01A-11R-1602-13	High	0.365778
TCGA-CD-5799-01A-11R-1602-13	High	0.237222
TCGA-CD-5800-01A-11R-1602-13	Low	0.151652
TCGA-CD-5801-01A-11R-1602-13	Low	0.231803
TCGA-CD-5803-01A-11R-1602-13	High	0.311533
TCGA-CD-5804-01A-12R-2055-13	High	0.265555
TCGA-CD-5813-01A-11R-1602-13	High	0.365291
TCGA-CD-8524-01A-11R-2343-13	High	0.213226
TCGA-CD-8525-01A-11R-2343-13	Low	0.186719
TCGA-CD-8526-01A-11R-2343-13	High	0.163246
TCGA-CD-8527-01A-11R-2343-13	Low	0.248848
TCGA-CD-8528-01A-11R-2343-13	Low	0.217664
TCGA-CD-8529-01A-11R-2343-13	Low	0.307752
TCGA-CD-8530-01A-11R-2343-13	High	0.34179
TCGA-CD-8531-01A-11R-2343-13	Low	0.172595
TCGA-CD-8532-01A-11R-2343-13	High	0.293928
TCGA-CD-8533-01A-11R-2343-13	High	0.136652
TCGA-CD-8534-01A-11R-2343-13	High	0.309664
TCGA-CD-8535-01A-11R-2343-13	High	0.134548
TCGA-CD-A486-01A-11R-A24K-31	High	0.102664
TCGA-CD-A487-01A-21R-A24K-31	High	0.33139
TCGA-CD-A489-01A-11R-A24K-31	High	0.325424
TCGA-CD-A48A-01A-12R-A36D-31	High	0.134388
TCGA-CD-A48C-01A-11R-A24K-31	High	0.254153
TCGA-CD-A4MG-01A-11R-A251-31	High	0.205138
TCGA-CD-A4MH-01A-11R-A251-31	High	0.144573
TCGA-CG-4301-01A-01R-1157-13	High	0.351448
TCGA-CG-4304-01A-01R-1157-13	High	0.262502
TCGA-CG-4305-01A-01R-1157-13	High	0.287894
TCGA-CG-4306-01A-01R-1157-13	Low	0.277501
TCGA-CG-4436-01A-01R-1157-13	Low	0.147687
TCGA-CG-4437-01A-01R-1802-13	Low	0.279478
TCGA-CG-4438-01A-01R-1157-13	High	0.185631
TCGA-CG-4440-01A-01R-1157-13	Low	0.294868
TCGA-CG-4441-01A-01R-1802-13	High	0.210587
TCGA-CG-4442-01A-01R-1157-13	High	0.11153
TCGA-CG-4443-01A-01R-1157-13	High	0.123239
TCGA-CG-4444-01A-01R-1157-13	High	0.267753
TCGA-CG-4460-01A-01R-1157-13	Low	0.225525
TCGA-CG-4462-01A-01R-1157-13	High	0.408912
TCGA-CG-4465-01A-01R-1157-13	Low	0.248251
TCGA-CG-4466-01A-01R-1157-13	High	0.0554127
TCGA-CG-4469-01A-01R-1157-13	Low	0.144388
TCGA-CG-4475-01A-01R-1157-13	High	0.343024
TCGA-CG-4476-01A-01R-1157-13	High	0.417957
TCGA-CG-4477-01A-01R-1157-13	High	0.186944
TCGA-CG-5716-01A-21R-1802-13	Low	0.339075
TCGA-CG-5717-01A-11R-1602-13	Low	0.36274
TCGA-CG-5718-01A-11R-1602-13	Low	0.255823
TCGA-CG-5719-01A-11R-1602-13	High	0.30866
TCGA-CG-5720-01A-11R-1602-13	Low	0.39133
TCGA-CG-5721-01A-11R-1602-13	Low	0.191134
TCGA-CG-5722-01A-21R-1602-13	Low	0.35067
TCGA-CG-5723-01A-11R-1602-13	Low	0.234333
TCGA-CG-5724-01A-11R-1602-13	Low	0.230302
TCGA-CG-5725-01A-11R-1602-13	Low	0.183231
TCGA-CG-5726-01A-11R-1602-13	Low	0.204871
TCGA-CG-5732-01A-11R-1602-13	Low	0.265588
TCGA-CG-5734-01A-11R-1602-13	Low	0.371048
TCGA-D7-5577-01A-01R-1602-13	Low	0.28106
TCGA-D7-5578-01A-01R-1602-13	High	0.339822
TCGA-D7-6519-01A-11R-1802-13	High	0.301166
TCGA-D7-6520-01A-11R-1802-13	High	0.231012
TCGA-D7-6521-01A-11R-1802-13	High	0.363717
TCGA-D7-6522-01A-11R-1802-13	High	0.414011
TCGA-D7-6524-01A-11R-1802-13	Low	0.337768
TCGA-D7-6525-01A-11R-1802-13	Low	0.295775
TCGA-D7-6526-01A-11R-1802-13	Low	0.204288
TCGA-D7-6527-01A-11R-1802-13	Low	0.33383
TCGA-D7-6528-01A-11R-1802-13	Low	0.129266
TCGA-D7-6815-01A-11R-1884-13	High	0.193943
TCGA-D7-6818-01A-11R-1884-13	High	0.317385
TCGA-D7-6822-01A-11R-1884-13	Low	0.161437
TCGA-D7-8570-01A-11R-2343-13	Low	0.233037
TCGA-D7-8572-01A-11R-2343-13	High	0.217918
TCGA-D7-8573-01A-11R-2343-13	High	0.149034
TCGA-D7-8574-01A-13R-2343-13	High	0.26864
TCGA-D7-8575-01A-11R-2343-13	High	0.254871
TCGA-D7-8576-01A-11R-2343-13	High	0.305627
TCGA-D7-8578-01A-21R-2343-13	High	0.299532
TCGA-D7-8579-01A-11R-2343-13	High	0.394161
TCGA-D7-A4YU-01A-21R-A251-31	High	0.246248
TCGA-D7-A4YX-01A-11R-A251-31	Low	0.189144
TCGA-D7-A4Z0-01A-22R-A251-31	Low	0.338083
TCGA-D7-A6EV-01A-11R-A31P-31	Low	0.202086
TCGA-D7-A6EX-01A-11R-A31P-31	High	0.273033
TCGA-D7-A6EY-01A-21R-A31P-31	High	0.24344
TCGA-D7-A6EZ-01A-11R-A31P-31	Low	0.183634
TCGA-D7-A6F0-01A-11R-A31P-31	Low	0.0324408
TCGA-D7-A6F2-01A-12R-A31P-31	High	0.224565
TCGA-D7-A747-01A-22R-A33Y-31	High	0.283612
TCGA-D7-A748-01A-12R-A32D-31	High	0.347478
TCGA-D7-A74A-01A-11R-A32D-31	Low	0.195608
TCGA-EQ-8122-01A-11R-2343-13	High	0.207409
TCGA-F1-6177-01A-11R-1802-13	Low	0.115624
TCGA-F1-6874-01A-11R-1884-13	Low	0.112641
TCGA-F1-6875-01A-11R-2055-13	Low	0.102075
TCGA-F1-A448-01A-11R-A24K-31	Low	0.296709
TCGA-F1-A72C-01A-21R-A33Y-31	Low	0.254606
TCGA-FP-7735-01A-11R-2055-13	Low	0.281387
TCGA-FP-7829-01A-11R-2055-13	Low	0.207142
TCGA-FP-7916-01A-11R-2203-13	High	0.321473
TCGA-FP-7998-01A-11R-2203-13	High	0.250204
TCGA-FP-8099-01A-11R-2343-13	High	0.190393
TCGA-FP-8209-01A-11R-2343-13	High	0.407063
TCGA-FP-8210-01A-11R-2343-13	High	0.402588
TCGA-FP-8211-01A-11R-2343-13	Low	0.238123
TCGA-FP-8631-01A-11R-2402-13	High	0.195813
TCGA-FP-A4BF-01A-12R-A36D-31	High	0.23244
TCGA-FP-A8CX-01A-11R-A36D-31	Low	0.23953
TCGA-FP-A9TM-01A-11R-A39E-31	Low	0.20384
TCGA-HF-7131-01A-11R-2055-13	Low	0.337485
TCGA-HF-7132-01A-11R-2055-13	Low	0.322572
TCGA-HF-7133-01A-11R-2055-13	Low	0.368303
TCGA-HF-7134-01A-11R-2055-13	Low	0.229285
TCGA-HF-A5NB-01A-11R-A31P-31	Low	0.100728
TCGA-HJ-7597-01A-21R-2203-13	High	0.142497
TCGA-HU-8238-01A-11R-2343-13	High	0.416396
TCGA-HU-8244-01A-11R-2343-13	Low	0.106527
TCGA-HU-8249-01A-11R-A36D-31	High	0.0961754
TCGA-HU-8602-01A-11R-2402-13	Low	0.0775459
TCGA-HU-8604-01A-11R-2402-13	Low	0.141653
TCGA-HU-8608-01A-11R-2402-13	Low	0.108757
TCGA-HU-8610-01A-22R-2402-13	Low	0.212037
TCGA-HU-A4G2-01A-11R-A251-31	Low	0.194537
TCGA-HU-A4G3-01A-11R-A24K-31	Low	0.366138
TCGA-HU-A4G8-01A-11R-A251-31	Low	0.1155
TCGA-HU-A4G9-01A-11R-A24K-31	Low	0.145556
TCGA-HU-A4GC-01A-12R-A251-31	Low	0.260876
TCGA-HU-A4GD-01A-11R-A36D-31	High	0.0525408
TCGA-HU-A4GF-01A-11R-A24K-31	Low	0.198935
TCGA-HU-A4GH-01A-11R-A24K-31	Low	0.141836
TCGA-HU-A4GJ-01A-11R-A251-31	Low	0.293427
TCGA-HU-A4GP-01A-11R-A251-31	Low	0.227999
TCGA-HU-A4GQ-01A-11R-A36D-31	Low	0.254231
TCGA-HU-A4GT-01A-21R-A251-31	Low	0.184685
TCGA-HU-A4GU-01A-11R-A251-31	Low	0.101629
TCGA-HU-A4GX-01A-12R-A251-31	Low	0.229059
TCGA-HU-A4GY-01A-21R-A24K-31	Low	0.234188
TCGA-HU-A4H0-01A-11R-A251-31	Low	0.196345
TCGA-HU-A4H2-01A-11R-A251-31	Low	0.221821
TCGA-HU-A4H3-01A-21R-A251-31	Low	0.246933
TCGA-HU-A4H4-01A-21R-A251-31	Low	0.186581
TCGA-HU-A4H5-01A-21R-A251-31	Low	0.136349
TCGA-HU-A4H6-01A-11R-A251-31	Low	0.259373
TCGA-HU-A4H8-01A-11R-A251-31	Low	0.210884
TCGA-HU-A4HB-01A-12R-A251-31	Low	0.361171
TCGA-HU-A4HD-01A-11R-A251-31	Low	0.275474
TCGA-IN-7806-01A-11R-2055-13	Low	0.21157
TCGA-IN-7808-01A-11R-2203-13	Low	0.11244
TCGA-IN-8462-01A-11R-2343-13	Low	0.313529
TCGA-IN-8663-01A-11R-2402-13	Low	0.157489
TCGA-IN-A6RI-01A-11R-A32D-31	Low	0.159115
TCGA-IN-A6RJ-01A-21R-A33Y-31	Low	0.235296
TCGA-IN-A6RL-01A-11R-A32D-31	Low	0.263797
TCGA-IN-A6RN-01A-12R-A33Y-31	Low	0.236619
TCGA-IN-A6RO-01A-12R-A33Y-31	Low	0.181958
TCGA-IN-A6RR-01A-12R-A32D-31	Low	0.230823
TCGA-IN-A6RS-01A-12R-A354-31	Low	0.119104
TCGA-IN-A7NR-01A-11R-A354-31	Low	0.315299
TCGA-IN-A7NT-01A-21R-A354-31	Low	0.15326
TCGA-IN-A7NU-01A-22R-A354-31	Low	0.311012
TCGA-IN-AB1V-01A-21R-A414-31	Low	0.219736
TCGA-IN-AB1X-01A-11R-A39E-31	Low	0.220198
TCGA-IP-7968-01A-11R-2203-13	High	0.274046
TCGA-KB-A6F7-01A-12R-A32D-31	Low	0.169973
TCGA-KB-A93G-01A-11R-A39E-31	High	0.242419
TCGA-KB-A93H-01A-11R-A39E-31	Low	0.0971722
TCGA-KB-A93J-01A-11R-A39E-31	Low	0.210809
TCGA-MX-A5UG-01A-21R-A31P-31	High	0.374956
TCGA-MX-A5UJ-01A-11R-A31P-31	Low	0.331146
TCGA-MX-A663-01A-11R-A31P-31	High	0.355252
TCGA-MX-A666-01A-11R-A31P-31	Low	0.263795
TCGA-R5-A7O7-01A-11R-A33Y-31	High	0.183274
TCGA-R5-A7ZE-01B-11R-A354-31	Low	0.203102
TCGA-R5-A7ZF-01A-11R-A354-31	Low	0.131806
TCGA-R5-A7ZI-01A-11R-A354-31	Low	0.232072
TCGA-R5-A7ZR-01A-11R-A354-31	Low	0.20967
TCGA-R5-A805-01A-11R-A36D-31	Low	0.347907
TCGA-RD-A7BS-01A-11R-A32D-31	High	0.299086
TCGA-RD-A7BT-01A-11R-A33Y-31	Low	0.167831
TCGA-RD-A7BW-01A-11R-A32D-31	High	0.320344
TCGA-RD-A7C1-01A-11R-A32D-31	High	0.165226
TCGA-RD-A8MV-01A-11R-A36D-31	Low	0.256062
TCGA-RD-A8MW-01A-11R-A36D-31	High	0.193345
TCGA-RD-A8N0-01A-12R-A36D-31	High	0.371475
TCGA-RD-A8N1-01A-12R-A36D-31	Low	0.258754
TCGA-RD-A8N2-01A-12R-A36D-31	Low	0.352688
TCGA-RD-A8N4-01A-21R-A36D-31	High	0.32889
TCGA-RD-A8N5-01A-12R-A36D-31	High	0.253604
TCGA-RD-A8N6-01A-11R-A36D-31	High	0.171421
TCGA-RD-A8N9-01A-12R-A39E-31	High	0.345616
TCGA-RD-A8NB-01A-12R-A39E-31	Low	0.282908
TCGA-SW-A7EA-01A-12R-A354-31	High	0.228685
TCGA-SW-A7EB-01A-11R-A354-31	Low	0.278886
TCGA-VQ-A8DT-01A-11R-A36D-31	Low	0.244914
TCGA-VQ-A8DU-01A-11R-A36D-31	High	0.215962
TCGA-VQ-A8DV-01A-12R-A36D-31	Low	0.179863
TCGA-VQ-A8DZ-01A-11R-A36D-31	Low	0.219829
TCGA-VQ-A8E0-01A-11R-A414-31	Low	0.212948
TCGA-VQ-A8E2-01A-11R-A36D-31	High	0.188277
TCGA-VQ-A8E3-01A-11R-A39E-31	High	0.136084
TCGA-VQ-A8E7-01B-11R-A414-31	Low	0.262869
TCGA-VQ-A8P2-01A-11R-A36D-31	Low	0.158082
TCGA-VQ-A8P3-01A-11R-A36D-31	High	0.283626
TCGA-VQ-A8P5-01A-11R-A39E-31	High	0.137285
TCGA-VQ-A8P8-01A-11R-A39E-31	Low	0.353991
TCGA-VQ-A8PB-01A-11R-A39E-31	Low	0.180224
TCGA-VQ-A8PC-01A-11R-A39E-31	High	0.330959
TCGA-VQ-A8PD-01A-11R-A414-31	Low	0.280243
TCGA-VQ-A8PE-01A-11R-A414-31	Low	0.159833
TCGA-VQ-A8PF-01A-11R-A414-31	High	0.274094
TCGA-VQ-A8PH-01A-12R-A414-31	Low	0.193177
TCGA-VQ-A8PJ-01A-11R-A414-31	Low	0.17507
TCGA-VQ-A8PK-01A-12R-A414-31	Low	0.227068
TCGA-VQ-A8PM-01A-21R-A414-31	High	0.320217
TCGA-VQ-A8PO-01A-11R-A414-31	Low	0.148397
TCGA-VQ-A8PP-01A-21R-A414-31	Low	0.239507
TCGA-VQ-A8PQ-01A-11R-A414-31	High	0.302039
TCGA-VQ-A8PU-01A-12R-A414-31	Low	0.178295
TCGA-VQ-A8PX-01A-12R-A414-31	Low	0.209919
TCGA-VQ-A91A-01A-11R-A414-31	High	0.226093
TCGA-VQ-A91D-01A-11R-A414-31	Low	0.18351
TCGA-VQ-A91E-01A-31R-A414-31	Low	0.218489
TCGA-VQ-A91K-01A-11R-A414-31	Low	0.254091
TCGA-VQ-A91N-01A-11R-A414-31	Low	0.255613
TCGA-VQ-A91Q-01A-12R-A414-31	High	0.284939
TCGA-VQ-A91S-01A-11R-A414-31	Low	0.0755842
TCGA-VQ-A91U-01A-11R-A414-31	Low	0.161082
TCGA-VQ-A91V-01A-11R-A414-31	Low	0.218137
TCGA-VQ-A91X-01A-12R-A414-31	Low	0.0462282
TCGA-VQ-A91Y-01A-11R-A414-31	Low	0.30043
TCGA-VQ-A91Z-01A-11R-A414-31	Low	0.080781
TCGA-VQ-A922-01A-11R-A414-31	High	0.255619
TCGA-VQ-A923-01A-11R-A414-31	Low	0.283879
TCGA-VQ-A924-01A-11R-A414-31	Low	0.189241
TCGA-VQ-A925-01A-11R-A414-31	Low	0.287798
TCGA-VQ-A927-01A-12R-A414-31	Low	0.242386
TCGA-VQ-A928-01A-11R-A414-31	High	0.284998
TCGA-VQ-A92D-01A-11R-A414-31	Low	0.18357
TCGA-VQ-A94O-01A-11R-A414-31	High	0.118406
TCGA-VQ-A94P-01A-13R-A414-31	Low	0.342415
TCGA-VQ-A94R-01A-11R-A414-31	High	0.237983
TCGA-VQ-A94T-01A-11R-A414-31	Low	0.140521
TCGA-VQ-A94U-01A-12R-A414-31	High	0.227139
TCGA-VQ-AA64-01A-11R-A414-31	High	0.2056
TCGA-VQ-AA68-01A-11R-A414-31	Low	0.308876
TCGA-VQ-AA69-01A-11R-A414-31	Low	0.196044
TCGA-VQ-AA6A-01A-11R-A414-31	Low	0.223888
TCGA-VQ-AA6D-01A-11R-A414-31	High	0.157407
TCGA-VQ-AA6F-01A-31R-A414-31	Low	0.340876
TCGA-VQ-AA6G-01A-11R-A414-31	Low	0.252541
TCGA-VQ-AA6J-01A-11R-A414-31	Low	0.142144
TCGA-VQ-AA6K-01A-11R-A414-31	High	0.325087
TCGA-ZA-A8F6-01A-23R-A36D-31	Low	0.391553
TCGA-ZQ-A9CR-01A-11R-A39E-31	Low	0.25176

## Sheet: 10#Macrophages
sample_id	NALCN	Macrophages
TCGA-3M-AB46-01A-11R-A414-31	Low	0.398778
TCGA-3M-AB47-01A-22R-A414-31	High	0.46213
TCGA-B7-5818-01A-11R-1602-13	Low	0.509311
TCGA-B7-A5TI-01A-11R-A31P-31	High	0.447953
TCGA-B7-A5TJ-01A-11R-A31P-31	High	0.437225
TCGA-B7-A5TK-01A-12R-A36D-31	Low	0.506621
TCGA-B7-A5TN-01A-21R-A31P-31	High	0.459439
TCGA-BR-4187-01A-01R-1131-13	High	0.567719
TCGA-BR-4191-01A-02R-1131-13	High	0.52313
TCGA-BR-4201-01A-01R-1131-13	High	0.561796
TCGA-BR-4253-01A-01R-1131-13	Low	0.567383
TCGA-BR-4256-01A-01R-1131-13	High	0.582135
TCGA-BR-4257-01A-01R-1131-13	High	0.59044
TCGA-BR-4267-01A-01R-1131-13	High	0.470077
TCGA-BR-4279-01A-01R-1131-13	High	0.629126
TCGA-BR-4280-01A-01R-1131-13	Low	0.418272
TCGA-BR-4294-01A-01R-1131-13	High	0.446076
TCGA-BR-4357-01A-01R-1157-13	High	0.569303
TCGA-BR-4361-01A-01R-1157-13	High	0.512211
TCGA-BR-4363-01A-01R-1157-13	High	0.475381
TCGA-BR-4366-01A-01R-1157-13	High	0.491449
TCGA-BR-4367-01A-01R-1157-13	High	0.57239
TCGA-BR-4368-01A-01R-1157-13	High	0.504913
TCGA-BR-4369-01A-01R-1157-13	High	0.438617
TCGA-BR-4370-01A-01R-1157-13	High	0.538226
TCGA-BR-4371-01A-01R-1157-13	Low	0.373006
TCGA-BR-6452-01A-12R-1802-13	Low	0.500183
TCGA-BR-6453-01A-11R-1802-13	Low	0.516558
TCGA-BR-6454-01A-11R-1802-13	High	0.450853
TCGA-BR-6455-01A-11R-1802-13	High	0.481244
TCGA-BR-6456-01A-11R-1802-13	High	0.527241
TCGA-BR-6457-01A-21R-1802-13	High	0.517778
TCGA-BR-6458-01A-11R-1802-13	High	0.522382
TCGA-BR-6563-01A-13R-2055-13	High	0.547363
TCGA-BR-6564-01A-12R-1884-13	High	0.435128
TCGA-BR-6565-01A-11R-1802-13	High	0.528906
TCGA-BR-6566-01A-11R-1802-13	Low	0.547917
TCGA-BR-6705-01A-12R-1884-13	High	0.478649
TCGA-BR-6707-01A-11R-1884-13	High	0.502058
TCGA-BR-6709-01A-11R-1884-13	High	0.570304
TCGA-BR-6710-01A-11R-1884-13	Low	0.404623
TCGA-BR-6801-01A-11R-1884-13	High	0.458864
TCGA-BR-6802-01A-11R-1884-13	Low	0.47088
TCGA-BR-6803-01A-11R-1884-13	High	0.470206
TCGA-BR-6852-01A-11R-1884-13	High	0.488761
TCGA-BR-7196-01A-11R-2055-13	High	0.516586
TCGA-BR-7197-01A-11R-2203-13	Low	0.347993
TCGA-BR-7704-01A-11R-2055-13	Low	0.421977
TCGA-BR-7707-01A-11R-2055-13	Low	0.45593
TCGA-BR-7715-01A-11R-2055-13	High	0.444764
TCGA-BR-7716-01A-21R-2055-13	High	0.496068
TCGA-BR-7717-01A-11R-2055-13	Low	0.466395
TCGA-BR-7722-01A-31R-2203-13	Low	0.442686
TCGA-BR-7723-01A-11R-2055-13	High	0.478583
TCGA-BR-7851-01A-11R-2203-13	High	0.494342
TCGA-BR-7901-01A-11R-2203-13	High	0.515185
TCGA-BR-7957-01A-11R-2203-13	High	0.484078
TCGA-BR-7958-01A-21R-2343-13	Low	0.531241
TCGA-BR-7959-01A-11R-2343-13	High	0.493559
TCGA-BR-8058-01A-31R-2343-13	High	0.533376
TCGA-BR-8059-01A-11R-2343-13	High	0.478225
TCGA-BR-8060-01A-11R-2343-13	High	0.495824
TCGA-BR-8077-01A-11R-2343-13	Low	0.458849
TCGA-BR-8080-01A-11R-2343-13	High	0.511241
TCGA-BR-8081-01A-11R-2343-13	High	0.554006
TCGA-BR-8284-01A-11R-2343-13	High	0.485184
TCGA-BR-8286-01A-12R-2343-13	High	0.402001
TCGA-BR-8289-01A-11R-2343-13	High	0.418831
TCGA-BR-8291-01A-11R-2343-13	High	0.546505
TCGA-BR-8295-01A-11R-2343-13	High	0.318806
TCGA-BR-8296-01A-11R-2343-13	High	0.395609
TCGA-BR-8297-01A-12R-2343-13	High	0.4337
TCGA-BR-8361-01A-11R-2343-13	Low	0.36523
TCGA-BR-8364-01A-11R-2343-13	High	0.522784
TCGA-BR-8365-01A-21R-2343-13	High	0.445452
TCGA-BR-8366-01A-11R-2343-13	High	0.550147
TCGA-BR-8367-01A-11R-2343-13	High	0.490616
TCGA-BR-8368-01A-11R-2343-13	Low	0.362318
TCGA-BR-8369-01A-11R-2343-13	High	0.437648
TCGA-BR-8371-01A-11R-2343-13	High	0.406735
TCGA-BR-8372-01A-11R-2343-13	High	0.470655
TCGA-BR-8373-01A-11R-2343-13	High	0.433387
TCGA-BR-8380-01A-11R-2343-13	High	0.459585
TCGA-BR-8381-01A-11R-2402-13	High	0.474154
TCGA-BR-8382-01A-11R-2402-13	High	0.502218
TCGA-BR-8384-01A-21R-2402-13	High	0.474848
TCGA-BR-8483-01A-31R-2402-13	High	0.383437
TCGA-BR-8484-01A-11R-2402-13	High	0.518098
TCGA-BR-8485-01A-11R-2402-13	High	0.450252
TCGA-BR-8486-01A-31R-2402-13	Low	0.449885
TCGA-BR-8487-01A-11R-2402-13	Low	0.485052
TCGA-BR-8588-01A-11R-2402-13	High	0.50163
TCGA-BR-8589-01A-11R-2402-13	High	0.434245
TCGA-BR-8590-01A-11R-2402-13	High	0.534347
TCGA-BR-8591-01A-11R-2402-13	Low	0.472739
TCGA-BR-8592-01A-11R-2402-13	High	0.471482
TCGA-BR-8676-01A-11R-2402-13	Low	0.409173
TCGA-BR-8677-01A-11R-2402-13	High	0.488224
TCGA-BR-8678-01A-11R-2402-13	High	0.404657
TCGA-BR-8679-01A-11R-2402-13	High	0.447177
TCGA-BR-8680-01A-11R-2402-13	High	0.357314
TCGA-BR-8682-01A-11R-2402-13	High	0.543267
TCGA-BR-8683-01A-11R-2402-13	High	0.452153
TCGA-BR-8686-01A-11R-2402-13	Low	0.452748
TCGA-BR-8687-01A-11R-2402-13	High	0.440751
TCGA-BR-8690-01A-11R-2402-13	High	0.495671
TCGA-BR-A44T-01A-32R-A24K-31	High	0.442236
TCGA-BR-A44U-01A-11R-A36D-31	High	0.427136
TCGA-BR-A4CR-01A-11R-A24K-31	Low	0.361888
TCGA-BR-A4CS-01A-11R-A24K-31	Low	0.408085
TCGA-BR-A4IV-01A-31R-A251-31	High	0.498256
TCGA-BR-A4J4-01A-12R-A251-31	Low	0.428656
TCGA-BR-A4J5-01A-21R-A251-31	High	0.534307
TCGA-BR-A4J6-01A-11R-A251-31	High	0.373559
TCGA-BR-A4J7-01A-31R-A251-31	High	0.446392
TCGA-BR-A4J8-01A-11R-A251-31	High	0.421198
TCGA-BR-A4J9-01A-12R-A251-31	High	0.436792
TCGA-BR-A4PF-01A-11R-A251-31	Low	0.476899
TCGA-BR-A4QL-01A-31R-A251-31	Low	0.387601
TCGA-CD-5798-01A-11R-1602-13	High	0.527737
TCGA-CD-5799-01A-11R-1602-13	High	0.476235
TCGA-CD-5800-01A-11R-1602-13	Low	0.443986
TCGA-CD-5801-01A-11R-1602-13	Low	0.440009
TCGA-CD-5803-01A-11R-1602-13	High	0.520817
TCGA-CD-5804-01A-12R-2055-13	High	0.499614
TCGA-CD-5813-01A-11R-1602-13	High	0.504482
TCGA-CD-8524-01A-11R-2343-13	High	0.433029
TCGA-CD-8525-01A-11R-2343-13	Low	0.453038
TCGA-CD-8526-01A-11R-2343-13	High	0.406516
TCGA-CD-8527-01A-11R-2343-13	Low	0.385215
TCGA-CD-8528-01A-11R-2343-13	Low	0.485779
TCGA-CD-8529-01A-11R-2343-13	Low	0.545793
TCGA-CD-8530-01A-11R-2343-13	High	0.473528
TCGA-CD-8531-01A-11R-2343-13	Low	0.446584
TCGA-CD-8532-01A-11R-2343-13	High	0.459945
TCGA-CD-8533-01A-11R-2343-13	High	0.293084
TCGA-CD-8534-01A-11R-2343-13	High	0.431912
TCGA-CD-8535-01A-11R-2343-13	High	0.366687
TCGA-CD-A486-01A-11R-A24K-31	High	0.499472
TCGA-CD-A487-01A-21R-A24K-31	High	0.427628
TCGA-CD-A489-01A-11R-A24K-31	High	0.40859
TCGA-CD-A48A-01A-12R-A36D-31	High	0.412673
TCGA-CD-A48C-01A-11R-A24K-31	High	0.506756
TCGA-CD-A4MG-01A-11R-A251-31	High	0.517166
TCGA-CD-A4MH-01A-11R-A251-31	High	0.360367
TCGA-CG-4301-01A-01R-1157-13	High	0.53814
TCGA-CG-4304-01A-01R-1157-13	High	0.475522
TCGA-CG-4305-01A-01R-1157-13	High	0.501429
TCGA-CG-4306-01A-01R-1157-13	Low	0.523859
TCGA-CG-4436-01A-01R-1157-13	Low	0.392491
TCGA-CG-4437-01A-01R-1802-13	Low	0.526341
TCGA-CG-4438-01A-01R-1157-13	High	0.49361
TCGA-CG-4440-01A-01R-1157-13	Low	0.455483
TCGA-CG-4441-01A-01R-1802-13	High	0.49178
TCGA-CG-4442-01A-01R-1157-13	High	0.46163
TCGA-CG-4443-01A-01R-1157-13	High	0.353402
TCGA-CG-4444-01A-01R-1157-13	High	0.488792
TCGA-CG-4460-01A-01R-1157-13	Low	0.486609
TCGA-CG-4462-01A-01R-1157-13	High	0.580669
TCGA-CG-4465-01A-01R-1157-13	Low	0.543664
TCGA-CG-4466-01A-01R-1157-13	High	0.347869
TCGA-CG-4469-01A-01R-1157-13	Low	0.495217
TCGA-CG-4475-01A-01R-1157-13	High	0.530588
TCGA-CG-4476-01A-01R-1157-13	High	0.543252
TCGA-CG-4477-01A-01R-1157-13	High	0.493889
TCGA-CG-5716-01A-21R-1802-13	Low	0.424009
TCGA-CG-5717-01A-11R-1602-13	Low	0.425006
TCGA-CG-5718-01A-11R-1602-13	Low	0.446602
TCGA-CG-5719-01A-11R-1602-13	High	0.538673
TCGA-CG-5720-01A-11R-1602-13	Low	0.487465
TCGA-CG-5721-01A-11R-1602-13	Low	0.520032
TCGA-CG-5722-01A-21R-1602-13	Low	0.45509
TCGA-CG-5723-01A-11R-1602-13	Low	0.528757
TCGA-CG-5724-01A-11R-1602-13	Low	0.49111
TCGA-CG-5725-01A-11R-1602-13	Low	0.349787
TCGA-CG-5726-01A-11R-1602-13	Low	0.357743
TCGA-CG-5732-01A-11R-1602-13	Low	0.420838
TCGA-CG-5734-01A-11R-1602-13	Low	0.522752
TCGA-D7-5577-01A-01R-1602-13	Low	0.487185
TCGA-D7-5578-01A-01R-1602-13	High	0.468169
TCGA-D7-6519-01A-11R-1802-13	High	0.409744
TCGA-D7-6520-01A-11R-1802-13	High	0.449078
TCGA-D7-6521-01A-11R-1802-13	High	0.544344
TCGA-D7-6522-01A-11R-1802-13	High	0.577467
TCGA-D7-6524-01A-11R-1802-13	Low	0.500691
TCGA-D7-6525-01A-11R-1802-13	Low	0.49061
TCGA-D7-6526-01A-11R-1802-13	Low	0.448987
TCGA-D7-6527-01A-11R-1802-13	Low	0.428312
TCGA-D7-6528-01A-11R-1802-13	Low	0.388526
TCGA-D7-6815-01A-11R-1884-13	High	0.471845
TCGA-D7-6818-01A-11R-1884-13	High	0.536683
TCGA-D7-6822-01A-11R-1884-13	Low	0.392763
TCGA-D7-8570-01A-11R-2343-13	Low	0.547924
TCGA-D7-8572-01A-11R-2343-13	High	0.510194
TCGA-D7-8573-01A-11R-2343-13	High	0.346191
TCGA-D7-8574-01A-13R-2343-13	High	0.465093
TCGA-D7-8575-01A-11R-2343-13	High	0.542441
TCGA-D7-8576-01A-11R-2343-13	High	0.496978
TCGA-D7-8578-01A-21R-2343-13	High	0.471224
TCGA-D7-8579-01A-11R-2343-13	High	0.459936
TCGA-D7-A4YU-01A-21R-A251-31	High	0.456608
TCGA-D7-A4YX-01A-11R-A251-31	Low	0.420565
TCGA-D7-A4Z0-01A-22R-A251-31	Low	0.466398
TCGA-D7-A6EV-01A-11R-A31P-31	Low	0.413653
TCGA-D7-A6EX-01A-11R-A31P-31	High	0.340707
TCGA-D7-A6EY-01A-21R-A31P-31	High	0.476008
TCGA-D7-A6EZ-01A-11R-A31P-31	Low	0.498899
TCGA-D7-A6F0-01A-11R-A31P-31	Low	0.436465
TCGA-D7-A6F2-01A-12R-A31P-31	High	0.481653
TCGA-D7-A747-01A-22R-A33Y-31	High	0.381358
TCGA-D7-A748-01A-12R-A32D-31	High	0.601548
TCGA-D7-A74A-01A-11R-A32D-31	Low	0.357955
TCGA-EQ-8122-01A-11R-2343-13	High	0.453519
TCGA-F1-6177-01A-11R-1802-13	Low	0.43813
TCGA-F1-6874-01A-11R-1884-13	Low	0.499793
TCGA-F1-6875-01A-11R-2055-13	Low	0.358068
TCGA-F1-A448-01A-11R-A24K-31	Low	0.519126
TCGA-F1-A72C-01A-21R-A33Y-31	Low	0.474179
TCGA-FP-7735-01A-11R-2055-13	Low	0.467381
TCGA-FP-7829-01A-11R-2055-13	Low	0.547083
TCGA-FP-7916-01A-11R-2203-13	High	0.468572
TCGA-FP-7998-01A-11R-2203-13	High	0.505557
TCGA-FP-8099-01A-11R-2343-13	High	0.451126
TCGA-FP-8209-01A-11R-2343-13	High	0.445686
TCGA-FP-8210-01A-11R-2343-13	High	0.501907
TCGA-FP-8211-01A-11R-2343-13	Low	0.369894
TCGA-FP-8631-01A-11R-2402-13	High	0.306835
TCGA-FP-A4BF-01A-12R-A36D-31	High	0.535257
TCGA-FP-A8CX-01A-11R-A36D-31	Low	0.433885
TCGA-FP-A9TM-01A-11R-A39E-31	Low	0.392686
TCGA-HF-7131-01A-11R-2055-13	Low	0.459735
TCGA-HF-7132-01A-11R-2055-13	Low	0.476439
TCGA-HF-7133-01A-11R-2055-13	Low	0.526674
TCGA-HF-7134-01A-11R-2055-13	Low	0.423371
TCGA-HF-A5NB-01A-11R-A31P-31	Low	0.425785
TCGA-HJ-7597-01A-21R-2203-13	High	0.388504
TCGA-HU-8238-01A-11R-2343-13	High	0.460825
TCGA-HU-8244-01A-11R-2343-13	Low	0.26257
TCGA-HU-8249-01A-11R-A36D-31	High	0.340665
TCGA-HU-8602-01A-11R-2402-13	Low	0.525269
TCGA-HU-8604-01A-11R-2402-13	Low	0.528253
TCGA-HU-8608-01A-11R-2402-13	Low	0.507476
TCGA-HU-8610-01A-22R-2402-13	Low	0.505451
TCGA-HU-A4G2-01A-11R-A251-31	Low	0.42928
TCGA-HU-A4G3-01A-11R-A24K-31	Low	0.407862
TCGA-HU-A4G8-01A-11R-A251-31	Low	0.467861
TCGA-HU-A4G9-01A-11R-A24K-31	Low	0.332093
TCGA-HU-A4GC-01A-12R-A251-31	Low	0.402271
TCGA-HU-A4GD-01A-11R-A36D-31	High	0.230956
TCGA-HU-A4GF-01A-11R-A24K-31	Low	0.398235
TCGA-HU-A4GH-01A-11R-A24K-31	Low	0.322505
TCGA-HU-A4GJ-01A-11R-A251-31	Low	0.445785
TCGA-HU-A4GP-01A-11R-A251-31	Low	0.39511
TCGA-HU-A4GQ-01A-11R-A36D-31	Low	0.482902
TCGA-HU-A4GT-01A-21R-A251-31	Low	0.429718
TCGA-HU-A4GU-01A-11R-A251-31	Low	0.446021
TCGA-HU-A4GX-01A-12R-A251-31	Low	0.406514
TCGA-HU-A4GY-01A-21R-A24K-31	Low	0.585295
TCGA-HU-A4H0-01A-11R-A251-31	Low	0.426608
TCGA-HU-A4H2-01A-11R-A251-31	Low	0.433712
TCGA-HU-A4H3-01A-21R-A251-31	Low	0.443195
TCGA-HU-A4H4-01A-21R-A251-31	Low	0.492024
TCGA-HU-A4H5-01A-21R-A251-31	Low	0.405353
TCGA-HU-A4H6-01A-11R-A251-31	Low	0.425452
TCGA-HU-A4H8-01A-11R-A251-31	Low	0.384076
TCGA-HU-A4HB-01A-12R-A251-31	Low	0.461866
TCGA-HU-A4HD-01A-11R-A251-31	Low	0.45168
TCGA-IN-7806-01A-11R-2055-13	Low	0.413888
TCGA-IN-7808-01A-11R-2203-13	Low	0.367269
TCGA-IN-8462-01A-11R-2343-13	Low	0.441394
TCGA-IN-8663-01A-11R-2402-13	Low	0.353251
TCGA-IN-A6RI-01A-11R-A32D-31	Low	0.368088
TCGA-IN-A6RJ-01A-21R-A33Y-31	Low	0.336567
TCGA-IN-A6RL-01A-11R-A32D-31	Low	0.383898
TCGA-IN-A6RN-01A-12R-A33Y-31	Low	0.344953
TCGA-IN-A6RO-01A-12R-A33Y-31	Low	0.343911
TCGA-IN-A6RR-01A-12R-A32D-31	Low	0.381543
TCGA-IN-A6RS-01A-12R-A354-31	Low	0.441876
TCGA-IN-A7NR-01A-11R-A354-31	Low	0.415375
TCGA-IN-A7NT-01A-21R-A354-31	Low	0.440045
TCGA-IN-A7NU-01A-22R-A354-31	Low	0.463954
TCGA-IN-AB1V-01A-21R-A414-31	Low	0.361748
TCGA-IN-AB1X-01A-11R-A39E-31	Low	0.439047
TCGA-IP-7968-01A-11R-2203-13	High	0.431668
TCGA-KB-A6F7-01A-12R-A32D-31	Low	0.472561
TCGA-KB-A93G-01A-11R-A39E-31	High	0.552092
TCGA-KB-A93H-01A-11R-A39E-31	Low	0.354537
TCGA-KB-A93J-01A-11R-A39E-31	Low	0.513683
TCGA-MX-A5UG-01A-21R-A31P-31	High	0.510331
TCGA-MX-A5UJ-01A-11R-A31P-31	Low	0.450905
TCGA-MX-A663-01A-11R-A31P-31	High	0.452628
TCGA-MX-A666-01A-11R-A31P-31	Low	0.380291
TCGA-R5-A7O7-01A-11R-A33Y-31	High	0.366666
TCGA-R5-A7ZE-01B-11R-A354-31	Low	0.348136
TCGA-R5-A7ZF-01A-11R-A354-31	Low	0.337407
TCGA-R5-A7ZI-01A-11R-A354-31	Low	0.453141
TCGA-R5-A7ZR-01A-11R-A354-31	Low	0.386991
TCGA-R5-A805-01A-11R-A36D-31	Low	0.571607
TCGA-RD-A7BS-01A-11R-A32D-31	High	0.470348
TCGA-RD-A7BT-01A-11R-A33Y-31	Low	0.343466
TCGA-RD-A7BW-01A-11R-A32D-31	High	0.485646
TCGA-RD-A7C1-01A-11R-A32D-31	High	0.490133
TCGA-RD-A8MV-01A-11R-A36D-31	Low	0.476973
TCGA-RD-A8MW-01A-11R-A36D-31	High	0.566539
TCGA-RD-A8N0-01A-12R-A36D-31	High	0.462597
TCGA-RD-A8N1-01A-12R-A36D-31	Low	0.467835
TCGA-RD-A8N2-01A-12R-A36D-31	Low	0.430829
TCGA-RD-A8N4-01A-21R-A36D-31	High	0.40998
TCGA-RD-A8N5-01A-12R-A36D-31	High	0.553083
TCGA-RD-A8N6-01A-11R-A36D-31	High	0.396063
TCGA-RD-A8N9-01A-12R-A39E-31	High	0.494521
TCGA-RD-A8NB-01A-12R-A39E-31	Low	0.468077
TCGA-SW-A7EA-01A-12R-A354-31	High	0.444099
TCGA-SW-A7EB-01A-11R-A354-31	Low	0.376938
TCGA-VQ-A8DT-01A-11R-A36D-31	Low	0.348483
TCGA-VQ-A8DU-01A-11R-A36D-31	High	0.408288
TCGA-VQ-A8DV-01A-12R-A36D-31	Low	0.376276
TCGA-VQ-A8DZ-01A-11R-A36D-31	Low	0.409526
TCGA-VQ-A8E0-01A-11R-A414-31	Low	0.440852
TCGA-VQ-A8E2-01A-11R-A36D-31	High	0.393244
TCGA-VQ-A8E3-01A-11R-A39E-31	High	0.314848
TCGA-VQ-A8E7-01B-11R-A414-31	Low	0.397867
TCGA-VQ-A8P2-01A-11R-A36D-31	Low	0.377525
TCGA-VQ-A8P3-01A-11R-A36D-31	High	0.38336
TCGA-VQ-A8P5-01A-11R-A39E-31	High	0.489073
TCGA-VQ-A8P8-01A-11R-A39E-31	Low	0.440116
TCGA-VQ-A8PB-01A-11R-A39E-31	Low	0.480117
TCGA-VQ-A8PC-01A-11R-A39E-31	High	0.465187
TCGA-VQ-A8PD-01A-11R-A414-31	Low	0.470882
TCGA-VQ-A8PE-01A-11R-A414-31	Low	0.429861
TCGA-VQ-A8PF-01A-11R-A414-31	High	0.498384
TCGA-VQ-A8PH-01A-12R-A414-31	Low	0.308072
TCGA-VQ-A8PJ-01A-11R-A414-31	Low	0.370377
TCGA-VQ-A8PK-01A-12R-A414-31	Low	0.469699
TCGA-VQ-A8PM-01A-21R-A414-31	High	0.458791
TCGA-VQ-A8PO-01A-11R-A414-31	Low	0.498248
TCGA-VQ-A8PP-01A-21R-A414-31	Low	0.468642
TCGA-VQ-A8PQ-01A-11R-A414-31	High	0.472989
TCGA-VQ-A8PU-01A-12R-A414-31	Low	0.366412
TCGA-VQ-A8PX-01A-12R-A414-31	Low	0.327019
TCGA-VQ-A91A-01A-11R-A414-31	High	0.527641
TCGA-VQ-A91D-01A-11R-A414-31	Low	0.476414
TCGA-VQ-A91E-01A-31R-A414-31	Low	0.393735
TCGA-VQ-A91K-01A-11R-A414-31	Low	0.486328
TCGA-VQ-A91N-01A-11R-A414-31	Low	0.371182
TCGA-VQ-A91Q-01A-12R-A414-31	High	0.416589
TCGA-VQ-A91S-01A-11R-A414-31	Low	0.453662
TCGA-VQ-A91U-01A-11R-A414-31	Low	0.426373
TCGA-VQ-A91V-01A-11R-A414-31	Low	0.343253
TCGA-VQ-A91X-01A-12R-A414-31	Low	0.258968
TCGA-VQ-A91Y-01A-11R-A414-31	Low	0.465484
TCGA-VQ-A91Z-01A-11R-A414-31	Low	0.308994
TCGA-VQ-A922-01A-11R-A414-31	High	0.422237
TCGA-VQ-A923-01A-11R-A414-31	Low	0.454572
TCGA-VQ-A924-01A-11R-A414-31	Low	0.469923
TCGA-VQ-A925-01A-11R-A414-31	Low	0.400668
TCGA-VQ-A927-01A-12R-A414-31	Low	0.434332
TCGA-VQ-A928-01A-11R-A414-31	High	0.405431
TCGA-VQ-A92D-01A-11R-A414-31	Low	0.396018
TCGA-VQ-A94O-01A-11R-A414-31	High	0.337229
TCGA-VQ-A94P-01A-13R-A414-31	Low	0.474904
TCGA-VQ-A94R-01A-11R-A414-31	High	0.45588
TCGA-VQ-A94T-01A-11R-A414-31	Low	0.411185
TCGA-VQ-A94U-01A-12R-A414-31	High	0.358981
TCGA-VQ-AA64-01A-11R-A414-31	High	0.451045
TCGA-VQ-AA68-01A-11R-A414-31	Low	0.3996
TCGA-VQ-AA69-01A-11R-A414-31	Low	0.424278
TCGA-VQ-AA6A-01A-11R-A414-31	Low	0.347218
TCGA-VQ-AA6D-01A-11R-A414-31	High	0.379054
TCGA-VQ-AA6F-01A-31R-A414-31	Low	0.408582
TCGA-VQ-AA6G-01A-11R-A414-31	Low	0.429879
TCGA-VQ-AA6J-01A-11R-A414-31	Low	0.509702
TCGA-VQ-AA6K-01A-11R-A414-31	High	0.411049
TCGA-ZA-A8F6-01A-23R-A36D-31	Low	0.577587
TCGA-ZQ-A9CR-01A-11R-A39E-31	Low	0.496778

[truncated: 2 more sheets: 11#iDC, 12#DC]
