# Supplementary material for: NALCN expression is down-regulated and associated with immune infiltration in gastric cancer
Source: Front Immunol. 2025 Feb 12;16:1512107. doi: 10.3389/fimmu.2025.1512107 (PMC11860897; doi:10.3389/fimmu.2025.1512107)
Supplement: Supplementary file 2 [file DataSheet2.zip › μ£¬σæ╜σÉìμûçΣ╗╢σñ╣ 2 2/Figure6.D.GES1.xlsx]

## Sheet: Sheet1
siCtrl-0ng			siCtrl-10ng			siCtrl-20ng			siNALCN-0ng			siNALCN-10ng			siNALCN-20ng
0.974229	0.96333	1.06553	1.66358	1.91955	1.9348	1.82975	1.96699	1.9009	1.23712	1.18692	1.19468	1.19056	1.21476	1.25081	1.60931	1.67534	1.69894
