# Supplementary material for: NALCN expression is down-regulated and associated with immune infiltration in gastric cancer
Source: Front Immunol. 2025 Feb 12;16:1512107. doi: 10.3389/fimmu.2025.1512107 (PMC11860897; doi:10.3389/fimmu.2025.1512107)
Supplement: Supplementary file 2 [file DataSheet2.zip › μ£¬σæ╜σÉìμûçΣ╗╢σñ╣ 2 2/Figure6.C.AGS.xlsx]

## Sheet: Sheet1
siCtrl-0ng			siCtrl-10ng			siCtrl-20ng			siNALCN-0ng			siNALCN-10ng			siNALCN-20ng
1.18782	1	0.841876	9.45557	10.3107	10.0604	19.7561	20.7296	19.1434	1.49634	1.71877	1.3027	10.519	11.3825	11.4943	12.2209	9.82212	11.3573
