# Supplementary material for: NALCN expression is down-regulated and associated with immune infiltration in gastric cancer
Source: Front Immunol. 2025 Feb 12;16:1512107. doi: 10.3389/fimmu.2025.1512107 (PMC11860897; doi:10.3389/fimmu.2025.1512107)
Supplement: Supplementary file 2 [file DataSheet2.zip › μ£¬σæ╜σÉìμûçΣ╗╢σñ╣ 2 2/Figure7.C.Ki67.xlsx]

## Sheet: Sheet1
	siCtrl			siNALCN
D4	53.74	55.27	52.95	37.34	37.52	37.75
D6	37.33	35.76	32.22	29.33	26.01	25.95
