# Supplementary material for: NALCN expression is down-regulated and associated with immune infiltration in gastric cancer
Source: Front Immunol. 2025 Feb 12;16:1512107. doi: 10.3389/fimmu.2025.1512107 (PMC11860897; doi:10.3389/fimmu.2025.1512107)
Supplement: Supplementary file 2 [file DataSheet2.zip › μ£¬σæ╜σÉìμûçΣ╗╢σñ╣ 2 2/Figure8.E.GZMB∩╝êELISA).xlsx]

## Sheet: Sheet1
	siCtrl			siNALCN
D4	1266.43	1341.35	1206.18	344.467	324.882	360.704
D6	1926.94	1989.42	2167.99	729.6	793.279	729.6
