# Supplementary material for: NALCN expression is down-regulated and associated with immune infiltration in gastric cancer
Source: Front Immunol. 2025 Feb 12;16:1512107. doi: 10.3389/fimmu.2025.1512107 (PMC11860897; doi:10.3389/fimmu.2025.1512107)
Supplement: Supplementary file 2 [file DataSheet2.zip › μ£¬σæ╜σÉìμûçΣ╗╢σñ╣ 2 2/Figure2.C.xlsx]

## Sheet: Sheet1
siCtrl			siNALCN#1			siNALCN#2			siNALCN#3
1.04615	0.95457	1.00138	0.179039	0.18525	0.175653	0.351953	0.358701	0.352487	0.132433	0.138239	0.134
