# Supplementary material for: NALCN expression is down-regulated and associated with immune infiltration in gastric cancer
Source: Front Immunol. 2025 Feb 12;16:1512107. doi: 10.3389/fimmu.2025.1512107 (PMC11860897; doi:10.3389/fimmu.2025.1512107)
Supplement: Supplementary file 2 [file DataSheet2.zip › μ£¬σæ╜σÉìμûçΣ╗╢σñ╣ 2 2/Figure8.D.GZMB .xlsx]

## Sheet: Sheet1
	siCtrl			siNALCN
D4	46.22	45.79	45.36	42.58	42.01	41.86
D6	43.53	43.22	44.49	38.5	38.68	38.1
