# Supplementary material for: NALCN expression is down-regulated and associated with immune infiltration in gastric cancer
Source: Front Immunol. 2025 Feb 12;16:1512107. doi: 10.3389/fimmu.2025.1512107 (PMC11860897; doi:10.3389/fimmu.2025.1512107)
Supplement: Supplementary file 2 [file DataSheet2.zip › μ£¬σæ╜σÉìμûçΣ╗╢σñ╣ 2 2/Figure9.A.xlsx]

## Sheet: Sheet1
	NC_1	NC_2	NC_3	AGSsi_1	AGSsi_2	AGSsi_3
Lysine	0.258466	0.39866	1.70097	-0.91547	-0.755198	-0.687427
Histidine	1.31257	0.633975	0.704709	-1.03745	-0.815318	-0.798482
Glutamine	-0.724425	-0.219228	-0.819391	0.715675	-0.637147	1.68452
Glutamic acid	0.485634	1.14878	0.92109	-0.848411	-1.31135	-0.395752
Alanine	0.759631	1.10998	0.850267	-0.919842	-0.92987	-0.870165
Dimethylglycine	0.507563	1.35563	0.759082	-0.812128	-0.781409	-1.02874
GABA	0.890645	1.16116	0.650448	-0.871547	-0.918642	-0.912068
Serine	0.988036	0.901668	0.00316247	-1.55317	-0.778432	0.438732
Threonine	1.02879	0.984543	0.686567	-1.09535	-0.719131	-0.88542
Creatine	0.757123	1.20568	0.712265	-0.660111	-1.00848	-1.00648
Hydroxypropionic acid	1.24972	-1.21991	-0.0621081	0.635611	-1.12633	0.52302
Aminocaproic acid	-0.370496	1.47863	0.471364	-1.40964	0.390837	-0.560698
Glycylproline	-0.157709	-0.710034	-0.897462	1.32571	-0.73195	1.17144
Homocitrulline	0.901196	0.267532	1.33051	-1.14156	-0.432655	-0.925026
AMP	0.542896	1.1693	-1.62877	0.118946	-0.671487	0.469116
GMP	1.11519	1.29829	-0.104825	-0.366788	-0.829805	-1.11206
Lactic acid	0.737844	0.927675	1.0225	-0.643543	-1.17294	-0.871528
Nicotinic acid	0.768136	0.994248	0.949193	-0.756555	-0.84143	-1.11359
Methylcysteine	-0.250986	-0.825141	1.01848	-0.550993	-0.864021	1.47266
2-Phenylglycine	0.761796	1.55576	-0.120145	-1.23267	-0.481827	-0.482913
Tyrosine	0.783823	1.17673	0.668309	-1.27918	-0.734639	-0.615045
Asparagine	0.12812	1.52621	-1.30466	-0.443401	-0.565964	0.659699
Phenylalanine	1.0591	-0.242314	0.354599	-1.60389	-0.500634	0.933139
Hydroxyphenyllactic acid	0.782775	0.305609	1.44017	-0.741571	-1.08479	-0.702189
Kynurenine	0.653857	-1.57329	0.169599	-0.637386	0.101998	1.28522
Aspartic acid	1.56118	-0.439188	0.910917	-0.574284	-0.458682	-0.99994
Glucaric acid	0.121291	1.44346	0.758952	-0.753397	-0.272729	-1.29758
2-Hydroxy-3-methylbutyric acid	0.340581	1.57727	0.567938	-0.732274	-0.873841	-0.879678
Hippuric acid	-0.548545	-0.244487	-0.291647	2.02416	-0.381003	-0.558474
Malic acid	0.55473	1.24883	0.867472	-0.854057	-0.901472	-0.915498
N-Acetylaspartic acid	0.832076	1.15317	0.62759	-0.43909	-0.967288	-1.20646
Ethylmethylacetic acid	0.878037	0.895386	0.310844	-1.48082	0.389584	-0.993032
2-Methy-4-pentenoic acid	1.48429	0.61575	0.329766	-1.01415	-0.334684	-1.08097
Benzoic acid	0.192108	0.796366	0.156215	-0.696871	1.13965	-1.58747
Indoleacetic acid	-0.484264	-1.34255	-0.673245	0.551195	1.36618	0.582692
Fumaric acid	0.811274	0.524007	1.3006	-1.00831	-0.682441	-0.94513
Glutaric acid	1.50928	0.522083	0.469998	-0.592052	-0.788296	-1.12101
Aconitic acid	0.324189	1.73215	0.0727208	-0.672135	-0.294769	-1.16216
Azelaic acid	1.61007	-0.174374	-0.978532	-0.0155292	0.592198	-1.03383
Sebacic acid	0.441081	-0.729154	-0.938289	0.739406	1.41141	-0.924449
alpha-Ketoisovaleric acid	0.0710925	0.862825	1.44319	-0.891998	-0.375643	-1.10947
Ketoleucine	0.0750417	1.16444	1.2363	-0.780481	-0.668957	-1.02634
3-Methyl-2-oxopentanoic acid	0.259621	1.17669	1.14468	-0.82069	-0.794	-0.966301
Phenylpyruvic acid	-0.274562	0.901728	1.41653	-1.34225	-0.519975	-0.181474
Methylmalonic acid	0.681077	1.17581	0.794472	-0.538169	-1.05352	-1.05967
2-Hydroxyglutaric acid	0.904464	1.07023	0.730049	-0.693397	-1.00902	-1.00233
Glycine	0.778954	0.87441	1.04916	-0.890289	-0.690251	-1.12198
Guanidoacetic acid	1.69496	0.48804	0.037818	-1.00791	-0.345667	-0.867247
Citrulline	0.509074	0.808829	1.08942	-1.06431	-0.0137846	-1.32923
Galactonic acid	1.43574	-0.0471255	0.0358475	-0.00644534	-1.69128	0.273265
Gluconolactone	0.467253	0.687703	0.042853	1.15035	-1.51072	-0.837438
Glycolic acid	1.22546	-1.34281	0.0366949	0.861567	-0.959038	0.178123
Glyceric acid	1.24838	-0.350133	1.14142	-0.658229	-0.130052	-1.25138
Proline	0.654548	1.43948	0.420775	-0.986808	-0.462973	-1.06502
Acetylglycine	1.85323	-0.543557	0.447664	-0.660083	-0.675062	-0.422196
Pipecolic acid	1.33289	0.656523	0.451047	-0.244467	-0.855098	-1.34089
N-Acetylserine	1.74893	-0.152255	0.468552	-0.974916	-0.822349	-0.267963
N-Acetylglutamine	1.77568	-0.942181	0.0959954	0.27699	-0.872993	-0.333487
N-Acetylneuraminic acid	1.46348	0.266556	0.783413	-0.967952	-0.627451	-0.918046
Acetic acid	0.7031	-1.39011	-1.16868	0.748398	0.422674	0.684612
Valine	1.53769	-0.774403	0.980099	-0.771437	-0.423628	-0.548317
5-Aminolevulinic acid	1.58525	-0.326047	0.859373	-0.995694	-0.460684	-0.6622
Lactulose	-0.385575	0.0261499	1.98371	-0.406318	-0.542956	-0.675012
3-Hydroxybutyric acid	0.98904	1.05012	0.667013	-0.883487	-0.783895	-1.03879
Methionine	0.768473	1.51405	-0.222007	-1.32925	-0.236179	-0.495091
alpha-Hydroxyisobutyric acid	-0.0490103	1.47358	0.27119	-0.0816838	0.0424756	-1.65655
2-Hydroxybutyric acid	1.07399	0.918795	0.715178	-1.05157	-0.746769	-0.909621
3-Hydroxyisovaleric acid	1.02887	0.444912	1.1206	-0.81718	-0.541655	-1.23554
Glutaconic acid	0.695636	1.41478	0.468133	-1.08095	-0.696423	-0.801173
Isoleucine	0.976395	1.28462	0.318286	-0.689297	-0.814805	-1.0752
Leucine	1.01781	1.30468	0.233244	-0.72903	-0.851803	-0.974897
Xylose	0.2455	1.89325	-0.554255	-0.155524	-0.752985	-0.675987
Ribulose	0.586296	1.76296	-0.237285	-0.645896	-0.739016	-0.727056
Xylulose	0.559186	1.80811	-0.688047	-0.583536	-0.591647	-0.504065
Rhamnose	0.804003	1.10466	0.641974	-0.448007	-0.657646	-1.44498
Fructose	0.658183	1.62305	-0.0927152	-0.288579	-1.08362	-0.816328
N-Acetylglucosamine	1.19828	1.07143	0.32437	-0.685441	-1.05351	-0.855126
Propionic acid	1.42909	-0.425675	-0.104615	-1.09154	-0.785543	0.978276
Glyceraldehyde	1.59889	-1.19636	0.0240462	-0.922228	0.386274	0.109379
2-Furoic acid	0.664621	1.68594	-1.04107	-0.563054	-0.2382	-0.50824
p-Hydroxyphenylacetic acid	0.7408	-0.0967027	-1.84275	0.132032	1.01282	0.0538017
Tryptophan	0.947702	1.13457	0.571153	-0.899481	-0.61129	-1.14265
Butyric acid	0.940452	-0.123767	1.50433	-0.78513	-0.91169	-0.624193
Isobutyric acid	1.40966	-0.358703	1.01823	-0.974834	-0.16098	-0.933372
Mandelic acid	0.750451	-1.64174	1.04895	0.166066	-0.691592	0.367868
Malonic acid	0.638452	-1.56495	-0.85464	0.838175	0.836028	0.106931
Tartaric acid	-0.184353	1.49915	0.431945	-1.09926	0.42259	-1.07007
Isovaleric acid	1.1052	0.629291	0.341898	0.052706	-1.77036	-0.358737
Valeric acid	1.59033	-0.727861	0.38919	0.305097	-0.286061	-1.2707
Phenyllactic acid	1.15627	1.02305	-0.942658	-1.30284	-0.0857201	0.151901
Maleic acid	0.865226	0.835701	0.994955	-0.938389	-0.615986	-1.14151
Itaconic acid	1.69934	0.302004	0.260027	-0.417336	-0.723262	-1.12078
Citraconic acid	1.12578	1.17372	0.195196	-1.16323	-0.469039	-0.862426
Methylsuccinic acid	1.41713	0.528847	0.643816	-0.765706	-0.757722	-1.06636
Adipic acid	1.69548	-0.810772	-0.616952	-0.119393	0.654546	-0.802912
Methylglutaric acid	1.70345	-0.786448	0.598384	-0.0870377	-0.497358	-0.930992
Phthalic acid	-0.434347	0.127526	-1.49117	0.21086	-0.00252527	1.58966
Pimelic acid	1.64851	-0.0622051	-0.380109	-0.403821	0.506861	-1.30923
2-Methylpentanoic acid	-0.493698	0.42282	-0.354387	1.59596	-1.36622	0.195524
Caproic acid	1.14285	0.754756	0.710587	-1.05673	-0.389021	-1.16244
Suberic acid	1.32322	-0.979827	-0.302939	0.190599	0.917491	-1.14854
TCA	1.16132	1.23453	-0.0898446	-0.788636	-1.17463	-0.342741
Citric acid	0.202552	1.75429	0.269395	-0.62996	-0.535505	-1.06077
Isocitric acid	-0.579999	-1.60048	1.2555	-0.0904969	0.539525	0.47595
2-Methylhexanoic acid	0.546835	0.867246	1.00823	-1.51661	-0.11962	-0.786075
Heptanoic acid	0.975532	-1.18784	0.525356	0.504606	-1.35023	0.532573
Pyruvic acid	1.23744	0.260748	0.99737	-1.00062	-0.368439	-1.1265
TCDCA	-0.631111	0.914756	1.47496	-1.18776	-0.374057	-0.196779
Oxoglutaric acid	-0.416599	-1.0155	-0.789379	1.25189	-0.268467	1.23806
Octanoic acid	0.553063	1.0184	0.972991	-1.13252	-0.241803	-1.17013
GCA	-1.2394	1.22801	0.446033	-0.347337	0.8598	-0.947109
Nonanoic acid	1.4546	-0.699391	0.88455	-1.19703	-0.0192781	-0.423445
Decanoic acid	0.922825	1.23488	0.0910802	-0.351697	-0.360313	-1.53677
CDCA	1.50202	0.890516	-0.203508	-0.294981	-1.06695	-0.827099
GCDCA	0.362116	-0.545505	1.76706	-0.0606117	-0.383874	-1.13919
Undecanoic acid	1.27663	0.934544	-1.29498	0.2536	-0.396048	-0.773751
5Z-Dodecenoic acid	-0.130574	0.0625776	-1.5686	-0.280559	1.50725	0.409904
Dodecanoic acid	-0.355806	-0.546135	-1.06581	-0.45894	1.59028	0.83641
Tridecanoic acid	1.06147	-0.437385	0.02016	-1.56547	1.09565	-0.174428
Myristoleic acid	0.228149	0.562626	-1.89571	-0.233094	0.879016	0.45901
9E-tetradecenoic acid	-0.580953	-0.13031	-1.57939	0.560124	1.27753	0.453007
Ricinoleic acid	0.849069	1.43691	-0.392384	-1.10043	0.120565	-0.913736
Myristic acid	0.529736	1.19928	-1.29819	0.336774	0.386838	-1.15444
Pentadecanoic acid	0.0214183	1.22002	-0.792811	0.424059	0.641137	-1.51382
Palmitoleic acid	-0.517693	0.482571	-1.33256	0.551288	1.42953	-0.613132
10Z-Heptadecenoic acid	-0.689345	0.988346	-1.48229	0.90591	0.634492	-0.357108
alpha-Linolenic acid	-0.49575	-0.283282	-0.631329	-0.653409	1.95895	0.104823
gamma-Linolenic acid	-0.0592955	0.076637	-1.83267	0.329624	1.20091	0.284797
Linoleic acid	0.138065	-0.167134	-1.61233	0.473728	1.4345	-0.266822
(10Z,13Z)-Nonadecadienoic acid	0.293591	-1.68681	-0.40087	-0.134507	1.08663	0.841973
EPA	0.0372834	-0.102714	-1.64209	-0.0262605	1.49455	0.239233
Arachidonic acid	0.299732	1.40328	-1.19229	-0.167854	0.674872	-1.01773
Dihomo-gamma-linolenic acid	-0.524966	-0.044843	-1.47928	1.41286	0.727733	-0.091505
DHA	-0.318723	-0.226325	-1.75414	0.693801	0.811919	0.793473
DPA	-0.277956	-0.275831	-1.71777	0.567592	1.09896	0.605009
DPAn-6	-0.65726	-0.51034	-1.42485	0.938226	0.706921	0.947298
Succinic acid	0.579458	1.20228	0.87371	-0.625168	-0.972998	-1.05728
Citramalic acid	0.713288	1.0848	0.906028	-0.919382	-0.725541	-1.05919
Oleic acid	0.371806	0.934366	-1.80596	0.386918	0.59083	-0.477961
10Z-Nonadecenoic acid	-0.300409	-0.622021	-0.619136	1.78965	0.54897	-0.797055
Carnitine	1.00358	0.966891	0.725218	-0.73289	-0.796216	-1.16658
Acetylcarnitine	0.720989	1.16118	0.825167	-0.831401	-0.929687	-0.94625
Propionylcarnitine	1.01124	0.355656	1.13298	-0.31136	-0.899925	-1.28859
Butyrylcarnitine	-0.206636	1.61731	0.722184	-0.405068	-0.578091	-1.1497
2-Methylbutyroylcarnitine	0.845841	1.05613	0.788383	-0.635944	-0.898999	-1.15541
Valerylcarnitine	-0.0787144	0.871287	1.45938	-0.607096	-0.384524	-1.26033
Isovalerylcarnitine	1.14049	0.821158	0.753215	-0.884224	-0.906175	-0.924467
3-Hydroxylisovalerylcarnitine	0.558402	0.938379	1.1796	-0.817412	-1.02982	-0.829153
Hexanylcarnitine	0.339987	1.62845	0.480147	-0.823512	-0.771163	-0.853908
Octanoylcarnitine	0.450845	0.636973	1.23258	-1.53453	-0.715561	-0.0703152
Decanoylcarnitine	-0.433494	1.24455	0.97606	0.271283	-1.27251	-0.785882
Dodecanoylcarnitine	0.25636	1.83029	-0.41733	-0.0178856	-0.673689	-0.977744
Tetradecanoylcarnitine	0.350822	1.86195	-0.330567	-0.347749	-0.803266	-0.731188
Palmitoylcarnitine	-0.144367	1.61089	-0.716622	0.550659	-1.25098	-0.0495879
Oleylcarnitine	-0.264154	1.4796	-0.959511	0.698663	-1.13934	0.184737
Linoleylcarnitine	-0.0160417	1.85053	-1.11605	-0.0194792	-0.14323	-0.555731
Stearylcarnitine	-0.781021	0.748213	-0.864388	0.682722	-1.0316	1.24608
Fructose 6-phosphate	0.0623646	0.885327	-1.68469	1.0945	-0.415716	0.0582117
Ribose 5-phosphate	0.282818	1.60459	-0.748193	0.56774	-0.90971	-0.797247
Glucose 6-phosphate	-0.560633	0.56081	-1.68787	1.08796	0.0180882	0.581643
SAH	0.842853	0.884248	-0.415265	-0.951337	-1.26773	0.907234
Indolelactic acid	0.437968	-0.388607	0.752982	-0.866064	1.32378	-1.26006
1-Methylhistidine	0.641427	0.672845	1.33634	-0.944802	-0.817577	-0.888235
4-Hydroxyproline	0.823137	1.0444	0.853493	-0.916881	-1.03454	-0.769609
gamma-Glutamylalanine	1.38718	0.888462	0.109974	-0.362229	-0.792613	-1.23078
Imidazolepropionic acid	0.895925	1.36412	0.163408	-0.331426	-1.12234	-0.969689
