# Supplementary material for: NALCN expression is down-regulated and associated with immune infiltration in gastric cancer
Source: Front Immunol. 2025 Feb 12;16:1512107. doi: 10.3389/fimmu.2025.1512107 (PMC11860897; doi:10.3389/fimmu.2025.1512107)
Supplement: Supplementary file 2 [file DataSheet2.zip › μ£¬σæ╜σÉìμûçΣ╗╢σñ╣ 2 2/Figure8.B.CD107a .xlsx]

## Sheet: Sheet1
	siCtrl			siNALCN
D4	8.3	8.37	8.47	8	7.86	8.28
D6	38.62	37.4	35.61	9.53	8.15	7.94
