# Supplementary material for: NALCN expression is down-regulated and associated with immune infiltration in gastric cancer
Source: Front Immunol. 2025 Feb 12;16:1512107. doi: 10.3389/fimmu.2025.1512107 (PMC11860897; doi:10.3389/fimmu.2025.1512107)
Supplement: Supplementary file 2 [file DataSheet2.zip › μ£¬σæ╜σÉìμûçΣ╗╢σñ╣ 2 2/Figure1.F.xlsx]

## Sheet: Sheet1
Survival time(mouth)	NALCN HIGH (n=10)	NALCN LOW (n=12)
15	1
15.1	1
17.5	1
36	0
36	0
27.6	1
24.6	1
36	0
23.4	1
36	0
11.53		1
11.73		1
11.87		1
15.63		1
7.33		1
15		1
36		0
36		0
28.97		1
36		0
22.23		1
21.73		1
