# Supplementary material for: NALCN expression is down-regulated and associated with immune infiltration in gastric cancer
Source: Front Immunol. 2025 Feb 12;16:1512107. doi: 10.3389/fimmu.2025.1512107 (PMC11860897; doi:10.3389/fimmu.2025.1512107)
Supplement: Supplementary file 2 [file DataSheet2.zip › μ£¬σæ╜σÉìμûçΣ╗╢σñ╣ 2 2/Figure2.H.xlsx]

## Sheet: Sheet1
AGS	siCtrl	siNALCN
	7.31	7.02
	7.27	6.86
	7.17	7.07
GES1	siCtrl	siNALCN
	1.61	0.72
	1.53	0.65
	1.58	0.65
