# Supplementary material for: NALCN expression is down-regulated and associated with immune infiltration in gastric cancer
Source: Front Immunol. 2025 Feb 12;16:1512107. doi: 10.3389/fimmu.2025.1512107 (PMC11860897; doi:10.3389/fimmu.2025.1512107)
Supplement: Supplementary file 2 [file DataSheet2.zip › μ£¬σæ╜σÉìμûçΣ╗╢σñ╣ 2 2/Figure1.A.xlsx]

## Sheet: Sheet1
GeneID	ayb1	ayb2	ayb3	ayb4	ayb5	ayb6	ayb7	ayb8	ayb9	ayb10	ayb11	ayb12	ayb13	ayb14	ayb15	ayb16	ayb17	ayb18	ayb19	ayb20	ayb21	ayb22	pyb1	pyb2	pyb3	pyb4	pyb5	pyb6	pyb7	pyb8	pyb9	pyb10	pyb11	pyb12	pyb13	pyb14	pyb15	pyb16	pyb17	pyb18	pyb19	pyb20	pyb21	pyb22
ENSG00000282222	0	0	0	0	0	0	0	0	0	0	0	0	0	0	0	0	0	0	0	0	0	0	0	0	0	0	0	0	0	0	0	0	0	0	0	0	0	0	0	0	0	0	0	0
ENSG00000282221	53.2046	3.68106	16.7364	5.52279	9.91208	3.46442	22.0277	21.0338	1.29735	7.26408	0	15.5585	6.88474	7.01698	7.3034	6.58101	12.2497	10.2046	0	12.8339	9.09595	4.59202	7.66866	5.57864	15.111	9.24568	13.029	17.4126	10.6099	16.4759	7.83004	7.07171	21.0937	5.43581	4.10578	6.86613	7.95922	8.97268	7.88053	10.7204	4.35057	10.5737	4.59697	4.19415
ENSG00000187223	0	0	0	0	0	0	0	0	0	0	0	0	0.816622	0	0.406069	0	0	0	0	0	0	0	0	0	0	0	0	0	0	0	0	0	0	0	0	0	0	0	0	0	0	0	0	0
ENSG00000110514	13.5165	20.2644	33.1346	20.0562	26.6794	30.5994	24.2528	21.3377	19.5722	64.6304	29.8854	20.3169	60.1229	16.2239	27.5757	27.281	22.5587	17.7541	19.6322	24.1588	24.0706	34.0162	22.3948	29.6603	39.4044	23.0529	31.1082	33.4034	30.7384	30.0025	30.9626	24.9643	32.1465	17.7018	19.4555	20.5075	35.4701	20.3526	27.3506	30.0721	28.0463	26.1764	27.7761	29.02
ENSG00000086015	12.7241	8.86415	53.8542	99.247	24.1122	47.5223	23.2937	23.2918	46.4361	37.0092	43.9312	19.372	108.89	9.55124	54.2719	23.998	46.3827	10.5062	55.6284	12.0804	24.3509	32.3025	12.8485	13.9984	15.9612	32.4533	36.8405	14.4429	16.4772	47.561	14.9101	11.6475	15.9018	6.21235	12.6571	10.8354	15.8574	11.004	17.935	15.1256	18.2357	14.949	15.7195	16.4231
XLOC_042314	3.07048	1.19303	3.97399	4.17311	8.06047	2.20971	1.65629	4.19828	2.69101	5.43841	7.22583	2.48582	4.784	1.14907	4.18965	5.24695	3.25807	1.92769	2.07753	2.10446	1.73664	2.14311	3.29829	5.67446	7.11423	5.85252	12.5367	2.34279	5.56301	6.88382	4.46638	3.04154	6.05382	1.32886	1.46907	3.51861	4.60885	1.51724	5.38059	2.91855	2.10563	5.62017	2.32421	4.63983
XLOC_042316	0	0	0	0	0	0	0	0	0	0	0	0	0	0	0	0	0	0	0	0	0	0	0	4.53601	0	0	0	0	0	0	0	0	0	0	0	0	0	0	0	0	0	0	0	0
XLOC_042310	0	0	0	0	0	0	0	0	0	0	0	0	0	0	0	0	0	0	0	0	0	0	0	4.90934	0	0	0	0	0	0	0	0	0	0	0	0	0	0	0	0	0	0	0	0
XLOC_042311	0	0	0	0	0	0	0	0	0	2.34816	0	0	0	0	0	0	0	0	1.38141	0	0	0	0	453.884	0	0	0	0	0	0	0	0	0	0	0	0	0	0	0	0	0	0	0	0
XLOC_042312	7.73215	0	0	0	0.216513	0	0	0	0	13.9631	0	0.404144	0	0	0	0	0	2.18922	0	0	0	0	0	0	0	0	0	0	0	0	0	0	0	0	0	0	0	0	0	0	0	0	0	0
ENSG00000259425	1.61688	0.105087	0.150881	0.405423	0	0	0	0	0.888879	1.08872	1.74857	0	2.83025	0	0.156373	0.281812	0	0.124851	2.01297	0	0	0	0	0.147008	0	0.218437	0.330622	0.48366	0	0	0.149021	0.285011	0	0	0.140654	0	0	0.267289	0	0	0.3312	0	0.131234	0
ENSG00000211769	0	0	5.10167	0	0	0	0	0	5.0092	0	0	0	0	0	0	0	0	0	0	0	0	0	0	0	0	0	0	5.45125	0	0	0	0	0	0	0	0	0	0	0	0	0	0	0	0
ENSG00000211768	0	0	9.7952	0	5.01011	0	0	0	0	0	0	0	5.10388	0	0	0	0	4.05268	0	0	0	0	0	0	0	3.54524	0	10.4664	0	0	0	0	0	0	0	0	0	0	0	0	0	0	0	0
XLOC_046403	4.52408	9.54543	10.8735	5.47827	5.3299	21.2044	10.7632	10.2061	5.227	3.38593	6.69446	7.13721	2.5968	4.65384	21.5994	14.5972	8.43455	3.84273	1.78587	16.324	12.1213	7.17639	6.49647	7.39399	16.3625	10.5767	7.94228	10.2873	11.2174	12.4692	9.39701	6.52566	11.6911	8.28768	4.85705	4.25859	8.98347	6.52119	3.6029	7.81135	7.33458	4.41874	6.79764	4.67396
ENSG00000211767	0	3.48073	0	0	0	0	0	0	0	0	0	0	0	4.19059	0	0	0	4.13539	0	0	0	8.0162	0	0	0	3.61759	0	16.02	0	10.6829	0	0	0	0	0	4.58291	5.01737	4.42663	0	0	0	0	0	5.28786
ENSG00000211766	0	0	0	0	5.44577	0	0	0	0	0	12.3388	0	0	0	0	0	0	4.40509	0	0	0	0	0	0	4.80647	0	5.83261	0	0	5.68982	0	0	0	0	0	0	0	0	0	0	0	0	0	16.8982
ENSG00000211765	0	0	4.80157	0	0	0	0	0	4.71454	0	0	0	0	0	0	0	8.61587	0	0	0	0	0	0	0	0	3.47572	0	0	0	0	0	0	0	0	0	0	4.82061	0	0	4.8697	0	0	0	10.161
ENSG00000211764	0	10.2333	4.8976	0	10.0202	0	0	0	0	0	0	4.67595	10.2078	4.10678	0	9.14761	4.39409	0	0	7.7142	0	0	0	9.54377	0	3.54524	5.366	0	13.1091	0	4.83722	0	0	8.63517	0	0	24.5851	4.33809	4.86842	0	0	4.89914	0	10.3642
ENSG00000169740	27.4511	23.3638	30.1907	32.9001	31.399	60.5571	35.3721	19.9498	48.253	45.2985	57.536	20.8176	29.3648	31.926	33.3756	33.677	19.4123	19.5694	56.7562	15.9832	44.0865	20.3123	10.4791	23.0423	10.6006	13.4768	18.928	18.9972	22.1479	13.2659	19.382	14.4158	16.2044	16.8563	13.9158	17.5344	17.3443	20.7991	14.3385	14.6291	22.6429	13.2545	12.692	14.1976
ENSG00000215869	1.06163	0.0542135	0.0778385	0	0.0796266	0	0	0	0.305711	0.0802374	0	0	0	0	0	0.145385	0	0	0.0944069	0.0613017	0	0.187283	0	0	0	0	0.341132	0.415861	0	0	0.461274	0.0735176	0.064275	0	0	0.356902	0	0	0.154749	0	0.170864	0	0	0.247081
ENSG00000261609	4.31568	2.48788	6.59814	6.0635	2.26586	3.60729	3.9137	3.17653	3.66046	2.49227	4.75428	3.49974	2.21074	1.20334	5.99766	1.80633	2.33713	2.56858	4.82426	2.7026	7.61432	2.67717	4.48931	5.39531	7.3657	4.50522	4.7511	3.4168	5.37203	6.85214	3.95938	2.60766	4.58541	2.58521	3.16997	3.37581	4.103	2.32117	4.07794	4.52446	4.24579	3.97886	2.67275	3.51547
ENSG00000261608	0	0	0	0	0	0	0	0	0	0	0	0	0	0	0	0	0	0	0	0	0	0	0	0	0	0	0	0	0	0	0	0	0	0	0	0	0	0	0	0	0	0	0	0
ENSG00000261607	0	0	0	0	0	0	0	0	0	0	0	0	0	0	0	0	0	0	0	0	0	0	0	0	0	0	0	0	0	0	0	0	0	0	0	0	0	0	0	0	0	0	0	0
ENSG00000261606	0	0	0	0	0	0	0	0	0	0	0	0	0	0	0	0	0.0323428	0	0	0	0	0	0	0	0	0.0260948	0	0.0385191	0	0.0385296	0	0	0	0	0	0	0	0.0638612	0.0716681	0	0.0791311	0	0.0313547	0.038143
ENSG00000215866	0.374745	0.107167	0.769337	0.275632	0.157402	0.121032	0	0.138647	0	0.0793047	0.267477	0.220356	0	0	0.239202	0.143695	0.483171	0.763936	0	0.0605891	0.288884	0.246807	0	0	0.0694621	0	0.337166	0.246616	0.0686415	0.740052	0.0759853	0	0.0635278	0.0678226	0	0	0	0.0681447	0.229426	0	0	0.307832	0.0669157	0.244209
ENSG00000215867	0	0	0	0.174907	0	0	0.162778	0	0	0	0	0	0.203504	0	0	0	0	0	0.236845	0.461376	0	0	0.200008	0	0	0.141357	0	0	0.871156	0.208717	0	0	0	0.344305	0	0	0	0	0	0	0	0.390681	0	0
ENSG00000261603	0	0	0	0	0	0.189775	0	0	0	0	0.279599	0.230342	0	0	0	0	0	0	0	0	0.226482	0	0	0	0	0	0.52867	0	0.645771	0	0.476574	0.455737	0.398441	0	0.224908	0.884976	0.242218	0	0.239823	0	0.264797	0	0	0.510552
ENSG00000261602	0	0	0	0	0	0	0	0	0	0	0	0	0	0	0	0	0	0	0	0	0	0	0	0	0	0	0	0	0	0	0	0	0	0	0	0	0	0	0	0	0	0	0	0
ENSG00000261600	0	0.323022	0.463788	2.49243	0	0.729628	0	1.67164	1.82153	0.478081	0.537486	0	0	2.7223	0	0.866251	0	0	0.562508	0.365256	0	0.743928	0	0.903766	10.0499	0.335723	0	0	4.13799	0.495704	3.20649	1.75217	0	1.22659	1.29705	1.70123	0	1.23241	3.68819	0.470369	3.05419	0	0.806791	0.49073
ENSG00000266469	0	0	0.697664	0	0	0	0	0.628651	0	0.239722	0.269509	0.22203	0.24235	0	0.482039	0	0.208646	0.577305	0	0	0.218309	0.186512	0.238186	0	0.629908	0.16834	0.254796	0	0.622467	0.248558	0	0.658936	0.192031	0.410027	0.216791	0.42652	1.16739	0	0	0.471709	0.510482	1.86102	0.202272	0.246064
ENSG00000168298	4.54694	3.90089	2.17809	1.95087	6.04778	4.16083	4.66865	14.5796	3.36069	23.7352	2.5242	8.91223	11.6734	1.30457	15.8016	2.61526	8.37502	26.5201	1.88694	2.69556	4.96563	1.99641	6.05514	2.72852	1.12375	2.47761	10.2275	3.98973	1.94333	2.99312	3.0732	2.05719	5.39567	0.822919	4.64104	7.70419	5.93542	2.20488	4.94883	4.10243	3.75662	0.622508	2.70639	7.90156
ENSG00000255070	0	0	0	0	0	0	0	0	0	0	0	0	0	0	0	0	0	0	0	0	0	0	0	0	0	0	0	0	0	0	0	0	0	0	0	0	0	0	0	0	0	0	0	0
ENSG00000168297	17.107	7.64395	16.2339	11.7142	15.0631	7.26603	16.8483	13.7627	7.45347	11.926	32.2745	12.2247	15.9169	11.7336	7.29863	13.068	10.3801	12.9792	27.0105	11.5605	10.4315	17.1641	14.2383	18.9806	13.5838	16.1538	20.1413	23.2587	16.6465	20.0881	23.9377	19.3495	16.4637	11.8522	16.4124	15.7257	26.1231	10.1263	22.1374	18.5513	21.7324	16.9709	9.86409	22.8864
ENSG00000266460	0	0	0	0	0	0	0	0	0	0	0	0	0	0	0	0	0	0	0	0	0	0	0	0	0	0	0	0	0	0	0	0	0	0	0	0	0	0	0	0	0	0	0	0
ENSG00000266461	0	0	0	0	0	0	0	0	0	0	0	0	0	0	0	0	0	0	0	0	0	0	0	0	0	0	0	0	0	0	0	0	0	0	0	0	0	0	0	0	0	0	0	0
ENSG00000266466	0	0	0	0	0	0	0	0	0	0	0	0	0	0	0.525997	0	0	0.209983	0	0	0	0	0	0.247248	0	0	0	0.27115	0	0	0	0.239675	0.209543	0	0	0.232708	0.254768	0	0	0.257363	0	0	0	0
ENSG00000266467	0	0	0	0	0	0.642073	0	0.735522	0	0	0.945975	0	0	0	0	0	0	0	0	0	0	0	3.34414	0	1.47399	0.590873	0	0	0.728286	0	1.61241	0	0	0	0	0	0	0	0	0	0	0.816523	0.709976	0
ENSG00000168291	43.2417	22.9239	40.3894	28.0386	42.0607	39.7331	41.6296	33.6341	38.7908	45.3266	59.502	32.465	60.9177	30.1674	25.5569	33.889	44.0155	32.3905	65.6721	31.5633	28.8507	46.0494	24.5121	32.5241	22.6394	26.6814	26.6196	32.0072	29.3198	29.9074	42.7115	31.3808	27.0927	35.5603	28.9405	32.1824	33.2006	28.9697	24.5124	33.2755	35.6117	40.5579	19.913	27.0256
ENSG00000262558	2.09036	0.560424	0.536429	1.68164	0.274376	1.26586	1.11787	0.725049	0.790061	1.93536	0.310835	1.0243	0.838535	0.224906	5.83752	0	2.16576	0	0	1.05616	0.503569	0.215112	0.54942	1.82931	0.242166	1.55323	2.93867	0.859781	1.67514	1.43336	0.794724	0.506652	1.32887	0.23645	1.25017	1.72173	2.42351	0.237574	2.39955	1.90415	1.76628	1.60979	0.699867	1.98657
ENSG00000270591	0.502237	0.359064	0	0.461755	0	0	0	0	0	0	0.597458	0	0	0	0	0	0.462536	0	0	0	0	0.413467	1.58406	1.00461	0.930938	1.11955	0.564842	0.550863	1.37991	2.75507	0.509181	0	0.851406	0	1.44178	1.41829	2.07033	0	0.512465	0	3.39497	2.5785	0.896811	0
ENSG00000225108	0	0	0	0	0	0.132295	0.140195	0	0	0	0	0	0.175271	0	0	0	0	0	0.203986	0	0.157884	0	0	0	0	0	0	0	0	0	0	0	0.13888	0	0	0	0	0	0	0	0.184594	0	0	0
ENSG00000225100	0	0	0	0	0	0	0	0	0	0	0	0	0	0	0	0	0	0	0	0	0	0	0.757735	0	0	0	0	0	0	0	0	0	0	0	0	0	0	0	0	0	0	0	0	0
ENSG00000225101	0.700071	0.231001	0.110555	0.099022	2.71428	0.0434812	0.138233	0.697334	0.542758	0.0569812	0.448431	0.26388	0.115212	0.185408	0.286448	0.464608	0.694326	0.137224	0.0670438	0.478873	0.882156	0.399001	0.339698	0.269294	0.0499092	0.080028	0.423951	0.0590654	0	0.0590816	0.382173	0.417673	0.319518	0	0	0.101383	0.72146	0.244813	0.769276	0.112124	0.12134	0.497655	0	0.409421
ENSG00000225102	0	0	0	0	0	0	0	0	0	0	0	0	0	0	0	0	0	0	0	0	0	0	0	0	0	0	0	0	0	0	0	0	0	0	0	0	0	0	0	0	0	0	0	0
ENSG00000225105	0	0	0	0	0	0	0	0	0	0	0	0	0	0	0	0	0	0	0	0	0	0	0	0	0	0	0	0	0	0	0	0	0	0	0	0	0	0	0	0	0	0	0	0
ENSG00000225106	0.176191	0	0	0.16199	0.370023	0	0	0	0	0.18643	0	0.518015	0	0	0	0.1689	0	0.299312	0	0	0	0.290099	0	0.176214	0	0	0	0	0	0	0	0	0	0	0	0	0	0	0	0	0	0	0	0
ENSG00000225107	0	0	0	1.31653	0	0	0	0.264894	0.288646	0.606067	0	0	0	0	0	0	0	0	0	0	2.48369	0	0	0	0	0	0	0	0	0	0	0	0	0	0	0	0	0	0	0	0	0.294066	0	0
ENSG00000226457	0	0	0.64273	0.575679	0	0	0	0	0	0	0	1.22728	0.669801	0	0	0	0	0	0	0	0	0	1.31659	0	0.580309	0.930509	0	0	0	0	1.26961	0	0	0	0.599163	0	0	0	0	0	0	0	0	0
ENSG00000226455	0.255147	0	0	0	0	0	0	0	0	0	0	0	0.272935	0	0.542873	0.244588	0	0	0	0	0	0.21005	0.268246	0	0	0	0.286952	0.27985	0.467349	0	0	0.49473	0	0	0	0	0	0	0	0.26562	0	0	0.455599	0.277118
ENSG00000226454	0	0	0	0	0	0	0	0.164424	0	0	0	0.348432	0.570479	0	0	0	0	0	0	0	0	0.146347	0.747571	0	0	0.132088	0	0	0	0.975155	0	0.172345	0	0	0	0	0	0.161628	0	0	0	0	0	0
ENSG00000226453	1.0709	1.47234	1.35293	1.36326	0.778504	2.66052	4.1586	4.80019	0.0830255	0.697312	0.685963	2.26047	11.9843	0	5.60869	0.0789676	0.531054	1.04955	0.717896	0.532749	8.49347	1.28852	0.173211	0.411937	1.29788	0.856929	1.0191	0.361409	0.150888	1.08452	0.75164	0.0798641	1.46629	0	0.315306	0.0775424	0.339574	0.449388	0.252162	0.686063	0.0928069	0.845846	0.0735472	0.53682
ENSG00000226450	0.640437	0.114467	1.47914	2.94408	1.00875	0.775658	0.95897	0.592366	0.16137	1.1859	0.571395	0.156911	2.56907	0	0.851655	0.306967	0.884717	0.135996	0.199332	0.258866	0.771407	1.05448	1.00997	2.08169	1.03871	1.78452	2.70101	2.10733	1.90625	3.86449	0.649292	0.776129	1.35711	0	1.83851	1.95927	1.81501	0.291147	1.79707	1.33345	2.52534	2.63041	2.28717	2.60844
ENSG00000141854	14.2608	54.5457	33.1456	38.3975	3.85064	48.7723	26.3217	15.8285	10.7798	50.55	4.60466	21.5629	22.7735	59.7955	122.02	20.9942	60.7893	9.51739	9.2576	39.0322	35.7285	24.4029	29.022	23.7372	33.3252	21.117	34.9409	29.0485	36.1966	39.6732	27.78	32.2932	30.1328	22.1225	26.9025	25.1219	29.288	29.7295	28.4788	37.3275	41.0842	35.8754	36.3779	30.7563
ENSG00000149798	0	0	0	0	0	0	0	0	0.11111	0	0	0	0	0	0	0	0	0	0	0	0	0	0.115901	0	0.306513	0	0.123983	0	0	0	0	0	0	0	0	0.103772	0.11361	0	0	0	0	0	0	0.119734
ENSG00000283571	0	0	0	0	0	0	0	0	0	0	0	0	0	0	0	0	0	0	0	0	0	0	0	0	0	0	0	0	0	0	0	0	0	0	0	0	0	0	0	0	0	0	0	0
ENSG00000197847	0.239581	0.513851	0.799257	0.605742	0.817617	0.918858	0.40999	1.05259	0.482936	0.0633761	0.498757	0.469591	0.640709	0.154661	0.0637191	0.17225	0.330964	0.152624	0.149136	0.242098	0.808012	0.295853	0.503761	0.599031	1.11021	0.890093	0.538891	0.525553	0.658255	1.6428	0.303617	0.34841	0.456912	0.271001	0.229256	0.112761	0.12345	0.272288	0.183345	0.49883	0.472353	0.430504	0.213902	0.130106
ENSG00000283573	0.994011	0	0	0.456945	0.521886	0	0	0.459701	0	0	0	0.487078	0.531655	0	0.528736	0.476438	0	0.422154	0	0	0	0	0	0	0	0	0	0	0	0	0	0.481847	0	0	0	0	0	0	0.507127	0	0	0	0	0
ENSG00000183054	0.821645	0.242629	0.165013	0.788262	0.018756	0.620151	0.244533	0.0495635	0.108015	1.26629	0.38247	0.227566	0.668748	0.614971	0.152018	0.171227	0.575746	0.212405	1.37872	0.274352	0.688468	0.205867	0.206567	0.267963	0.645613	0.119449	0.24106	0.431006	1.63586	0.744669	0.651917	0.277073	0.908396	0	0.307657	0.285832	0.184076	0.0812012	0.145805	0.539255	0.362222	1.43057	0.143526	0.446198
ENSG00000283575	0	0	0	0	0	0	0	0	7.51381	0	0	0	0	0	0	0	0	0	0	0	0	0	0	0	0	0	0	0	0	0	0	0	0	0	0	0	0	0	0	0	0	0	0	0
ENSG00000251079	0.22161	0.237653	0.682434	0.916862	0.116352	0.0894667	1.13771	0.819903	0.558388	0.351733	1.0545	0	0.474118	0.28612	0.589395	0.743535	0	0.094117	0.137949	0.089575	0	0.729761	0.69896	1.32983	1.84847	3.70496	1.74464	1.21533	2.33403	4.61951	2.47141	0.429701	5.7291	0.200538	0.636176	0	3.19732	0.503727	0	1.38424	0	3.52702	0	0.722077
ENSG00000283576	0	0	0	0	0	0	0	0	0	0	0	0	0	0	0	0	0	0	0	0	0	0	0	0	0	0	0	0	0	0	0	0	0	0	0	0	0	0	0	0	0	0	0	0
ENSG00000283579	1.24251	0	0	0	0	0	0	0	0.417434	0	0.492696	0	0	0	0.881227	0	0.381432	0	0	0	0	0	0	0	0	0.307746	0	0	0	0	0	0	0.351057	0	0	0	0	0	0	0	0	0	0	0
ENSG00000283578	0	0	0	0	0	0	0	0	0	0	0	0.938946	0	0	0	0	0	0	0	0	0	0	0	0	0	0	0	0	0	0	0	0	0	0	0	0	0	0	0	0	0	0	0	0
ENSG00000251078	0	0	0	0	0	0	0	0	0	0	0	0	0	0	0	0	0	0	0	0	0	0	0	0	0	0	0	0	0	0	0	0	0	0	0	0	0	0	0	0	0	0.269184	0	0
ENSG00000250566	0	0	0.251675	0	0	0	0	0	0	0	0	0	0	0	0	0	0	0	0	0	0	0	0	0	0.227233	0	0	0	0.224549	0	0	0	0.41564	0	0	0	0	0.222924	0	0	0	0	0	0.266295
ENSG00000250567	0	0	0	0	0	0	0	0	0	0	1.02268	0	0	0	0	0	0	0	0	0	0	0.353868	0.90382	0	0	0	0	0	0	0	0	0	0	0	0	0	0	0	0	0	0	0	0	0
ENSG00000250564	7.81807	0	0	19.3047	0	0	0	1.85946	0	0	0	1.9702	0.238946	0.192265	0.237634	0.214129	0	1.13839	0	0.180576	0	1.47114	0	0.223403	0	0	0	0	0	0.735201	0	0	0	0	0	0.630794	0.230198	0	0	0	0	0	0.199431	0
ENSG00000250565	2.02439	3.28053	2.35506	1.57169	1.98401	1.48925	2.34802	2.41337	1.26954	1.80883	2.62226	2.33665	0.962452	2.12967	1.53147	2.28561	3.06584	2.52194	1.90423	1.09101	2.16745	1.22216	0.945918	1.39476	1.29248	1.70476	1.01188	1.28289	2.10122	0.937753	1.36825	1.57011	1.22019	1.26198	0.903999	2.2867	1.62263	1.18617	1.7902	1.49865	1.31774	1.84769	0.883621	1.17264
ENSG00000250562	0	0	0	0	0	0	0	0	0	0	0	0	0	0	0	0	0	0	0	0	0	0	0	0	0	0	0	0	0	0	0	0	0	0	0	0	0	1.01357	0	0	0	0	0	0
ENSG00000250563	0.519367	0.247541	0	0.159168	0	0	0	0	0	0	0	0	0	0	0	0	0	0	0	0	0	0	0	0	0	0.128637	0	0	0	0	0	0	0	0	0	0	0	0	0	0	0	0	0	0
ENSG00000187961	8.06429	7.01875	10.5812	32.1071	15.9051	16.986	5.88011	15.0477	12.0857	17.0659	8.09168	8.65917	16.0528	7.90693	15.5917	13.31	16.6619	9.0536	15.7145	7.19947	15.3388	11.546	7.44616	14.7982	9.94355	7.29473	12.6973	10.9986	8.67007	12.7712	9.45548	8.09027	10.9961	5.64763	9.26009	8.11911	16.9827	5.86574	12.951	11.6804	18.1707	12.0966	16.7164	16.8319
ENSG00000250561	0	0	0	0	0	0	0	0	0	0	0	0	0	0	0	0	0	0	0	0	0	0	0	0	0	0	0	0	0	0	0	0	0	0	0	0	0	0	0	0	0	0	0	0
ENSG00000125409	0	0.327991	0.282554	0.337437	0.385393	0.666768	0.235527	0.424339	0.462388	0.873785	0.545755	0.359689	0.58891	0.236929	0.780903	0.351831	0	0.389681	0.456929	0.074175	0.442076	0	0.289396	0.367068	0.510226	0.613599	1.3415	0.201277	0.336132	0.402664	0.372094	0.355825	0.311091	0.249091	0.614603	0.604592	0.567349	0.500549	0.187247	0.0955211	0.930354	0.565285	0.327681	0.0996559
ENSG00000187969	0	0	0	0	0	0	0	0	0	0	0	0	0	0	0	0	0	0	0	0	0	0	0	0	0	0	0	0	0	0	0	0	0	0	0	0	0	0	0	0	0	0	0	0
ENSG00000250569	1.77653	1.27009	3.90766	1.86667	1.06598	0.409834	0.651458	1.64319	0.767367	3.22247	1.81144	1.2436	2.17187	1.52912	2.15994	3.64931	1.16864	0.862272	2.21173	0.615495	1.22276	1.46253	1.86774	5.07647	4.93942	5.28014	8.27735	2.78362	4.88107	5.56876	4.37408	2.21445	6.23836	1.14829	4.12849	5.97241	2.61544	1.846	4.66125	9.24726	4.86071	7.036	2.94564	4.4103
ENSG00000281591	0	0	0	0	0	0	0	0	0	0	0	0	0	0	0	0	0	0	0	0	0	0	0	0	0	0.0527095	0	0	0	0	0	0	0	0	0	0	0	0	0	0	0	0	0	0
ENSG00000220685	0.20081	0	0.206128	0.738498	0	1.13498	0	0.371476	0.404784	1.48736	0	0	0.64443	0	0.427261	0.577501	0.184937	0	1.00001	0	0.774005	0	0	0.401674	0	0.14921	0	0	0	0	0	0	0	0	0	0.378052	0.413891	0	0	0.627159	0	0.206193	0	0
ENSG00000281593	0	0	0	0	0	0	0.306492	1.32526	0	0.379019	0	0	0	0	0	0	0	0.60851	0	0	0	0	0.753184	0	0.331979	0	0	0	0.328057	1.17897	0.363155	0.347277	0.607234	0	0	0	0	0.651366	0	0.372905	0	0.367803	0	0.389047
ENSG00000259247	0	0	0	0	0	0	0	0	0	0	0	0	0	0	0	0	0	0	0	0	0	0	0	0	0	0	0	0	0	0	0	0	0	0	0	0	0	0	0	0	0	0	0	0
ENSG00000162849	0.0828113	0.757814	1.63208	1.85773	9.73917	2.34024	0.765251	8.80849	1.35211	1.06901	3.92077	3.03528	11.3388	0.655761	1.77958	7.66852	0.976194	0.914413	1.50523	2.57069	7.50092	2.75425	1.393	1.10982	3.10065	0.787612	1.35976	0.6903	0.682579	1.16293	0.772397	0.690455	1.67057	0.629473	0.332818	0.53007	1.33132	1.17457	1.08157	0.637957	0.765032	0.612223	0.458399	0.755514
XLOC_047751	0.0137691	0.433132	0.565347	0.82285	0.0289167	0.8894	0.0471254	0.382067	0.902038	0.0145692	0.37673	0.76916	0.0883739	0.201475	2.56342	0.158391	0.0253613	0.187126	0.102853	0.300536	2.57397	0.600776	1.24493	3.36009	1.40371	4.15378	1.98213	2.94492	1.85371	2.14509	3.42006	2.06911	4.46993	0.946948	2.1081	2.30706	6.15834	0.488242	1.54544	2.79518	1.34958	2.91245	1.0941	1.07674
ENSG00000286060	0.475604	0	0	0	0	0	0	0	0	0.100649	0	0.372883	0.915769	0	0	0	0	0.32318	0	0	0	0.0783082	0	0	0	0	0	0	0	0	0	0	0	0	0	0	0	0	0	0	0	0	0	0
ENSG00000286061	0	0	0.964094	0.28784	0.328747	0.505569	0.267879	0.289575	0.31554	3.97523	0	0.613642	1.6745	0.538947	1.33225	0.900355	0	0.531848	0	0.759272	0.905037	0.515478	1.31659	0	1.16062	0.232627	0.3521	1.71693	1.43363	0.34348	0.952209	3.03526	0.796099	0.283306	1.19833	1.17881	0.645279	0.569304	1.59725	0.325925	1.76357	0.642932	0.559036	1.70017
ENSG00000283689	3.81162	0.160297	0.920601	0.618422	0	3.62071	2.30215	0.622152	0	5.21935	0	0.439469	2.39844	1.92988	0	0.644803	0.206489	0.380891	0	0.725019	0	0	5.65737	2.24243	2.28579	0.333199	2.77378	3.19697	1.43741	2.2139	1.59119	1.08687	2.85069	1.21736	2.36005	1.47739	3.23489	1.63086	2.97413	5.13516	5.55725	1.84178	2.20199	1.46112
ENSG00000283688	0	0	0	0	0	0	0	0	0	0	0	0	0	0	0	0	0	0	0	0	0	0	0	0	0	0	0	0	0	0	0	0	0	0	0	0	0	0	0	0	0	0	0	0
ENSG00000184702	0.0522705	0	0.0536547	0.144172	0	0.0844092	0	0.0483472	0.105365	1.05086	0.124361	0.0512265	0.223658	0.089982	0.111215	0.0501074	0.0962772	0.221992	0.0650754	0	0	0.172127	0.054954	0.365942	0.145332	0.271874	0.176359	0	0.239358	0.114694	0.105986	0.0506763	0.0443052	0.0473004	0.300107	0.295218	0.107735	0	0.160005	0.163248	0.117778	0.161015	0.046668	0.113543
ENSG00000259242	0	0	0	0	0	0.205573	0.217848	0.235493	0	0	0	0.499034	0.544705	0.219145	0	0	0	0	0	0.205822	0	0	0.803021	0.254636	0.235963	0.756721	0.28634	0.558506	1.16588	0	0	0.246837	0.215805	0	0	0	0.787144	0	0	0.530107	0.573679	0	0.68194	0
ENSG00000286066	0	0	0	0	0	0	0	0	0	0	0	0	0	0	0	0	0	0	0	0	0	0	0	0	0	0	0	0	0	0	0	0	0	0	0	0	0	0	0	0	0	0	0	0
ENSG00000286067	0.406064	0.725768	5.10601	5.60001	6.28928	4.09834	3.30072	2.81689	6.65052	2.57798	6.1589	2.38772	3.36639	0.436891	3.34791	3.11408	3.92664	1.37964	8.84693	1.88752	2.05424	4.51295	8.32476	11.9805	14.9594	14.709	13.7004	9.01892	12.3654	18.8224	7.71897	5.70835	11.9604	0.826771	7.47985	7.07134	9.31096	1.846	10.8762	12.2592	13.9531	12.6127	6.61637	10.0334
ENSG00000283683	0	0.0536338	0	0	0	0	0	0	0	0.0793795	0.178486	0	0	0	0.159618	0.0719152	0.0690895	0	0	0	0	0	0	0	0	0	0	0	0	0	0.076057	0	0	0	0	0	0	0	0	0	0.0845185	0	0	0.0814797
ENSG00000283682	0	0	0	0	0	0	0	0	0	0	0	0	0	0	0	0	0	0	0	0	0	0	0	0	0	0	0	0	2.87481	0	0	0	0	0	0	0	0	0	0	0	0	0	0	0
ENSG00000283680	0	0	0	0	0	0	0	0	0	0	0	0	0	0	0	0	0	0	0	0	0	0	0	0	0	0	0	0	0	0	0	0	0	0	0	0	0	0	0	0	0	0	0	0
ENSG00000283686	0	0	0	0	0	0	0	0	0	0	0	0	0	0	0	0	0	0	0	0	0	0	0	0	0	0	0	0	0	0	0	0	0	0	0	0	0	0	0	0	0	0	0	0
ENSG00000283685	0	0	0	0	0	0	0	0	0	0	0	0	0	0	0	0	0	0	0	0	0	0	0	0	0	0	0	0	0	0	0	0	0	0	0	0	0	0	0	0	0	0	0	0
ENSG00000184709	0	0.705358	0.607643	10.3408	0.414401	139.089	0	3.28521	0.795506	52.8238	0	0.773524	1.05539	4.75557	215.168	2.26988	6.7238	0.670418	0	0.159516	0.57042	9.5843	1.65962	0.592045	0.182877	6.15798	2.21919	1.08213	0.722865	5.41215	4.00101	3.06086	0.501759	3.74976	1.51055	2.41465	1.22011	3.22935	1.20804	1.23253	2.44537	1.01306	1.76173	0.428627
ENSG00000272382	0.777922	0.741546	5.32348	3.09928	0.544577	2.09371	0.665621	3.11797	1.30675	5.48754	0.616941	0.508256	12.2049	1.56236	0.827587	1.49146	0.238809	0.660763	0.32283	0.8385	0.249869	1.49433	0.545239	1.29671	0.961295	1.92676	0.291631	0.853239	0.712454	1.70695	1.57736	0.754195	0.439585	0	0.744395	0.48818	1.06892	0.943064	1.05835	0.539902	3.50568	1.33129	0.694542	2.81636
ENSG00000163462	0.78942	0.865382	1.83674	3.14509	2.76313	1.57225	0.495336	0.876201	2.28083	23.444	2.25381	2.42411	18.8032	0.860675	3.52724	3.63241	1.06629	4.11258	1.17937	1.02107	2.23135	2.07965	1.16193	2.73702	3.02406	0.977619	2.95941	2.30893	1.73516	1.73218	2.93456	2.50012	4.46082	1.04773	1.96403	1.6348	5.36935	0.909153	1.77209	2.3011	5.27695	2.48578	1.50359	2.40071
ENSG00000163463	1.00079	1.43099	1.92617	3.22042	1.77337	2.82822	0.963352	1.96705	1.57605	1.85316	1.48816	1.4099	4.0815	0.861411	5.3234	2.15859	1.38252	1.85951	1.71319	0.40452	1.50681	1.18436	3.1565	4.25391	4.23181	2.64917	3.72835	3.9791	3.60897	5.42129	4.37557	2.00117	2.49183	1.18864	2.69341	2.94393	4.31884	0.511836	2.68056	3.25583	4.36908	3.21129	3.74161	4.55167
ENSG00000163464	1.55226	11.7912	1.49378	0.445982	49.3065	0.783334	3.56947	7.44794	0.293341	0.821234	2.07738	3.80313	0.518898	14.1959	0.51605	12.0902	14.921	0.247215	0.120782	6.74483	7.75925	5.11159	2.75391	3.39601	0.359655	2.73931	5.34636	5.21404	0.710812	1.17082	0.983575	2.53954	2.7959	1.40466	0	0.821905	10.3979	4.93968	8.11732	2.82795	0.7651	5.47891	0	3.68796
ENSG00000143067	4.06228	9.26301	5.31107	2.67336	17.5116	12.3604	2.52456	12.3795	3.31852	7.1941	6.76545	7.58512	10.0175	2.17153	9.18915	8.81312	3.26859	4.32218	8.9969	3.66421	21.4675	7.2166	3.95614	3.97728	2.49671	3.05021	5.53047	3.79897	5.67852	4.36298	5.72247	4.18712	4.16814	3.52124	5.52392	5.15218	4.36266	2.566	3.79595	5.74257	6.50364	4.34679	3.20692	4.22631
ENSG00000163466	151.926	136.471	150.348	93.9281	229.857	93.8126	204.28	150.785	99.3137	123.869	177.724	179.107	166.121	148.607	113.477	167.964	239.837	176.103	129.378	198.479	186.656	161.67	127.657	111.515	153.36	143.388	116.092	143.742	150.173	165.757	117.682	110.336	143.89	95.8616	68.2917	85.7233	127.246	124.317	152.628	137.119	97.0703	121.445	83.0721	145.401
ENSG00000163467	0.85583	1.37668	2.41586	1.96712	1.57268	2.24581	0.915353	4.15586	0.431286	4.52784	0.509045	2.72589	2.74648	0.920802	2.27617	0.820413	3.34976	2.72602	0	0.345928	3.91723	0.528422	2.02448	1.28391	0.793176	0.317959	1.20314	0.704018	0.195951	0.938948	1.08458	0.622295	0.181353	0.580841	1.63789	1.61121	1.76396	0	1.96483	0.890959	0.482097	0.87877	0.573075	0.464763
ENSG00000163468	470.705	323.058	282.271	157.462	318.966	243.569	403.07	450.107	142.373	348.785	168.704	289.282	348.977	127.646	273.235	188.504	324.269	509.155	193.391	122.581	427.811	136.675	91.0031	85.027	83.4266	108.266	112.903	97.8516	93.3541	137.368	78.054	69.4338	100.267	71.2893	69.2406	62.8822	134.251	101.604	111.127	117.75	67.54	83.5542	62.0678	93.4093
ENSG00000206813	0	0	0	0	0	0	0	0	0	0	0	0	0	0	0	0	0	0	0	0	0	0	0	0	0	1.73786	2.63039	0	0	0	0	0	0	0	0	0	0	0	0	0	0	2.40154	2.08816	2.54025
ENSG00000266953	0	0	0	0	0	0	0	0	0	0	0	0	0	0	0	0	0	0	0	0	0	0	0	0	0	0	0	0	0	0	0	0	0	0	0	0	0	0	0	0	0	0	0	0
XLOC_026339	0.267447	0	0.823587	0	0.561671	0.215944	0.228838	0.989491	0	0.28299	0.95446	0.262105	0	0	0.569043	0.256379	0	0	0	0.216205	0.773137	0.660528	2.5306	5.08216	3.47014	3.77576	2.40628	5.28013	2.69433	3.81447	6.23633	2.5929	2.7203	1.4521	2.04737	2.51752	4.68551	0.243167	1.36447	1.67055	2.10917	1.37308	0.716343	3.19524
ENSG00000162599	0.606161	1.9013	5.05657	4.13267	1.84228	2.50919	1.80068	2.06893	6.66436	2.47973	10.6132	2.50172	3.56631	1.45868	1.55766	3.81382	3.38485	2.42206	10.4004	2.06362	1.07359	3.92892	2.78249	2.24138	2.00976	2.4899	3.58623	2.12096	2.77574	2.82404	2.80872	2.28861	3.01038	2.11298	2.34874	2.72034	2.84186	1.72713	2.68745	2.3864	3.27509	1.9768	1.29962	2.39698
ENSG00000206812	0	0	0	0	0	0	0	0	0	0	0	0	0	0	0	0	0	0	0	0	0	0	0	0	0	0	0	0	0	0	0	0	0	0	0	0	0	0	0	0	0	0	0	0
ENSG00000267731	0	0.525865	0.838917	0.52598	0.429094	0.725878	0.419576	0.0755932	1.23557	0.172954	3.20834	0.0800951	0.524551	0.562765	0	0.548418	0.150534	0.555352	0.71224	0.0660689	0	0.0672823	1.37477	2.04346	1.13617	1.70035	3.30894	2.24101	2.76943	1.34497	2.1543	2.45628	2.21675	0.22187	0.938464	1.53863	2.61096	0.148616	1.50105	1.10607	1.93359	1.76228	0.364839	4.79331
ENSG00000162592	0.0562913	0	0.115564	0	0.118219	0	0.0481651	0	0	0	0.200891	0.055167	0.120431	0	0	0	0	0.0956272	0.420487	0	0	0	0.0591813	0	0	0	0.0633082	0.0617414	0.051554	0.0617583	0	0.0545744	0.0477133	0	0	0	0	0.0511809	0	0.0586019	0	0.0578002	0	0
ENSG00000029364	63.3003	20.74	41.3737	16.4393	37.1652	30.4125	24.1071	43.0308	14.5855	41.1281	29.2221	36.6844	59.705	27.1848	44.1596	34.4733	36.72	32.3056	22.4272	33.4754	37.0358	27.4317	30.956	32.1557	35.2802	48.7483	36.1593	28.7393	32.4147	46.0542	35.3067	26.9586	33.1727	27.4915	26.4164	32.75	32.3416	28.716	32.1583	34.4106	28.2776	31.8122	19.1867	29.4388
ENSG00000267732	0	0	0	0	0	0	0	0	0	0	0	0	0	0	0	0	0	0	0	0	0	0	0	0	0	0	0	0	0	0	0	0	0	0	0	0.143216	0.156793	0.138332	0	0	0	0	0	0.165246
ENSG00000267735	0	0	0	0	0	0	0	0	0	0	0	0	0	0	0.556564	0	0.481809	0	0	0	0	0	0	0	0	0	0	0	0	0	0	0	0	0	0	0	0	0	0	0	0	0	0	0
ENSG00000267734	0	0.228627	0.328257	0.294013	0	0	0	0	0	0	0	0	0	0	0.680411	0	0.29451	0	0	0.258519	0	0	0	0	0	0	0.359652	0	0	0	0	0	0	0	0	0	0.329559	0	0	0	0	0	0	0
ENSG00000162595	0.63088	1.41754	4.34808	2.73442	5.20506	0.727698	0.0771151	1.58386	7.26685	367.054	23.4796	2.64976	1.73536	1.93935	0.958796	5.27016	0.249004	3.98072	7.29326	0.437148	0.781607	3.784	4.64288	1.62248	2.58936	3.08049	2.83808	1.38392	2.06352	2.7686	2.46704	4.01933	8.3267	3.58847	2.15604	2.46026	1.76471	3.11386	2.48295	1.78268	2.94458	2.12845	1.36792	2.05561
ENSG00000162594	0.890991	0.477747	0.685938	0	0.233899	0.119901	0.190592	1.30485	0.074834	0.471385	0.264979	0.582129	0.71483	0.0639088	0.789895	0.427059	0.615419	0.882937	0	0.840327	0.0715467	0.672383	0.312244	0.74259	1.30746	0.717213	1.67009	0.570065	0.544005	2.28089	0.376379	0.215954	1.00695	0.0671893	0.355246	0.139784	1.75991	0.540068	0.833373	0.541078	0.167301	1.21983	0.530327	1.20964
ENSG00000263609	0	0	0	0	0	0.0911603	0	0	0	0.119464	0	0	0	0	0	0	0	0	0	0	0	0	0	0	0	0	0	0	0	0	0	0	0	0	0	0	0	0	0	0	0	0	0	0
ENSG00000263608	0	0	0	0	0	0	0	0	0	0	0	0	0	0	0	0	0	0	0	0	0	0	0	0	0	0	0	0	0	0	0	0	0	0	0	0	0	0	0	0	0	0	0	0
ENSG00000206817	0	0	0	0	0	0	0	0	0	0	0	0	5.10388	0	0	0	0	0	0	0	0	0	0	0	0	1.77262	0	0	0	0	0	0	0	0	0	0	0	0	0	0	0	0	0	0
ENSG00000118640	473.927	460.786	448.171	160.028	694.977	269.025	829.723	462.269	285.844	227.325	205.789	618.845	401.753	601.104	320.432	425.185	575.896	542.697	63.383	745.778	476.711	353.295	441.37	458.261	658.6	404.831	424.784	509.871	493.119	682.842	447.24	349.902	687.963	369.286	212.467	284.028	473.023	627.933	441.965	521.962	378.078	459.808	384.339	464.942
ENSG00000263600	0	0	0	0	0	0	0	0	0	0	0	0	0	0	0	0	0	0	0	0	0	0	0	0	0	0	0	0	0	0	0	0	0	0	0	0	0	0	0	0	0	0	0	0
ENSG00000263603	0	0.190778	0	0.981359	0	0.430921	0	0.246819	0.537901	0.564713	0	0	1.14181	0	0.851655	0.511611	0	0.90664	0.332219	0	0.514272	0.219683	0.841645	1.06754	0.247313	0.19828	1.50056	0.292684	0.488783	0.585529	0.270538	0.25871	0.904738	0	1.27674	0.251189	1.10001	0.485245	0	0.555604	1.80382	0	0.952988	2.02879
ENSG00000263602	0	0	0	0	0	0	0	0	0	0	0	0	0	0	0	0	0	0	0	0	0	0	0	0	0	0	0	0	0	0	0	0	0	0	0	0	0	0	0	0	0	0	0	0
ENSG00000263604	0	0	0	0	0	0	0	0	0	0	0	0	0	0	0	0	0	0	0	0	0	0	0	0	0	0	0	0	0	0	0	0	0	0	0	0	0	0	0	0	0	0	0	0
ENSG00000263606	0.355798	0.254371	0	0.32712	0.37361	0.430921	0.761087	0.164546	0.1793	0.188238	0.211628	0.174346	0	0.153124	0.757027	0.170537	0	0.90664	0	0.143814	0.514272	0.439367	1.68329	0	1.81363	0.793118	0.400149	1.17074	1.14049	0.585529	0	0.172473	1.5079	0	0.510696	0.502378	0.733337	0.161748	0.726087	0.555604	0.801697	1.82667	0.317663	0.579654
ENSG00000259169	1.13421	0.540588	1.94041	1.04279	0	1.22106	0.646985	1.39877	0.762098	2.00021	0.899501	0.741038	1.61771	0.325418	0.402208	0.362425	2.43729	1.60566	0.470688	0.611268	0.36431	0.311247	0	0	1.75196	0.280922	0	0.414675	0.692507	2.90352	0.766596	0	0.320458	0	0.361777	1.42354	0.389622	0.343748	0.77154	0.393589	0	0.388205	0.337548	0
ENSG00000201464	0	0	0	0	0	0	0	0	0	0	0	0	2.45379	0	0	0	0	0	0	0	0	0	0	0	0	0	0	0	0	0	0	0	0	0	0	0	0	0	0	0	0	0	0	0
ENSG00000253147	0	0	0	0	0	0	0	0	0	0	0	0	0	0	0	0	0	0	0	0	0	0	0	0	0	0	0	0	0	0	0	0	0	0	0	0	0	0	0	0	0	0	0	0
ENSG00000201466	0	0	0	0	0	0	0	0	0	0	0	0	0	0	0	0	0	0	0	0	0	0	0	2.33916	0	0	2.63039	0	0	0	0	0	0	0	0	0	0	0	0	0	0	2.40154	0	0
ENSG00000253141	0	0	0	0	0.213196	0.0819667	0	0	0	0.322247	0	0	0	0	0	0	0	0	0	0	0	0	0	0	0	0	0	0	0	0	0	0	0	0	0	0	0	0	0	0	0	0	0	0
ENSG00000115073	91.4783	67.9114	108.664	93.3303	87.2774	54.4175	79.2741	93.197	83.3498	72.4632	127.224	73.7532	124.243	88.4548	99.0977	85.4482	104.5	67.4736	145.952	85.105	93.0637	74.6901	57.6696	70.6667	72.1493	65.3626	83.4147	78.5071	78.6488	69.9969	72.6516	61.7737	76.0499	55.4642	62.1712	68.6361	94.9625	68.8043	73.7173	77.4749	86.3866	69.632	60.6204	72.1099
ENSG00000253143	0	0	0	0	0	0	0	0	0	0	0	0.31766	0	0	0	0	0	0	0	0	0	0	0	0	0	0	0	0	0	0	0	0	0	0	0	0	0	0	0	0	0	0	0	0
ENSG00000253142	0	0	0	0	0	0	0	0	0	0	0	0	0	0	0	0	0	0	0	0	0	0	0	0	0	0	0	0	0	0	0	0	0	0	0	0	0	0	0	0	0	0	0.237186	0
ENSG00000259161	0	0	0.671824	0	0	0	0	0	0	0	0	0	0	0	0	0	0	0	0	0	0	0	0.344047	0	0	0	0.736077	0.71786	0.299706	0.359028	0.663542	0	0.277379	0	0.313143	0.616084	0.337245	0	0	0	0	0	0	0
ENSG00000259160	0	0	0	0	0	0	0	0	0	0	0	0	1.43368	0	0	0	0	0	0	0	0	0	0	0	0	0	0	0	0	0	0	0	0	0	0	0	0	0	0	0	0	0	0	0
ENSG00000259163	0	0.209271	0	0.269121	0	0	0.125229	0	0.14751	0.154863	0	0	0.782804	0	0	0.140301	0.134788	0	0.182211	0	0	0.120489	0.307743	0	0.135643	0.10875	0	0	0	0	0	0	0	0	0	0.413306	0.150829	0	0	0	0.329778	0	0.13067	0
ENSG00000259162	0.13524	0	0.277642	0.621694	1.13608	0.436784	0.462865	0	0	1.00169	0.482641	0.132538	0	0.232811	0.287748	0.388929	1.24549	0.918975	0.16837	0.765298	0.260634	1.2247	0.284365	0.54103	0.376017	2.41173	2.88985	0	0.371575	3.56098	0	0	1.26094	0	0	0	0.139371	0.122962	0.137994	0.140791	0.152363	0.277729	0.120744	1.17508
ENSG00000201469	0	0	0	0	0	0	0	0	0	2.23387	0	0	0	0	0	0	0	0	0	0	0	0	0	0	0	0	4.74868	0	5.80051	0	0	0	0	0	0	0	0	0	6.4625	0	2.37849	0	0	0
ENSG00000253148	0	0	0	0	0	0	0	0	0	0	0	0	0	0	0	0	0	0	0.165554	0	0	0	0	0	0	0	0.598217	0	0	0	0	0	0	0	0	0	0	0	0	0	0	0	0	0
ENSG00000259167	0	0	0	0	0	0	0	0	0	0	0	0	0	0	0	0	0	0	0	0	0	0	0	0	0	0.202354	0	0.298699	0	0	0	0	0	0	0	0	0	0	0	0	0	0	0	0.295782
ENSG00000259166	0	0	0	0.427551	0	0	0	0	0	0	0	0	0	0	0	0	0	0	0	0	0	0	0	0	0	0	0	0	0	0	0	0	0	0	0	0	0	0	0	0	0	0	0	0
ENSG00000213853	8.76826	15.514	32.7752	17.7455	12.45	16.0073	46.3832	17.7505	14.0063	7.35224	35.3593	20.3478	35.5715	14.1449	17.4241	36.582	57.4147	15.6917	24.0981	19.3479	35.0452	18.7272	16.7845	14.2296	23.6124	18.808	18.7302	14.698	21.3385	19.3001	15.5147	12.4572	21.4082	7.98444	9.0236	9.11021	16.9641	14.8414	17.6967	18.2563	14.5692	13.4483	9.94557	14.1651
ENSG00000213851	0	0.19014	0	0	0	0	0	0	0	0	0	0.521288	0.853492	0	0	0	0	0	0	0.215	0	0	0	0	4.68323	0.395233	0.299108	0	1.21787	1.45893	0	0.257844	1.35257	0	0	0	0.274082	0	0	0	0	0	0	0.288858
ENSG00000258590	0	0	0.0663811	0.0594562	0.611154	0	0	0	0.32589	0	0	0.0633769	0	0	0.0687973	0	0.0595567	0.164788	0	0	0	0.159716	0	0	0.359606	0.33636	0.14546	0.283719	0.118453	0.0709492	0.0655628	0.0626963	0.0548141	0	0.0618816	0.0608736	0	0.0587977	0	0	0.0728568	0	0.173212	0.210712
ENSG00000213857	0	0	0	0	0	0	0	0	0	0	0	0.220564	0	0	0	0	0	0	0	0	0	0	0	0	0.417166	0.167228	0.253113	0	0.206119	0	0	0	0	0	0	0	0	0	0	0.234297	0	0	0	0
ENSG00000213856	0.280662	0.601961	0	0	0	0	0	0.259596	0.565745	0	0.333874	0	0	0.48315	0.29858	0.538095	0.516952	0	0	0	0	0	0.295071	0.280699	0	0.208543	0.631294	0	0	0	0.284543	0.272102	0	0.761927	0	0	0	0	0	0	0.316199	0.288185	0	0
ENSG00000213854	0	0	0	0	0	0	0	0	0	0	0	0	0	0	0	0	0	0	0	0	0	0	0	0	0	0	0	0	0	0	0	0	0	0	0	0	0	0	0	0	0	0	0	0
ENSG00000213859	13.2708	8.3157	19.9526	9.54561	21.8045	6.99641	8.68327	12.0581	13.2967	12.9683	19.6872	10.6341	8.3506	13.9088	10.547	18.7831	6.18279	9.5482	13.8978	15.5243	18.5799	18.3158	7.71471	8.43199	19.6065	8.8747	10.3598	16.4394	13.3694	8.9071	9.97202	11.2767	13.6306	6.42834	7.17114	5.65816	13.274	9.22697	8.84153	8.45187	8.2671	7.05374	7.59693	9.32643
ENSG00000112685	24.43	17.5341	29.8371	17.0105	29.8699	21.1923	24.053	24.5862	15.6119	32.173	28.8342	22.2553	39.0207	13.703	19.3778	34.7389	16.9071	27.1262	24.9983	20.445	37.5454	24.8743	16.1343	21.8512	24.0593	17.442	23.8728	21.0272	19.2653	20.9805	18.6122	14.4148	21.6797	14.839	13.3126	14.1758	24.191	14.866	22.6835	18.6142	16.8586	16.3468	13.0186	23.522
ENSG00000225816	0	0	0	0	0	0	0	0	0	0	0	0	0	0	0	0	0	0	0	0	0	0	0	0	0	0	0	0	0	0	0	0	0	0	0	0	0	0	0	0	0	0	0	0
ENSG00000280881	0	0	0	0	0	0	0	0	0	0	0	0	0	0	0	0	0	0	0	0	0	0	0	0	0	0	0	0	0	0	0	0	0	0	0	0	0	0	0	0	0	0	0	0
ENSG00000225814	0	0	0	0	0	0	0	0	0	0	0	0	0	0	0	0	0	0	0	0	0	0	0	0	0	0	0	0	0	0	0	0	0	0	0	0	0	0	0	0	0	0	0	0
ENSG00000225815	0	0	0	0	0	0	0	0	0	0	0.231102	0	0	0	0	0	0	0	0	0	0	0	0	0	0	0	0	0	0	0	0	0	0	0	0	0	0	0	0	0	0	0	0	0
ENSG00000225813	0	0	0	0	0	0	0	0	0	0	0	0	0	0	0	0	0	0	0	0	0	0	0	0	0	0	0	0	0	0	0	0	0	0	0	0	0	0	0	0	0	0	0	0
ENSG00000225811	0.792567	0	0	0	0	0	0	0	0	0	0	0	0	0	0	0	0	0	0.986724	0	0	0	0	0	0	0	0	0	0	0	0	0	0	0	0	0	0	0	0	0	0	0	0	0
ENSG00000225818	0	0	0	0	0	0	0	0	0	0	0	0	0	0	0	0	0	0	0	0	0	0	0	0	0	0	0	0	0	0	0	0	0	0	0	0	0	0	0	0	0	0	0	0
ENSG00000225819	0	0	0	0	0	0	0	0	0	0	0	0	0	0	0	0	0	0	0	0	0	0	0	0	0	0	0	0	0	0	0	0	0	0	0	0	0	0	0	0	0	0	0	0
ENSG00000229306	0	0	0	0	0	0	0	0	0	0	0	0	0	0	0	0	0	0	0	0	0	0	0	0	0	0	0	0	0	0	0	0	0	0	0	0	0	0	0	0	0	0	0	0
ENSG00000229307	0	0	0	0	0	0	0	0	0	0	0	0	0	0	0	0	0	0	0	0	0	0	0	0	0	0	0	0	0	0	0	0	0	0	0	0	0	0	0	0	0	0	0	0
ENSG00000229305	0	0	0	0	0	0	0	0	0	0	0	0	0	0.191013	0	0	0	0	0	1.0764	0	0	0	0	0	0	0	0	0	0	0	0	0.188101	0	0	0	0	0	0	0.231028	0	0	0.198133	0
ENSG00000229302	0	0	0	0	0	0	0	0	0	0	0	0	0	0	0	0	0	0	0	0	0	0	0	0	0	0	0	0	0	0	0	0	0	0	0	0	0	0	0	0	0	0	0	0
ENSG00000229303	0	0	0	0	0	0	0	0	0	0	0	0	0	0	0	0	0	0	0	0	0	0	0	0	0	0	0	0	0	0	0	0	0	0	0	0	0	0	0	0	0	0	0	0
ENSG00000238489	0	0	0	0	0	0	0	0	0	0	0	0	0	0	0	0	0	0	0	0	0	0	0	0	0	0	0	0	0	0	0	0	0	0	0	0	0	0	0	0	0	0	0	0
ENSG00000229301	0	0	0	0	0	0	0	0	0	0	0	0	0	0	0	0	0	0	0	0	0	0	0	0	0	0	0	0	0	0	0	0	0	0	0	0	0	0	0	0	0	0	0	0
ENSG00000238485	0	0	0	0	0	0	0	0	0	0	0	0	0	0	0	0	0	0	0	0	0	0	0	0	0	0	0	0	0	0	0	0	0	0	0	0	0	0	0	0	0	0	0	0
ENSG00000238482	0	0	0	0	0	0	0	0	0	0	0	0	0	0	0	0	0	0	0	0	0	0	2.34402	0	0	1.65665	2.50748	2.44542	0	2.44609	0	0	0	0	0	0	0	0	0	0	0	0	0	0
ENSG00000229308	1.70707	0.305108	0.438068	0	3.58505	0	0.730317	0	0	0	0	0.418243	0	0	0	0.409106	0.786063	0	0	1.38	1.2337	0.702673	0	0	0	0	0	0	0	0	0	0	0	0	0	0	0.439806	0	0	0	0	0	0	0
ENSG00000229309	0	0	0	0	0	0	0	0	0	0	0	0	0	0	0	0	0	0	0	0	0	0	0	0	0	0	0	0	0	0	0	0	0	0	0	0	0	0	0	0	0	0	0	0
ENSG00000278072	0	0	0	0	0	0	0	0	0	0	0	0	0	0	0	0	0	0	0	0	0	0	0	0	0	0	0	0	0	0	0	0	0	0	0	0	0	0	0	0	0	0	0	0
ENSG00000278073	0	0	0	0	0	0	0	0	0	0	0	0	0	0	0	0	0	0	0	0	0	0	0	0	0	0	0	0	0	0	0	0	0	0	0	0	0	0	0	0	0	0	0	0
ENSG00000278071	0.614061	2.19505	9.13967	4.79881	3.86881	0.495809	3.6779	1.41993	2.78504	2.27412	0.730483	9.92963	0.985306	2.64271	1.63316	5.00352	9.89661	0.26079	2.67571	0.744614	18.9347	6.06632	2.90514	1.84243	2.84553	2.73764	6.21545	1.34703	0.843575	4.71589	1.86765	1.19066	2.60243	0.555674	2.05659	2.60111	0.949233	0	1.56641	1.59817	3.11315	2.20682	1.91885	2.00081
ENSG00000278077	0	0	2.32114	0	0	0	0	0	0	0	0	2.21609	0	0	0	0	0	0	0	0.914005	0	0	0	1.13078	0	1.68021	0	0	1.03548	0	0	0	0	0	0	0	1.16517	0	0	0	0	0	1.00944	2.45597
ENSG00000278075	0.683561	0	2.80665	1.25693	1.43556	3.31155	1.75464	0.632254	0	3.61643	0	0.669907	1.46243	0	2.90881	0.655273	3.14763	1.74184	0	0.552593	1.97604	0.562742	0	0.683651	0.633518	0.507914	0	0	1.8781	0	2.07904	0	0	0.618565	1.3082	0	2.11334	0.621504	0	0	0.770111	0.701883	0.610294	0
ENSG00000055070	58.8609	48.1958	78.9586	54.6253	100.899	66.7393	47.0492	91.25	62.3161	85.3311	90.2487	82.3863	108.17	44.0816	60.7456	95.3921	144.23	99.1804	83.1762	57.8321	99.5724	72.8516	33.1099	29.6859	41.4966	43.4744	38.0214	51.9788	41.8357	45.6457	38.304	31.4593	39.9557	26.1768	20.5559	23.1098	42.4615	45.5582	38.9104	36.0853	32.7601	31.5107	27.0845	34.4235
ENSG00000278078	0	0	0	0	0	0	0	0	0	0	0	0	2.45379	0	0	0	0	1.9484	0	0	0	0	0	4.58835	0	1.70444	0	2.51596	0	0	2.32559	0	0	2.07576	0	2.15926	0	0	0	0	0	0	0	0
ENSG00000227411	0.973725	0	0	0	0	0	0.499895	0	0	0	0	0	0.416644	0	0	0	0	0.165415	0	0.472298	0	0	0	0	0	0.434111	0.219021	0	0	0	0	0	0	0	0.559056	0.54995	0	0	0	0	0.219403	0	0.695486	0.211515
ENSG00000155719	0	0.565428	0.389678	0.232684	0.298972	0.0255433	0.135343	0.175565	0.988423	0.133896	0.188166	0.279032	0.0676818	0.136148	0.100965	0.363915	0.0874041	0.349323	0.0787705	0.179019	0.487743	0.182307	0.0997786	0.0949188	0	0.164545	0.0355789	0.0346983	0	0.277663	0	0.0613411	0.0804439	0	0	0.148895	0.032602	0.115054	0.161398	0.131736	0.071282	0.0324834	0.0282446	0
ENSG00000227413	0	0	0.689803	0	0	0	0	1.8647	0	0	2.39825	0	0	0	0	0	0	0	0	0	0.647548	0	1.41301	0	4.35967	1.99732	3.0231	0.73707	3.69272	2.21182	2.7252	0.651511	2.27841	0.60811	0	1.26514	2.77016	0.610999	2.74277	1.39918	4.54257	2.76008	1.19996	0.729874
ENSG00000227416	0	0	0	0	0	0	0	0	0	0.588407	0	0	0	0	0	0	0	0	0	0	0	0	0	0	0	0	0	0	0	0	0	0	0	0	0	0	0	0	0	0	0	0	0	0
ENSG00000227417	0	0	1.52336	0	0	0.299567	0	0	0	0.785153	0	0	0	0	0	0	0.341687	0	0	0	0	0	0	1.11319	0	0.27568	0.834526	0.406936	0.339791	0.407048	0.75229	0	0.628955	0	0.710051	0.349242	0	0	0	1.15873	0.835984	1.52384	0.662497	0.402963
ENSG00000162337	81.3861	31.3688	121.133	73.6553	39.4276	80.5447	256.096	176.361	28.198	81.4609	53.1136	41.7523	81.9412	46.9337	189.914	93.4441	61.3055	36.8098	58.8531	59.4288	76.7504	86.4439	36.0271	39.2511	67.7742	61.9356	55.2919	55.4049	47.712	77.6473	50.078	41.8276	62.6384	18.9968	33.1233	28.8059	58.5796	45.1914	55.8348	55.8819	58.3448	44.815	37.3823	41.2003
ENSG00000155714	0.178431	0.765395	0	0.164049	0.187364	0.14407	0	0	0.359674	0.377602	0.212261	0	0.190871	0	0	0.171047	1.31461	0	0.444284	0	0	0	0	0.178455	0.165369	0.397746	1.00337	0.195707	0.32683	0.391521	0.180898	0.691957	0	0.161465	0.170741	0.33592	0.183883	0	4.18749	0.371511	0	0.183214	0	0.581388
ENSG00000244743	0	0	0	0	0	0	0	0	0	0	0	0	0	0	0	0	0	0	0	0	0	0	0	0	0	0	0	0	2.07423	0.828265	0	0	0	0	0	0	0	0	0	0	0	0	0	0
XLOC_015058	0	0	0.644421	0	0	4.05519	0	0	0	0	0	0.615257	0	1.08073	0	0	0	0.533247	0	0	0	0	0	0	0	0	0	0	1.14993	0	0	0	0	0	0	0	0	0	0	1.30713	0	0	0	0.681856
ENSG00000244748	0	0.584094	0	0	3.43158	0	0	0	0	0	0.971893	0	0	0	0	0	0.752413	0	0	0	0.787258	0	0	0	0	0	0	0	0.748239	0	0	0	0	0	0	0	0	0	0.833633	0.850531	0	0	0	0.887347
ENSG00000186704	0.292177	0	0.149957	0.40294	0.153402	0	0.249998	0	0	0.154579	0	0	0.312547	0	0	0	0.403622	0.124087	0	0.236197	0	0.240535	0.460766	0.730539	0.947755	0.542749	1.31439	0.320465	0.668971	1.44249	0.148108	0	0.495307	0	0.279585	0.275031	0.150552	0.398478	1.04344	0.760425	0.82293	0.900026	0.260861	0.95201
ENSG00000251779	0	0	0	2.2381	0	0	0	0	2.45349	0	0	0	0	0	0	0	0	0	3.03065	0	0	0	2.55929	4.86927	0	0	0	0	0	0	0	2.36007	0	0	0	0	2.50869	0	0	0	2.74254	0	0	2.64393
ENSG00000251774	0	0	0	0	0	0	0	0	0	0	0	0	0	0	0	0	4.30793	0	0	0	0	0	7.37677	14.035	6.50288	0	5.26079	5.13059	6.42605	5.13199	2.37119	0	1.98244	0	4.4761	2.2016	0	2.12652	0	7.30456	0	2.40154	4.17633	2.54025
ENSG00000251775	0	0	1.71245	0	0	1.34701	0	0	0	5.29567	0	0	1.78458	0	1.77478	0	0	0	0	0	0	1.37341	1.75392	3.33698	4.63842	2.47919	7.5049	1.82979	0	7.32117	0	1.61739	2.8281	3.01929	4.78912	1.57037	3.43848	0	5.10673	10.4205	0	0	2.97892	5.43578
ENSG00000251776	0	0	0	0	0	0	0	0	0	0	0	0	0	0	0	0	0	0	0	0	0	0	0	0	0	0	0	0	0	0	0	0	0	0	0	0	0	0	0	0	0	0	0	0
ENSG00000274978	0	0	0	0	0	0	0	0	0	0	0	0	0	0	0	0	0	0	0	0	0	0	0	0	0	0	0	0	0	0	0	0	0	0	0	0	0	0	0	0	0	0	0	0
ENSG00000251770	0	0	0	0	0	0	0	0	0	0	0	0	0	0	0	0	0	0	0	0	0	0	0	0	0	0	0	0	0	0	0	0	0	0	0	0	0	0	0	0	0	0	0	0
ENSG00000245293	0.240556	0.0982746	0.423302	0.157976	0.0360855	0.0277473	0	0.286072	0.346358	0.0727245	0.367925	0.404144	0.514653	0.0295792	0.0365591	0.197658	3.03827	0.116758	0.770106	0.0833427	0.0331143	0.198038	0.867105	0.206218	0.254794	0.536229	0.463786	0.226154	0.31473	0.339324	0.487764	0.133268	0.611695	0.0932926	0.197304	0.194091	0.849961	0.187472	0.490909	0.321981	0.580745	0.458721	0.0920453	0.373243
ENSG00000251773	0	0	0	0	0	0	0	0	0	0	0	0	0	0	0	0	0	0	0	0	0	0	0	0	0	0	0	0	0	0	0	0	0	0	0	0	0	0	0	0	0	0	0	0
ENSG00000138755	5.70269	10.5014	93.8367	33.6826	302.131	0.906948	205.307	43.0764	75.2415	54.0327	27.3411	71.4687	85.4961	31.9052	12.6851	41.4972	22.1217	177.754	6.45427	16.8338	70.3543	41.0435	17.3505	14.9499	15.6955	38.2002	13.313	11.6567	10.9995	15.4517	22.3378	4.02092	24.6078	16.4978	1.07485	1.70801	45.5016	19.8757	89.1338	21.4084	17.0353	16.8569	8.79434	22.8043
ENSG00000164659	11.6473	1.28921	3.79306	3.20711	3.78707	11.0274	6.09589	7.82004	4.11164	21.2076	21.768	2.75226	27.8911	1.22135	13.1771	2.46543	0.843971	5.42366	16.856	0.286773	0.740628	9.12626	0.9013	2.12872	2.84934	3.822	2.89246	3.76116	3.89863	3.0811	3.05698	2.32146	6.71524	1.92606	1.21637	1.83657	1.58417	1.93521	2.11146	1.6003	1.96498	1.36593	1.5308	4.91241
ENSG00000242748	0	0	0	0	0	0	0	0	0	0	0	0	0	0	0	0	0.47046	0	0	0	0	0	0	0	0	0.379576	0	0	0.935699	0	0	0	0	0	0	0	0	0	0	0	0.575522	0	0	0
XLOC_048838	0	0.147923	0	0	0.217264	0.668245	0	0.191376	0	6.56791	0.492268	3.44715	97.1642	0	0	0.198344	0	0	0.257592	0.167264	0.199375	0.340671	0	0.413867	0	0.614959	0.465395	0.226938	0	0	0	0	0.175376	0	0.197989	0	0.213228	0	0.633358	0	0	0.637356	0	0.224723
ENSG00000178372	0	0.195144	6.44421	0	0.286619	2.4243	0	0	0.275105	0	0	1.07001	18.103	6.10848	0	0	0	0.463693	0	0.882632	2.6302	0	0.860904	3.0029	1.26486	0	0.613959	1.19753	5.74963	0	0.830187	2.11704	0.23136	0	0.261191	0	0	2.72992	0	0.568318	0	1.40136	8.52946	2.37167
ENSG00000164651	0.0640953	0	0	0	0.134608	1.86308	0	0.53356	0	1.3564	0	0	0.54851	0	0.681874	0.0614428	0.0590287	0	0	0	0	0.0527665	0	0	0	0	0	0	0	0.0703202	0	0	0	0	0	0	0	0	0	0	0	0	0	0
ENSG00000242741	0.518333	0.555857	0.133015	0.119138	0.408211	0	0.221753	0	0	0	0	0.126995	0	0.33461	0	0.745324	1.67076	0.330202	0.161328	0.628534	0.124867	0	2.45224	2.0736	0.120097	0.481428	1.89457	2.70046	0.712067	0.568673	0.788249	0.879416	2.85575	0.703572	0.619993	0.365936	4.27335	1.06037	6.87555	2.42824	1.75189	7.45116	0.57847	5.20744
ENSG00000164654	21.2127	13.5652	23.7804	9.80044	14.9244	5.93874	28.9434	15.9067	7.87864	16.5051	13.8642	16.7147	13.7594	9.35861	10.3952	13.6928	13.5802	14.2755	15.8367	11.6621	21.9128	10.7354	14.2327	13.7883	16.0703	12.3825	14.0664	12.1983	18.1258	13.4101	13.9411	12.8492	15.3298	11.3824	13.5323	17.1583	14.6471	9.75651	20.4845	14.9442	22.2573	14.3019	9.04125	16.0542
ENSG00000149187	39.7115	28.6979	53.1985	33.4559	47.7752	41.5355	47.1099	36.2918	40.2065	60.8168	50.3594	35.2413	63.1518	15.3883	49.0515	43.8964	46.6885	39.1829	67.1952	23.6798	42.2516	34.1625	36.0235	36.1452	46.7751	41.2296	51.7027	44.9693	49.5552	48.5276	37.0525	29.2313	44.0051	17.753	27.4673	27.7645	44.8845	19.8307	46.4932	41.0356	40.0798	40.8919	28.1502	47.7952
ENSG00000252236	0	0	0	0	0	0	0	0	0	0	0	0	0	0	0	0	0	0	0	0	0	0	0	0	0	0	0	0	0	0	0	0	0	0	0	0	1.74363	0	0	0	0	0	0	0
ENSG00000252237	0	0	0	0	0	0	0	0	0	0	0	0	0	0	0	0	0	0	0	0	0	0	0	0	0	0	0	0	0	0	0	0	0	0	0	0	0	0	0	0	0	0	0	0
ENSG00000252230	0	0	0	2.55039	0	0	0	0	0	0	3.29991	0	0	0	0	0	0	2.35621	0	0	0	0	8.74919	5.5487	0	6.18356	3.11977	0	2.54053	3.04339	0	0	9.40507	0	0	5.22239	0	0	0	2.88785	0	0	9.90664	0
ENSG00000252231	0	0	0	0	0	0	0	0	0	0	0	0	0	0	0	0	0	0	0	0	0	0	0	0	0	0	2.04809	0	0	0	0	0	1.54358	0	0	0	0	0	0	0	0	0	0	0
ENSG00000206113	0.137685	0.262494	0.188442	0.337566	0	0.0370569	0.431966	0.127351	0.0925132	0.194249	0.109193	0.359827	0.441852	0.474041	0	0.0439958	0.0845343	0.194915	0.228553	0.556527	0.176898	0.0377832	0.193005	0.275407	0.425352	0.511529	0.25808	0.201354	0.252196	0.503524	0.372237	0.355962	0.311211	0.0415312	0.351337	0.216009	0.189189	0.166914	0.140489	0.191116	0.0517062	0.329877	0.450735	0.0996942
ENSG00000252238	0	0	0	0	0	0	0	0	0	0	0	0	0	0	0	0	0	0	0	0	0	0	0	0	0	0	0	0	0	0	0	0	0	0	0	0	0	0	0	0	0	0	0	0
ENSG00000256925	0	0	0	0	0	0	0	0	0	0.0931636	0	0	0	0	0	0	0	0	0	0	0	0	0	0	0	0	0	0	0.080637	0	0	0	0	0	0	0	0	0	0	0	0	0	0	0
ENSG00000161021	21.9492	19.0078	34.9653	19.3346	35.6425	18.3034	21.4831	25.146	17.7299	36.9312	41.2824	25.9383	45.5475	15.107	29.6028	37.9042	46.1354	28.1521	42.9553	24.8866	35.8669	30.8732	20.5541	24.4712	28.8276	27.0631	37.1403	33.0638	26.8393	31.0551	28.4948	22.4038	29.2452	13.2776	19.1286	19.2687	29.5829	17.8119	28.0258	26.6793	29.1425	20.9776	16.9552	27.0526
ENSG00000256923	0.562648	0	0	0	0	0	0	0	0	0	0	0	3.00937	0	0	0	0	0	1.40096	0	0	1.8528	0	0	0	0	0	0	0	0	0	0	0.476908	0	0	0	0	0	0	0	0	0	0	0
ENSG00000169744	5.729	12.7252	10.9085	10.052	24.798	4.69637	6.24907	8.17096	9.82924	13.4658	31.3186	14.3579	10.9001	12.6855	9.39803	28.4238	10.3912	12.7412	24.9908	22.0254	5.81546	23.9781	8.50594	10.3223	6.28234	7.57141	22.2805	9.06576	17.3827	6.57328	15.0748	12.0413	15.124	6.49023	14.6887	8.85078	11.8982	7.99227	11.736	12.6112	11.9727	12.0346	8.5119	14.8671
ENSG00000256928	0	0	0	0	0	0	0	0	0	0	0	0	0	0	0	0	0	0	0	0	0	0	0	0	0	0	0	0	0	0	0	0	0	0	0	0	0	0	0	0	0	0	0	0
ENSG00000254694	0	0	5.41171	1.21179	1.38401	0	2.81939	2.43819	0	0.697312	3.91979	3.22925	2.81983	0	1.40217	0.631741	0.606919	0.559762	1.64091	0	0	1.6276	2.07854	6.591	7.93998	2.93804	1.48232	2.16845	3.62131	2.16905	8.0175	3.83348	2.79294	0	5.04489	4.34237	2.71659	0.599184	4.70703	0.686063	9.65192	7.44345	1.17676	5.01032
ENSG00000215864	0	0	0	20.5831	0	3.61527	0.612984	0	2.70768	11.5601	0	0.175524	0	0	9.33624	0	0	0	0	0	0	16.6613	0	0	0.497968	4.79086	2.61855	0	0	14.3442	0	0	0	0	0	0	0	0.488524	0	0	0	0	0	0
ENSG00000254697	0	0	0	1.36515	0	0	0	0	0	0	0	0	0	0	0	0.474461	0	0	0	0	0	0	0	0	0	0	0.556639	0	0	0	0	0	0	0	0	0	0	0	0	0	0	0	0	0
ENSG00000254690	0	0	0	0	0	0	0	0	0	0	0	0	0	0	0	0	0	0	0	0	0	0	0	0	0	0	0	0	0	0	0	0	0	0	0	0	0	0	0	0	0	0	0	0
ENSG00000254691	0	0.309538	0.444428	0.79613	0.454638	0	0	0.400466	0	0	0	0.424315	3.24203	0	0	0.415046	0	0.735514	0	0	0.417204	2.49506	0.910382	2.59812	1.60507	2.25197	1.94773	0.949764	1.18958	0.950024	0.438949	0.839515	1.46794	1.95898	2.07152	1.63022	2.67715	0	1.76712	1.3522	2.9267	1.3337	1.54623	3.29172
ENSG00000266929	0	0	0	0	0	0	0	0	0	0	0	0	0	0	0	0	0	0	0	0	0	0	0	0	0	0	0	0	0	0	0	0	0	0	0	0	0	0	0	0	0	0	0	0
ENSG00000254693	0	0	0	0	0	0	0	0	0	0	0	0	0	0	0	0	0	0	0	0.355166	0.423351	0	0	0.4394	0.814356	0.652898	0.988214	0	1.2071	1.44603	0	0	0	0	0	0	0	0	0.896577	0.457376	0	0	0	0
ENSG00000266925	0	0	0	0	0	0	0	0	0	0	0	0	0	0	0	0	0	0	0	0	0	0	0	0	0	0	0	0	0	0	0	0	0	0	0	0	0	0	0	0	0	0	0	0
ENSG00000266924	0	0.268169	0	0	5.51427	0.302864	0	0	0	0	0	0	0	0	0.798092	0.359576	0	0.318607	0	0	0	0.3088	0	0	0	0	0	0.411415	0	0	0	0	0	0	0	0	0	0	0	0	0	0	0	0
ENSG00000254698	0	0	0	0	0	0	0	0	0	0	0	0	0	0	0	0.528153	0	0	0	0	0	0	0.579238	0	0	0	0	0	0	0	0	1.0683	0	0	0	0	0	0	0	0	0	0	0	0
ENSG00000266922	0.485871	0.694727	0.498737	0	0	0	0	0.449402	0.979396	0	0.577989	0	0	0	0.516891	0.465764	0	0	0.604896	0.78556	0.468186	0.799988	1.53244	3.88748	3.60241	1.80511	2.73218	1.06582	1.33494	3.19835	1.47777	0.471052	1.64732	0	3.25452	1.82943	3.50501	0.883522	1.4873	2.02326	1.09478	1.99558	0	1.58313
ENSG00000266921	0.212307	0	0.290573	0.325325	0.148624	0.342845	0.544976	0.261829	0.142653	0.374409	0.757678	0.208067	0.227108	0.36548	0.677585	0.271362	0.13035	0.300555	0	0.5721	0.20458	0.233043	0	0.424671	0.131176	0.210337	0.0795907	0.0776209	0.38888	0.0776421	0.143495	0.0686106	0.359909	0.19212	0.203157	0.399696	0.364656	0.321722	0.216631	0	0.159459	0.290664	0	0.307452
XLOC_027691	0	0	0	0	0	0	0	0	0	0	0	0	0	0	0	0	0	0	0	0	0	0	8.69144	0	0	0	0	0	0	0	0	0	0	0	0	0	0	0	0	0	0	0	0	0
ENSG00000257343	0	0	0	0	0	0	0	0	0	0	0	0	0	0	0	0	0	0	0	0	0	0	0	0	0	0	0	0	0	0	0	0	0	0	0	0	0	0	0	0	0	0	0	0
ENSG00000257342	0	0	0	0	0	0	0	0	0	0	0	0	0	0	0	0	0	0	0	0	0	0	0	0	0	0	0	0	0	0	0	0	0	0	0	0	0	0	0	0	0	0	0	0
XLOC_023469	0	0	0	0	0	0	0	0	0	0	0	0.153814	0	0	0	0	6.64896	0	0	0	0	0	0	0	0	0	0	0	0.143741	0	0	0	0	0	0	0	0	0	0	0	0	0	0	0
ENSG00000261604	0	0	0	0	0	0	0	0	0	0	0	0	0	0	0	0	0	0	0	0	0	0	0	0	0	0	0	0	0	0	0	0	0	0	0	0	0	0	0	0	0	0	0	0
ENSG00000257346	0	0	0	0	0	0	0	0	0	0	0.338251	0	0	0	0	0	0	0.483037	0	0.229863	0	0.234085	0	0	0	0	0	0	0	0	0	0.275669	0	0	0	0.535311	0	0	0	0	0	0	0	0
ENSG00000257345	0	0	0	0	0	0	0.163168	0	0.1922	0.20178	0	0	0.407984	0.32828	0	0.365612	0	0	0	0	0.367513	0	0	0.572168	0	0.283392	0.214469	0.209161	0.349298	0	0.193334	0.184881	0	0.172565	0	0	0.196524	0	0.972905	0	0	0	0	0.414237
ENSG00000215861	10.4645	1.8198	6.53207	11.4412	5.93966	3.65376	4.59792	5.88592	17.3882	18.5542	9.4205	7.48374	36.305	4.6253	3.00881	9.48922	1.56281	10.45	30.1053	4.91569	15.5342	9.19701	1.04071	2.2629	6.29087	4.09793	2.3856	0.775518	1.55414	3.87866	2.29388	1.50809	2.87671	1.1517	0.541272	0.399341	2.76892	3.60008	6.06027	2.20825	5.09816	3.92047	1.1363	1.99666
ENSG00000119509	5.0516	4.42473	10.3364	8.33536	9.27407	4.18684	8.84507	5.60073	4.82165	11.3629	13.4514	5.99985	8.37406	2.82193	13.1328	7.47228	1.75616	5.25695	14.4524	6.22026	7.86574	8.42764	5.90886	7.09325	6.17003	10.0923	10.8358	5.83423	6.89375	9.32265	6.2407	4.99483	9.72622	4.05663	6.49854	3.8734	8.27434	5.23175	10.1383	7.73171	6.10581	7.96943	5.73476	8.82942
ENSG00000228949	0	0	0.287081	0	0	0	0	0	0	1.47964	0	0.548177	0	0	0	0	0	0.712663	0	0.22609	0	0.690728	0	0	0	0.41562	0	0	0.256138	0	0	0	0.237056	0	0	0	0	0	0	0	0	0	0	0
ENSG00000228948	0.176321	0.252115	0	0.162109	0	0	0	0	0	0	0	0	0.188614	0	0	0	0	0.149766	0	0	0	0	0	0	0	0.131014	0.1983	0	0.322965	0	0	0	0	0	0	0	0	0.160314	0	0.183559	0	0.181047	0	0
ENSG00000228945	0	0	0	0	0	0	0	0	0	0	0	0	0	0	0	0	0	0	0	0	0	0	0	0	0	0	0	0	0	0	0	0	0	0	0	0	0	0	0	0	0	0	0	0
ENSG00000256695	0	0	0	0	0	0	0	0	0	0	0	0	0	0	0	0	0	0	0	0	0	0	0	0	0	0	0	0	0	0	0	0	0	0	0	0	0	0	0	0	0	0	0	0
ENSG00000228943	0	0	0	0	1.06598	0	0	0	0	0	2.41526	0	0	0	0	0	0	0	0	0	0	0	0	0	0	0.754306	0	0	0	1.11375	0	0	0.860464	0	0	0	0	0	1.03583	0	0	0	0	0
ENSG00000256690	0.623693	0.222948	0.640209	0.860133	0	0.251793	0	0.57688	0	0.659939	0.370971	1.22247	1.00076	0.268417	0	0.896824	0	0	0.776481	0.252098	0.300496	0.770184	0.983569	0.935663	0.578033	0.92686	0	0.342039	0	0.342133	0.316158	0.604671	0	0.282195	0.895221	0.293546	0	0.283536	0	0.324647	0.351332	0.320205	1.11369	0.677399
ENSG00000256691	0	0	0	0	0	0	0	0	0	0	0.535458	0	0.481499	0	0	0	0	0	0	0	0	0	0	0	0	0	0	0	0	0	0	0	0	0	0	0	0	0	0	0	0	0	0	0
ENSG00000264661	0	2.00654	0	0	0	0	0	0	0	0	0	0	0	0	0	0	0	0	0	0	0	0	0	0	0	0	0	0	0	0	0	0	0	0	0	0	0	0	0	0	0	0	0	0
ENSG00000165309	0	0	0.0349879	0.0626758	0	0.137607	0.320812	0.126107	0	0.721323	0.0405476	0.133618	1.60431	0	0	0.0326747	0.0941726	0.231615	0.0848704	0.192883	0.229912	0.0561214	0.0716703	0	0	0.0253267	0.0766681	0.0747707	0.124867	0.0373956	0	0	0.0577823	0.0308443	0	0.032085	0	0.0929724	0.0695587	0	0.038401	0.0349989	0	0.0370203
ENSG00000181718	0	0	0	0	0	0	0	0	0	0	0	0	0.247521	0	0	0	0	0	0	0	0	0	0	0	0	0	0	0	0	0	0	0	0	0	0	0	0	0	0	0	0	0	0	0
ENSG00000281863	0	0	0	0	0	0	0	0	0	0	0	0	0	0	0	0	0	0	0	0	0	0	0	0	0	0	0	0	0	0	0	0	0	0	0	0	0	0	0	0	0	0	0	0
ENSG00000165304	60.9738	24.1993	26.1776	10.5155	25.5618	29.0149	45.3608	184.345	2.80399	24.4495	1.28704	34.3842	40.6724	10.1771	43.3266	15.1867	60.4953	34.199	0.384845	12.5571	41.1802	19.4679	4.63109	5.02385	10.815	12.4032	15.2098	12.5448	7.50227	13.0569	4.62255	3.37152	9.5635	4.82529	0.665543	1.89136	17.2821	8.15061	15.6918	18.7453	2.35075	9.36344	4.2088	8.81311
ENSG00000165300	0	0.0388651	0.301329	0.109957	0.0114167	0.026336	0	0.170958	0.361616	0.40265	9.57099	0.0532763	0.27913	0.037433	0	0.16676	0	0.175465	1.55662	0	0.0733368	0.393832	0.18289	0.152234	0.0503823	0.210045	0.513563	0.119251	0.0497871	0.14314	0.187387	0.189735	0.534506	0.0688704	0.0936347	0.276328	0.302524	0.158166	0.0554691	0.147143	0.195985	0.0446554	0.00970708	0.106278
ENSG00000101608	497.189	170.612	229.454	137.807	372.866	205.836	418.009	236.813	120.221	108.73	136.655	260.246	156.13	225.114	268.525	279.904	293.543	211.589	105.891	343.666	232.23	184.543	159.486	165.489	260.33	178.548	153.706	219.287	180.006	219.692	129.546	110.456	228.486	85.8675	73.7096	89.988	166.874	200.165	165.064	172.423	127.647	163.197	124.831	192.193
ENSG00000151929	40.2689	44.4304	42.7668	37.9046	51.7119	25.3357	71.5216	59.175	78.0975	17.1543	105.346	33.7413	52.0272	36.0112	32.0835	74.1133	26.0082	23.0249	130.76	34.3151	37.5433	47.0004	27.1245	18.568	27.304	23.2507	25.389	32.2175	36.8001	28.8794	31.7238	36.8436	25.9318	19.8763	21.6021	20.922	40.5111	25.2805	25.6139	32.4849	30.0487	27.3865	23.8907	24.7083
ENSG00000101605	4.2276	0.901429	5.70993	6.37578	2.53114	2.12594	12.1846	6.07123	22.5753	11.7718	19.1019	1.74449	1.50744	2.07477	2.1304	2.23962	1.02458	0.535485	18.1905	1.49895	0.786157	1.37383	2.49524	4.4136	6.9426	2.03908	4.46263	5.00298	4.92468	1.87155	3.98528	3.30769	3.14331	0.906068	1.91624	2.75773	2.90451	2.09049	3.17851	1.54426	3.76017	3.3128	2.74808	2.25554
ENSG00000170100	2.14523	1.23297	2.52587	2.72645	1.10423	1.9359	1.31368	1.61461	2.18333	2.20314	3.47767	1.64893	2.58726	0.887032	2.0137	1.89517	1.04594	2.64391	2.98497	1.08814	2.47248	1.21201	1.52569	2.73448	1.87123	2.23472	1.7267	2.26066	2.73517	1.5229	1.98299	1.73317	2.05008	1.42739	2.07291	2.59347	2.49254	1.08997	1.73826	1.59833	2.29838	1.55487	1.67119	1.41625
ENSG00000237026	0	0	0	2.81197	0	0	0.654243	0	0	0	0	0	0	0	0	0	0	0.649468	0	0	0	0	0	0	0.708647	0	0	0	0.700275	0	0	0	0	0	0	0	0	0	0	0	0	0	0.682669	0
ENSG00000198791	17.4436	11.9253	28.8055	12.7098	29.1695	19.3837	38.6195	45.1558	15.4932	40.5369	25.6791	20.6851	43.547	10.9229	10.5776	17.1606	24.2778	16.1129	19.7894	15.0886	35.025	20.0328	14.6484	15.7885	14.4893	16.396	17.0676	14.445	15.7559	18.3004	15.032	12.5568	18.1121	14.3051	11.8303	14.5727	14.4262	13.7783	16.9089	13.8467	12.4055	14.911	7.92323	15.7249
ENSG00000198792	28.1298	18.9748	35.1217	17.4385	40.7568	30.8206	13.4231	29.99	17.6515	46.2568	27.591	25.4474	61.7732	19.6434	33.7744	33.5127	49.7262	26.0472	29.8014	31.8692	25.7376	30.4783	19.7989	22.8247	27.4805	21.379	26.6171	32.4108	23.2234	21.8852	18.2013	18.3233	22.9549	11.565	12.4882	11.33	23.1705	16.7536	25.8393	20.5555	23.6925	24.1624	23.9979	21.2616
ENSG00000237027	0.203726	0	0	0	0	0	0	0	0.20533	0	0	0	0	0	0	0	0	0	0	0	0	0	0	0	0	0	0	0	0	0	0	0	0	0	0.194946	0	0	0	0	0	0	0	0	0
ENSG00000198794	32.6294	24.0293	52.6326	8.16524	16.6935	61.2887	5.24793	27.2303	1.73086	118.01	9.04728	18.85	39.1032	8.82678	32.5724	27.1869	30.4116	15.5872	6.16977	11.1064	28.2739	12.4818	14.3924	19.3349	14.1426	28.8023	26.3775	25.8861	10.6052	21.156	15.2718	18.267	20.0046	17.7161	13.1935	19.0292	13.6528	17.0865	13.9684	17.725	20.1217	16.7772	13.0109	15.1882
ENSG00000198795	2.03114	5.26051	6.21543	4.79187	11.9116	3.49659	2.09862	4.60809	3.59214	28.142	24.5726	7.32378	13.5284	2.11111	16.0634	14.4745	2.64704	6.08716	10.8782	10.4405	3.95134	16.5005	3.18297	4.59941	2.59279	3.27472	6.93917	4.03524	3.40452	3.23748	4.58468	3.97553	4.06042	2.42756	3.41047	2.45306	4.0679	3.51926	3.24561	3.19171	3.58358	2.99064	2.32667	5.16129
ENSG00000197779	5.85603	2.10776	4.31141	2.9148	5.13139	3.47287	2.69539	3.79154	2.82897	4.61522	5.14065	3.87882	5.09784	1.16453	3.80239	5.16847	4.48187	4.08218	3.19278	2.70983	5.42884	3.57418	2.95096	4.09976	5.18403	5.16151	5.67759	2.70209	5.51115	5.73798	3.337	2.27097	5.30598	1.44358	2.51198	2.60412	2.6637	2.16648	5.08929	4.05726	2.5935	3.93955	1.96514	3.83811
ENSG00000198797	0	0	0.0545147	0.0488276	0	0	0.0454416	0.0982442	0	0.337168	0.252709	0	0.113622	0.0457121	0	0	0	0	0.330592	0	0	0.0437215	0.11167	0	0	0.118385	0.238914	0.0582502	0.680944	0.0582662	0	0	0.0450154	0.0961172	0.0508195	0.199967	0.0547309	0	0	0.0552883	0	0	0	0.0576815
ENSG00000231426	0	0	0	0	0	0	0	0	0	0	0.295926	0	0	0	0	0.119234	0	0	0	0.10055	0	0	0	0	0	0	0	0	0	0	0.126101	0.241175	0	0	0	0	0	0	0	0	0	0	0	0
ENSG00000231427	0	0	0	0	0	0	0	0	0	2.42908	0	0	0	0.0459525	0	0	0	0	0	0	0	0	0	0	0	0.0198346	0.0600426	0	0	0	0	0.0517593	0	0.072467	0.0510868	0.0251273	0.0825281	0.0242704	0	0	0.0902212	0	0	0
ENSG00000231424	0.0302131	0.0432005	0.279119	0.0833335	0.571061	0.0731846	0.0258515	0.0279454	0	0.0319689	0.0718826	0.148048	0.0323194	0.0260054	0	0.318591	0.166949	0.102651	0.075229	0.0244244	0.0873402	0.024873	0.667048	0.966947	0.392017	0.224496	0.44173	0.298245	0.249034	0.364621	0.398201	0.497957	0.102436	0.355424	0.202377	0.0853202	1.43226	0.302172	0.616567	0.251626	0.23827	0.372275	0.188823	0.459407
ENSG00000197774	2.67754	2.19439	6.53594	7.11499	2.43442	3.84927	5.25257	3.65445	4.24541	4.28428	4.15628	3.93609	8.59263	3.40077	4.41168	5.97862	7.06688	4.43765	4.02456	3.90673	6.639	3.87095	7.82709	8.7195	6.35512	9.41386	8.44635	6.69729	7.56596	12.6818	6.15743	6.10981	8.88436	2.03883	7.43648	7.22314	10.398	2.55322	8.59602	7.0706	13.5378	10.4943	12.4775	12.1999
ENSG00000231422	0	0	0	0	0	0	0	0	0	0	0	0	0	0	0	0	0	0	0	0	0	0	0	0	0	0	0	0	0	0	0	0	0	0	0.0762972	0	0	0	0	0	0	0	0.0711874	0
ENSG00000175556	7.37945	3.62974	8.54444	2.82241	5.20724	1.85901	7.17287	14.4702	1.19001	2.99839	7.30375	6.01706	2.14714	2.59151	5.5268	5.88562	2.12039	5.86691	7.05578	4.96336	13.4822	4.76291	6.57903	5.7272	14.9368	5.35163	5.70993	6.41038	10.3809	11.9175	6.82311	4.5788	8.65681	1.97662	3.44597	5.11254	5.1105	5.04554	5.96354	7.80526	4.52271	5.57685	2.74081	3.97538
ENSG00000197771	52.8945	34.8851	57.2776	25.9805	40.7479	22.9128	74.137	64.8643	26.7559	44.9348	46.8727	46.0262	56.7524	32.7158	40.4359	38.1913	60.9558	47.3286	41.8204	32.1103	62.1296	44.1025	25.5246	28.0629	40.6858	26.1132	30.9749	30.9941	33.8628	31.7012	27.4787	19.9877	34.4437	18.2601	14.8912	17.3836	31.0903	24.8243	27.4529	28.3408	24.2582	25.7871	17.7672	28.0978
ENSG00000231421	0	0	0	0	0	0	0	0.740872	0	0	0	0	0	0	0	0	0	0	0	0	0	0	0	0	0	0	0	0	0	0	0	0	0	0	0	0	0	0	0	0	0	0	0	0
ENSG00000279848	0	0	0	0	0	0	0	0	0	0	0	0	0	0	0	0	0	0	0	0	0	0	0	0	0	0	0	0	0	0.398071	0	0	0	0	0	0	0	0	0	0	0	0	0	0
ENSG00000204252	4.00895	11.4645	49.3814	5.50122	51.1441	3.52681	26.213	24.2407	11.3979	13.4222	46.3379	29.4959	40.0041	22.0429	1.71869	38.6599	11.9027	74.66	6.62989	22.2506	20.9296	28.0778	12.3298	31.3577	12.9209	14.7607	22.678	49.6806	16.9331	14.8361	9.28135	13.6324	23.837	14.7818	3.89344	3.37942	37.8612	17.7898	60.1378	19.7463	10.1791	24.8828	4.91481	31.324
ENSG00000164967	34.9542	47.4807	66.8262	37.5599	50.0093	56.7987	94.2109	98.0022	25.1011	74.2024	48.3383	59.3058	80.8582	59.7965	59.4973	56.3349	73.6373	66.0602	70.7152	56.1611	93.678	42.0851	25.9538	30.589	33.0027	38.147	42.9968	39.7761	32.4127	56.8044	34.3301	36.6415	26.4798	37.166	22.3682	29.2014	40.9752	40.5207	41.6847	30.2484	33.7192	30.2832	27.5018	30.6086
ENSG00000161682	1.47013	1.05104	0.480157	0.798695	1.54373	3.50712	0.22871	0.741703	0.404104	1.55557	4.76962	0.982343	12.7955	0.345107	2.84362	1.98583	0.984671	0.851403	3.66055	1.08042	1.03027	1.54037	0.351275	0.534665	0.247729	0.14896	1.05216	1.17271	0.428404	0.366571	0.270993	0.84222	0.849618	0.241881	0.319722	0.314514	0.826391	0.243031	0.681851	0.765239	0.526998	0.411693	0.536956	0.290314
ENSG00000161681	0.0227398	0.0975439	0.186735	0.209069	0.501441	0.055082	0.019457	0.147231	0.0916755	0.0962451	0.622174	0.111428	0.218926	0.13701	0.266107	0.305182	0.125653	0.251095	0.396345	0.202212	0.197209	0.299528	0	0.181942	0	0.0844829	0.255743	0.224472	0.124956	0.0748446	0.0230542	0.176369	0.0963726	0.0411551	0.0870389	0.0428106	0.351517	0.0206753	0.139217	0.0236731	0.076857	0.0233493	0.0406048	0.172885
ENSG00000279840	0	0	0	0	0	0	0	0	0.0808751	0	0	0	0	0	0	0	0	0	0	0	0	0	0	0	0	0	0	0	0	0	0	0	0	0	0	0	0	0	0	0	0	0	0	0
ENSG00000279841	0	0	0	0	0.678509	0.521727	0.442305	0.836726	0.39075	0	0	0.126651	0	0	1.64979	0.619421	0.238033	0	0	0.417887	0.249057	0.319172	0.679334	0.516997	0.838399	1.5364	0.290683	0.99221	0.591782	0.425349	0.262038	0.250581	0.219078	0	0.123663	0.486593	0.399542	0	0.527456	0.269074	0.145595	0.398088	0.461523	0.14036
ENSG00000279842	0	0	0	0	0	0	0	0	0	0	0	0	0	0	0	0	0	0	0	0	0	0	0	0	0	0	0	0	0	0	0	0	0	0	0	0	0	0	0	0	0	0	0	0
ENSG00000279844	0.174899	0	0	0.321604	0.183655	0	0	0.323543	0	0	0	0	0.187093	0	0	0	0	0	0	0	0	0	0	0	0	0	0	0	0	0	0	0	0	0	0	0	0	0	0	0	0	0	0	0
ENSG00000279845	3.07162	1.464	1.57648	4.70673	1.07513	0.826703	0.876067	0.473512	3.09582	1.08338	0.608997	1.50513	3.83339	0	3.26773	1.47225	1.88588	1.73935	1.2747	0	1.97321	0.421453	2.6911	2.56002	0.948918	1.52156	3.45451	0.561502	0.937707	0.561656	3.63311	0.992646	0.86785	0.92652	1.9595	0.963789	3.69305	0	4.70126	1.0659	3.46054	2.62829	2.28533	2.7801
ENSG00000279846	0	0	0.434184	0	0	0	0	0	1.27895	0	0.503178	0	0	0	0.899976	0	0	0	0	0	0	0.348222	0	0.423039	0.392017	0	0.951419	3.71149	0	1.39219	0.857664	0	0.358527	0.382765	0	0.398161	0	0	1.29479	0	0	0.434321	1.51059	1.37822
ENSG00000179428	0	0	0	0.160802	0.183655	0.282437	0.149651	0	0	0	0.416118	0	0.187093	0	0	0	0.161074	0	0	0	0	0	0	0	0	0	0	0	0	0	0	0	0	0	0	0	0	0	0	0	0.197045	0	0	0
ENSG00000198246	17.9427	4.20273	12.4286	4.03335	8.38396	5.06526	7.99528	6.97921	4.95209	5.29177	7.61929	5.1162	8.30625	5.8528	5.78712	9.33601	8.36316	6.93084	4.53316	6.84462	10.3146	9.39007	5.35012	4.65079	7.92829	4.92213	4.63777	9.0941	7.15161	5.14992	5.47056	4.50834	8.55242	4.5653	4.11393	3.30361	7.55005	5.54427	6.22205	6.62219	6.22745	7.02709	5.64012	5.43178
ENSG00000284336	0	0	0	0	0	0	0	0	0	0	0	0	0	0	0	0	0	0	0	0	0	0	0	0	0	0	0	0	0	0	0	0	0	0	0	0	0	0	0	0	0	0	0	0
ENSG00000284337	0	0	0	0	0	0	0	0	0	0	0	0	0	0	0	0	0	0	0	0	0	0	0	0	0	0	0	0	0	0	0	0	0	0	0	0	0	0	0	0	0	0	0	0
ENSG00000284334	0	0	0	0	0	0	0	0	0	0	0	0	0	0	0	0	0	0	0	0	0	0	0	0	0	0	0	0	0	0	0	0	0	0	0	0	0	0	0	0	0	0	0	0
ENSG00000100288	0.499433	0.11902	1.02532	0.918355	0.524436	0.470465	0.925892	0.230973	0.587262	0.616534	1.58433	0.407881	0.801378	0.21494	0.708425	0.638354	0.459954	0	0.932671	0.269163	0.401046	0.274106	0.962635	1.41525	1.69719	1.1133	1.96591	0.365192	1.75338	1.09588	1.35024	0.484201	2.18719	0.602594	0.557561	0.470124	1.45829	0.227046	0.764406	0.866556	1.3129	3.16239	1.41202	1.89854
ENSG00000284332	0	0	0	0	0	0	0	0	0	0	0	0	0	0	0	0	0	0	0	0	0	0	0	0	0	0	0	0	0	0	0	0	0	0	0	0	0	0	0	0	0	0	0	0
ENSG00000284331	0	0	0	0	0	0	0	0	0	0	0	0	0	0	0	0	0	0	0	0	0	0	0	0	0	0	0	0	0	0	0	0	0	0	0	0	0	0	0	0	0	0	0	0
ENSG00000183864	52.9773	31.5887	73.0522	29.103	40.6256	43.1746	58.1665	41.2746	27.085	30.0633	67.0747	40.5551	40.8569	35.1928	43.8482	48.9938	65.0358	43.0848	157.499	43.4935	48.7719	34.6104	36.1107	27.2067	43.6491	50.2671	45.6747	43.2785	46.1533	57.4592	30.5321	51.7877	36.147	22.2792	21.8763	27.8828	32.3384	33.3277	42.7851	39.4759	42.3492	32.0515	21.785	34.0818
ENSG00000183862	0	0	0	0	0	0	0	0	0	0	0	0	0	0	0	0	0.0668812	0	0	0	0	0	0	0	0	0	0	0	0	0	0	0	0	0	0	0	0	0	0	0	0	0	0	0
ENSG00000174669	35.3459	34.0484	30.7	24.7557	5.24956	19.333	36.9974	34.3965	8.22099	13.4566	1.7737	23.8095	35.8398	18.1936	28.7384	31.529	25.5245	33.524	1.96547	19.4273	23.2415	23.8998	33.3799	39.1224	37.798	27.8927	33.4389	34.7277	31.086	44.7446	33.9673	33.3325	27.5807	20.8736	30.0458	37.6473	32.268	19.2981	28.4587	44.6491	53.2597	29.3588	38.6049	33.8171
ENSG00000277402	0	0	0	0	0	0	0	0	0	0	0	0	0	0	0	0	0	0	0	0	0	0	0	0	0	0	0	0	0	0	0	0	0	0	0	0	0	0	0	0	0	0	0	0
ENSG00000124216	8.39517	11.0036	8.47385	8.74762	31.001	24.2895	10.0565	11.777	5.2178	11.1038	9.65394	12.2041	20.0563	7.70773	14.4387	75.5147	12.4993	6.65543	4.87749	7.57847	26.5608	19.2365	3.82467	2.51888	2.46385	2.39122	4.4061	5.37132	3.45989	1.22807	9.92978	8.54607	2.25336	0.379846	0.669447	1.18538	3.46066	2.92599	3.14091	2.47627	0.472907	5.60312	6.24612	0.911807
ENSG00000124217	11.1068	4.73765	14.802	4.59091	5.19436	6.25493	5.43052	9.28035	3.80982	11.5054	6.71731	7.72922	7.18857	5.74403	8.88674	5.41305	10.0569	6.97644	6.79763	4.18758	16.9532	7.72218	2.99284	4.52731	4.23857	4.88927	3.88384	4.19721	3.9748	3.27677	5.48824	3.3028	5.02358	3.75846	2.6347	2.89928	4.18409	3.26715	3.95225	4.51819	3.7329	4.26471	2.74991	3.85211
ENSG00000124214	186.293	84.6112	171.966	63.1107	110.017	118.848	144.642	164.226	72.8256	207.602	127.131	131.461	155.024	70.5696	135.204	117.92	143.822	115.126	127.971	87.5244	215.842	145.115	87.2383	82.7562	97.7496	93.0474	97.7126	95.1665	83.8401	98.9645	97.5952	79.8825	111.576	76.934	66.9677	65.0541	94.4011	83.4453	94.1219	96.2724	78.2541	81.8518	55.6153	88.035
ENSG00000124215	0.622121	0.148258	3.10783	0.457581	0.391959	1.1051	0.390362	0.46034	0.459816	0.219425	0.937424	0.77228	5.01338	0.392686	0.485349	1.31203	0.0763924	0.493198	0.722889	0.536454	0.199826	0.375585	0.479644	1.94957	4.57417	1.10943	1.53927	0.636864	1.40542	0.455027	0.504578	0.965034	4.42947	0.187656	0.674684	0.195204	0.726612	0.641061	2.66612	0.820366	0.60744	1.66087	1.11088	0.900922
ENSG00000124212	5.61072	4.99112	13.5409	18.7438	0.854507	0.795386	7.10951	10.6169	14.2884	23.0221	55.0772	8.10106	18.9678	5.89842	8.97617	40.5237	2.36666	18.9901	25.7546	3.80863	9.36851	43.0522	5.80871	7.45339	2.18319	2.76872	14.6915	5.77813	7.60974	5.12186	5.77514	5.68873	7.58738	2.67427	4.8771	2.62057	12.0498	6.54219	5.06944	5.57349	7.23794	3.07845	1.72077	3.11671
ENSG00000247596	9.8575	15.9579	23.4936	16.355	40.6305	33.758	40.4757	20.2788	21.469	20.7408	21.8354	21.0979	35.8763	22.9184	16.3932	25.1988	35.6348	23.4826	24.192	29.1275	28.4415	30.4553	8.15982	11.4453	15.2264	12.2075	12.8703	16.7771	13.5938	15.0413	8.7302	7.57956	15.5582	5.43415	5.96318	3.73294	13.9536	12.7743	14.9139	13.8008	9.95676	8.84195	12.291	14.6443
ENSG00000247595	0.313486	1.1206	1.07262	2.1136	1.53617	0.337489	0.0894103	0.676564	0.737228	0.884544	0.745841	1.02408	0.782462	0.0899426	0.778166	0.801367	0.962351	2.39646	1.56112	0.506846	1.81245	1.11834	0.769019	0.522545	0.677917	1.3976	1.88033	1.14612	0.669908	2.98074	1.16534	0.810465	2.39143	0.851035	3.09975	2.06562	1.07688	0.380035	1.17286	1.63177	1.53044	1.07296	1.11954	1.47541
ENSG00000161970	5.0102	7.37054	5.93409	5.4922	6.37392	6.14585	3.79228	5.8818	4.27279	5.30137	4.5847	4.8157	10.4098	2.90261	10.3526	5.35704	6.47756	4.99219	4.19836	2.80403	9.74852	5.0765	3.95056	5.10723	4.01834	3.43642	7.04342	4.54417	5.29449	6.44816	4.88411	3.45622	3.67504	3.74911	5.07087	4.71618	6.55339	3.24131	7.2751	6.51982	5.97023	5.14449	2.58069	6.80204
ENSG00000175073	13.9457	7.19499	17.1928	9.82552	19.1225	7.06177	13.3882	12.5665	9.22547	10.3952	16.0481	12.0703	19.7112	5.42428	7.8004	15.0913	14.7191	16.0178	13.9314	8.63935	15.0775	13.5324	10.0012	11.8626	11.2592	13.9053	13.2587	10.0659	12.2015	12.9604	10.8104	6.80664	12.4908	6.70015	6.62649	8.1651	9.28486	7.71236	14.1808	10.3273	9.39449	10.3337	5.56228	12.3619
ENSG00000161973	0	0	0	0	0.142657	0	0	0	0	0.143751	0	0	0.581308	0	0	0.390701	0	0.115395	0.338273	0.109826	0	0	0	0	0	0	0	0	0	0	0.413202	0	0.230306	0.122938	0.130001	0	0	0	0.138622	0	0	0.418492	0	0
ENSG00000255279	0	0	0	0	0	0	0	0	0	0	0	0	0.219995	0.177016	0	0	0	0	0	0	0	0	0	0	0	0	0	0	0	0	0	0	0	0	0	0	0	0	0	0	0	0	0	0
ENSG00000127884	287.695	303.581	384.674	167.807	192.048	173.163	569.852	310.854	232.722	254.008	226.679	315.819	332.332	276.733	179.066	208.812	555.886	355.919	253.047	198.745	331.048	209.162	142.983	173.574	186.816	367.433	252.963	223.548	183.583	387.371	267.619	199.591	223.744	261.692	196.64	183.765	270.302	239.835	246.471	262.358	205.207	243.231	193.645	221.569
ENSG00000255274	0.743186	0.0442771	0.508577	0.626343	0.195098	0.400045	0.211966	0.286418	0.24968	0.131063	0.884089	0.667646	0.861247	0.426457	0.329431	0.118738	0.741475	0.894283	0	0.550728	0.29839	0.407886	0.39067	0.371642	0.573982	0.690272	0.62687	0.611355	0.397041	0.407682	0.313942	0.240173	0.839913	0.224174	0.0592631	0.0582977	0.829716	0.168929	0.442353	1.03159	0.488417	0.635922	0.27647	0.672651
ENSG00000255277	7.75273	2.0587	7.73066	0.610958	0.930382	0.536551	9.66602	3.07321	2.67902	2.3438	1.84452	6.72955	3.55424	3.62251	0	2.1234	10.4038	5.45625	3.03347	11.6393	2.56133	0.547067	2.32878	5.75993	12.1121	13.3317	13.9506	4.13019	6.69455	9.72077	3.36854	2.79176	6.57132	1.804	2.1196	3.96165	4.33721	5.03493	7.68459	5.30377	3.49375	4.32143	7.91059	6.73626
ENSG00000255276	0	0	0	0.633913	0	0.55671	0	0.637736	0	0	0	0	0.737556	0	0	0	0	0	0	0	1.32878	0	2.17465	0.689579	0	0.512318	0	0	0.631462	1.5129	0	0.668458	0	0	1.31954	0	1.42111	0	0.703528	0	0	1.41594	0	1.49772
ENSG00000255271	0	0	0	0	0	0	0	0	0	0	0	0	0	0	0	0	0	0	0	0	0	0	0	0	0	0	0	0	0	0	0	0	0	0	0	0	0	0	0	0	0	0	0	0
ENSG00000255270	0	0	0	0	0	0	0	0	0	0	0	0	0	0	0	0	0	0	0	0	0	0	0	0	0	0	0	0	0	0	0	0	0	0	0	0	0	0	0	0	0	0	0	0
ENSG00000255273	0	0	0	0	0	0	0	0	0	0	0	0	0	0	0	0	0	0	0	0	0	0	0	0	0	0	0	0	0.610296	0	0	0	0	0	0	0	0	0	0	0	0	0	0	0
ENSG00000255272	0	0	0	0	0	0	0	0	0	0	0	0	0	0	0	0	0	0	0	0	0	0	0	0	0	0	0	0	0	0	0	0	0	0	0	0	0	0	0	0	0	0	0	0
ENSG00000277903	0	0	0	0	0	0	0	0	0	0	0	0	0	0	0	0	0	0	0	0	0	0	0	0	0	0	0	0	0	0	0	0	0	0	0	0	0	0	0	0	0	0	0	0
XLOC_052470	0.34375	0.245757	2.46997	2.52834	0	0.555106	0.294126	0.635898	0.346458	5.09218	2.86246	0.673768	2.94172	0.591755	1.09709	1.64762	1.26631	0.29198	1.28388	0.555778	0.993715	0.848978	1.08419	0.343796	1.91151	0.766262	0.3866	1.13109	2.20375	0.75427	1.39401	1.33306	0.582735	0.62213	0.986807	2.26504	0	0.937628	1.75375	0.71572	1.5491	1.05889	1.53453	2.2401
ENSG00000243064	0.894637	0	0	0.320986	0.0229128	0.0176184	0	0.0605478	0.0659769	0	0	0.320769	0	0	0	0	0	0	0	0	0	0.0179637	0.068822	0	0.020223	5.07482	2.47858	0	0	11.3474	0.0663664	0.0423098	0.0554859	0	0	0	0.0449742	0.35711	0.200383	0	0.0245833	0.0448106	0	0.236994
ENSG00000276538	0	0	0	0	0	0	0	1.79396	3.90962	0	0	0.950397	5.18687	0	0	0	0	0	0	0	0	0	0	0.969895	0	0	0	0	0	0	0	0	0	0.877558	1.85595	1.82571	0	0	0	2.01915	0	0.99576	0	0
ENSG00000160087	41.142	33.0131	44.8938	39.0883	42.454	66.8078	27.5878	45.9564	35.8279	56.609	43.4975	42.5132	80.2412	46.6182	48.3132	43.5345	63.4619	41.9004	45.9657	37.6172	49.8864	33.4097	27.749	26.0414	33.1812	30.9859	30.7707	38.376	36.5152	34.481	27.6354	24.8494	30.3033	19.6505	21.2174	21.8292	35.6906	29.269	32.6394	29.0656	33.46	28.4591	29.8308	29.0534
ENSG00000036054	28.5298	15.6518	45.3709	25.298	41.9606	24.301	37.307	35.213	19.2781	30.1878	40.4635	32.4769	32.5895	18.3678	31.0377	35.1253	42.1072	29.7922	35.1746	26.3052	31.2664	29.7859	22.9199	26.1827	29.5594	36.2675	30.3756	21.8892	26.8886	40.1497	23.4572	18.6781	29.2609	19.5192	19.3175	18.916	23.3217	19.4862	29.1578	24.5188	25.0802	26.6916	14.9786	26.5813
ENSG00000277900	0	0	0	2.32509	0	0	0	0	0	0.891968	0	0	0	0	0	0	0	0	0	0	0	0	0	0	0	0	0.948057	0	0	0	0	0	0	0	0	0	0	0	0	0	0	0	0	0
ENSG00000104904	306.188	228.979	208.105	189.842	352.136	258.212	293.354	307.545	222.738	291.216	282.554	262.172	377.592	268.984	156.22	276.279	452.773	301.474	265.54	198.299	255.169	208.515	114.237	158.878	133.392	148.114	178.034	195.636	178.68	179.541	148.101	142.501	169.371	161.658	110.287	111.955	178.736	187.235	173.639	161.691	174.121	148.928	135.321	186.486
ENSG00000274178	0	0	0	0	0	0	0	0	0	0	0	0	0	0	0	0	0	0	0	0	0	0	0	0	0	0	0	0	0	0	0	0	0	0	0	0	0	0	0	0	0	0	0	0
ENSG00000223019	0	0	0	0	0	0	0	0	0	0	0	0	0	0	0	0	0	0	0	0	0	0	0	0	0	0	0	0	0	0	0	0	0	0	0	0	0	0	0	0	0	0	0	0
ENSG00000236476	0	0	0	0	0	0	0	0	0	0	0	0	0	0	0	0	0	0	0	0	0	0	0	0	0	0	0	0	0	0	0	0	0	0	0	0	0	0	0	0	0	0	0	0
ENSG00000002587	2.66318	9.15288	10.1443	1.59301	6.23315	7.97949	12.4918	13.3848	1.74632	5.02477	5.64913	12.5153	27.0468	4.66742	9.1823	6.52082	8.42177	3.0252	7.58988	12.1134	9.12097	7.34343	6.3082	4.26806	10.6163	4.363	5.59335	9.95962	7.52285	4.57634	3.87108	6.43931	6.79923	2.40995	2.33347	1.44977	12.9291	6.50568	8.31592	4.64308	3.65106	10.477	5.47164	7.45777
ENSG00000002586	89.9644	71.4452	61.1444	107.861	174.395	57.4535	142.735	55.1414	140.662	147.517	208.376	111.942	130.486	96.5405	57.2576	153.7	180.359	108.616	186.04	103.137	132.779	134.785	37.7919	45.7248	39.55	74.072	71.6866	70.451	60.7155	68.7463	45.7037	29.0893	68.513	27.3293	32.6586	27.7352	59.6663	68.3576	59.5775	62.9323	43.7621	46.2887	37.0479	56.1626
ENSG00000170089	12.8719	22.2541	13.6574	18.8894	33.4007	13.9907	26.0516	38.2357	12.1624	20.9537	4.12254	22.9855	30.5174	7.77678	36.7358	14.7714	45.4797	12.8256	5.85533	17.8597	34.8844	17.0669	4.22896	9.84085	8.60303	9.47236	18.7915	10.1134	7.3112	10.8631	10.352	10.9794	9.28431	9.79996	6.75073	4.31067	7.84428	8.21481	14.1443	5.28278	9.69102	13.471	11.1607	15.3245
ENSG00000231013	0.679666	0.161971	1.00774	0	0.0792989	0	1.48618	2.58445	0	0.0799072	0	0.51807	0.0807832	0	0.0803398	0.506753	0.278195	0.064145	0.188037	0.244198	0.291079	0.0621706	1.34972	4.98487	0.699898	0.729473	3.48221	0.8283	0.968282	0.331411	1.37813	1.39109	1.72828	0.273351	1.30075	1.20847	2.17912	0.0686625	0.308225	1.25789	0.935884	2.01611	1.28106	0.820213
ENSG00000263590	0	0	0	0	0	0	0	0	0	0.096291	0	0.0445923	0.0486733	0	0.242031	0	0	0	0	0	0	0	0	0	0	0	0.051173	0	0	0	0	0	0	0.0411747	0	0.042831	0.234457	0.0413703	0	0	0	0	0	0
ENSG00000231616	0.0573193	0	0.294185	0.158097	0	0.0462811	0.147134	0	0.0577707	0.181951	0.136373	0.112349	0.306576	0	0.243915	0.109894	0.263941	0	0	0.0463371	0.0552329	0.0943763	0.421833	0.0573268	0.159369	0.212953	0.128928	0.125738	0.577449	0.188658	0.116224	0.222284	0.583015	0	0.0548489	0.0539555	0.0590705	0	0.175459	0.059672	0.0645768	0.235422	0.0511756	0.062255
ENSG00000129933	49.3788	22.7232	18.484	17.9321	14.5802	21.2487	19.5102	16.5753	11.9827	34.2048	26.2991	12.1832	30.356	9.78516	28.366	15.411	14.4658	13.8763	23.769	14.0485	15.2194	16.4676	16.3314	20.9605	21.4141	20.2958	25.3026	24.7002	21.1412	21.208	19.6859	17.6893	19.3823	10.1304	17.8124	15.6434	25.0412	11.6974	20.0784	22.0213	29.502	19.8487	20.8228	23.7285
ENSG00000237868	0	0	0	1.3737	1.04595	0	0.426145	0	0	0	0	1.46429	2.13106	0	0.52984	0	2.29337	0.423035	0.62005	0	0.479915	0	0	0.996218	0.461582	0	0.560126	0.546263	0	0.546413	2.01972	0	0.844297	0	1.42974	0.468816	0.51326	0	0.508185	0	0.561104	1.53418	0.444661	0
ENSG00000177954	2754.15	2172.76	2222.74	1356.75	1869.29	1314.62	2949.47	2580.69	1191.68	2404.19	2357.3	1937.24	2208.13	1497.9	4644.81	2744.06	1789.48	1957.74	2263.36	1517.7	2101.79	1870.74	937.854	1426.23	680.93	875.791	1144.97	1168.56	1066.29	1077.48	876.629	876.099	870.6	916.647	636.434	851.285	1003.49	1423.38	1010.86	978.683	1422.54	1100.88	444.84	1721.49
ENSG00000177951	36.9123	23.7241	33.1695	20.7393	36.8678	41.4445	39.3997	34.544	20.1047	29.9835	31.4175	28.197	48.9914	28.6159	51.7635	41.58	38.2866	27.3944	36.5163	33.7082	33.5927	33.1506	20.5143	21.6282	30.4089	25.7189	27.5359	30.0578	24.8706	25.4982	22.6174	22.472	26.7575	17.1511	18.9095	17.7825	27.2812	22.0351	27.1383	25.6183	28.3541	23.6088	21.3603	29.0894
ENSG00000280059	0	0	0	0	0	0	0	0	0	0	0	0	0	0.059918	0	0	0	0	0	0	0	0	0	0	0	0	0	0	0	0	0	0	0	0	0	0	0	0	0	0	0	0	0	0
ENSG00000280058	0	0	0	0	0	0	0	0	0	0	0	0	0	0	0	0	0	0	0	0	0	0	0	0	0	0	0	0	0	0	0	0	0	0	0	0	0	0	0	0	0	0	0	0
ENSG00000237860	0	0	0	0	0	0	0	0	0	0	0	0	0	0	0	0	0	0	0	0	0	0	0	0	0	0	0	0	0	0	0	0	0	0	0	0	0	0	0	0	0	0	0	0
ENSG00000237861	0	0	0	0	0.484536	0	0	0	0	0	0	0.22611	0.740409	0	0	0	0	0	0	0	0	0	0	0	0	0	0	0	0	0	0	0	0.19556	0	0	0.217179	0	0	0	0	0	0	0.205989	0.250585
ENSG00000237862	0.672639	0	0	0	0	0	0	0.103692	0	0	0	0	0	0	0	0.214934	0.103245	0	0	0	0	0	0	0	0	0	0	0	0	0	0	0	0.190046	0	0	0	0	0	0.114389	0	0	0	0	0
ENSG00000237863	0	0.0887848	0.254951	0	0	0.100272	0	0.229731	0	0.262808	2.51144	0.121706	0	0	0.132115	0.119047	0	0.316451	0.154609	0.100393	0	0	0.652811	0.869422	1.03586	0.184552	0.558668	1.08968	1.36483	1.22623	0.503615	0	0.526312	0.449514	0.594173	0.116899	0.895866	0.112912	1.14044	1.29284	1.95875	1.91273	0.221752	2.83249
ENSG00000280053	0	0.0507304	0	0	0	0.114588	0.0607149	0.131265	0	0.450494	0.168824	0	0	0	0.150978	0	0	0.120544	0	0	0	0	0.0746015	0.141936	0	0.0527251	0	0	0	0.07785	0.0719397	0.0687943	0	0	0	0	0	0	0	0	0	0.145721	0.063353	0
ENSG00000271129	0	0	0	0	0	0	0	0	0	0	0	0	0	0	0	0	0	0	0	0	0	0	0	0	0	0	0	0	0	0	0	0	0	0	0	0	0	0	0	0	0	0	0	0.54093
ENSG00000280051	0	0	0	0	0	0	0	0	0	0	0	0	0	0	0	0	0	0	0	0	0	0	0	0	0	0	0	0	0	0	0	0	0	0	0	0	0	0	0	0	0	0	0	0
ENSG00000135917	7.33897	10.9328	28.6833	0.903421	1.32201	0.371905	51.8126	3.35146	0.526131	0.0649831	0.840164	2.16674	0.624107	2.59019	1.2087	8.27159	4.21367	0.104329	0.458753	0.372355	1.0948	0.910065	0.258268	0.491377	0.967605	6.36582	6.52706	0.5052	0.562455	10.0394	0.40471	0.357245	1.11919	0.500171	0.293836	0.144525	0.91771	1.56348	0.313323	0.255739	0.311355	0.472951	0.0822472	1.10059
ENSG00000135916	179.781	142.805	178.441	191.672	268.837	340.106	169.56	391.324	244.279	143.949	353.719	152.164	345.689	200.543	124.279	215.337	406.569	156.807	366.949	228.138	60.7583	302.508	117.155	137.64	137.013	169.534	179.946	232.021	146.451	186.238	154.305	137.205	141.916	141.342	77.2193	80.5943	118.763	150.457	253.18	123.936	134.018	123.861	166.73	166.316
ENSG00000135914	0.219873	0.314388	2.8212	15.0602	0.230881	0.355063	6.1143	1.01685	2.43766	0.348977	4.5773	3.33997	1.76402	0.0946262	0.350866	6.11246	1.11371	0.933797	0.136868	5.3324	0.105935	1.71961	0.231161	0.87961	1.32455	1.06194	1.73097	0.964645	0.604108	3.13596	0.222913	0.106584	1.95686	0.198967	0	0.103485	0.113296	0.199912	0.897404	1.83119	0.37157	0.451534	0.196307	1.31344
ENSG00000135913	3.77896	1.17625	5.38314	1.03994	3.32028	1.68129	4.75115	5.75419	0.570013	4.27058	5.6575	3.47673	8.44231	1.30549	2.81689	3.67186	2.17811	3.36268	3.55253	2.72242	3.56709	3.23801	3.59459	3.00814	3.95498	3.30456	3.75852	2.42487	2.96651	3.92033	2.86689	2.34277	4.31437	0.697885	1.40216	1.6697	2.70225	2.15035	2.85914	2.86358	2.23009	3.43151	1.17054	3.90892
ENSG00000135912	7.96759	4.80969	10.3107	11.3444	6.90151	9.11167	9.09869	8.88935	5.15567	7.57772	5.3845	9.57066	9.12	5.63047	13.0937	7.01376	15.2751	6.29363	4.36146	7.51872	13.8017	7.60576	9.84336	10.4181	17.9004	9.46779	14.5046	13.4995	13.0893	13.7073	9.80646	7.48412	13.5594	3.4507	6.70456	5.25293	11.406	5.7503	12.1789	11.5867	10.5132	12.224	9.5217	10.3709
ENSG00000092148	25.3077	12.4723	32.9539	14.6304	16.9546	10.087	39.3748	20.4089	12.7927	15.7568	30.3304	19.426	20.8593	8.59282	16.8109	18.2458	17.3039	18.176	26.2953	22.0747	17.5275	17.4063	24.7039	25.9996	36.546	27.1219	24.6532	23.2148	37.3957	26.7787	28.3145	20.6708	33.4897	14.0885	17.4906	20.4252	21.6063	16.104	25.9137	27.884	20.2925	27.3087	17.152	23.543
ENSG00000034693	41.5588	7.95524	18.2578	6.97528	11.1532	12.2516	17.383	14.8924	5.69244	7.22494	23.3653	13.7965	15.3297	11.5367	7.44341	9.45468	16.9242	16.1105	20.255	9.94941	17.2206	9.22997	10.4578	15.3442	11.0158	9.39551	13.9364	10.8177	12.6614	10.8207	12.6486	12.7494	11.3609	11.8238	10.3251	13.0929	14.8553	9.73389	15.3106	15.4454	12.3463	14.1088	6.021	11.5361
ENSG00000135919	7.96363	34.5224	15.8843	16.7004	31.8271	3.13975	7.79394	17.688	18.0123	24.152	16.9509	9.60562	20.3996	8.91781	11.6739	30.7661	6.74543	13.5285	5.76964	4.88759	9.44464	71.6782	2.38013	4.18212	3.80139	4.74968	6.53003	4.20666	2.78077	4.79223	2.34921	3.51177	5.80191	2.33787	1.52918	1.67977	6.39537	3.68087	2.85354	2.55093	3.57078	2.1058	2.40173	3.55811
ENSG00000230487	1.66801	2.43802	2.66339	0.954218	2.49104	1.07744	1.55408	1.1314	1.60643	4.98108	5.90867	1.59837	1.14988	1.43571	3.74617	2.52284	0.955831	1.63719	3.18416	1.34843	2.2145	1.5868	1.51983	4.74519	1.85508	2.72668	4.00199	2.92721	4.54896	1.87067	2.29234	2.26399	2.29355	1.87838	2.05723	2.47731	4.77492	1.68509	1.55069	2.19954	2.08801	2.47393	3.24321	2.65708
ENSG00000176396	44.9252	30.8289	43.422	34.6713	43.903	38.5244	48.5407	55.3537	37.8427	90.5614	61.2446	32.4585	71.735	32.4591	78.3184	40.3941	48.1689	31.1959	55.7265	35.7875	55.9294	38.4695	17.2378	18.366	15.4996	19.3709	23.4186	19.2423	23.7256	16.0097	20.446	19.5521	19.1786	18.2496	14.4343	17.9033	22.1351	21.3178	23.7565	20.6536	21.2429	17.8457	14.6387	19.5887
ENSG00000230484	0	0	0	0	0	0	0	0	0	0	0	0	0	0	0	0	0	0	0	0	0	0	0	0	0	0	0	0	0	0	0.258123	0	0	0	0	0	0	0	0	0	0	0	0	0
ENSG00000230483	0	0	0	0	0	0	0	0	0	0	0	0	0	0	0	0	0	0	0	0	0	0	0	0	0	0	0	0	0	0	0	0	0	0	0	0	0	0	0	0	0	0	0	0
ENSG00000230482	0	0	0	0	0	0	0	0	0	0	0	0.550112	0	0	0	0	0	0	1.39767	0	0	0	0	0	0.52023	1.25126	1.89388	0	3.59859	1.23168	0	1.08841	0.475786	0	0	0	1.73542	0	0	0	0.632397	0	0	1.21932
ENSG00000230481	0	0	0	0	0	0	0	0	0	0	0	0	0	0	0	0	0	0	0	0	0	0	0	0	0	0	0	0	0	0	0.683224	0	0	0	0	0	0	0	0.687629	0	0	0	0	0
ENSG00000230480	0	0	0	0	0	0	0	0	0	0	0	0	0	0	0	0	0	0	0	0	0	0	0	0	0	0	0	0	0	0	0	0	0	0	0	0	0	0	0	0	0	0	0	0
ENSG00000176399	1.11039	1.19077	2.93716	0.746033	0	0.413795	2.19252	0.0790034	0.47348	0.406703	1.87976	2.88794	7.90344	3.34512	0.0908676	0.368459	0.0786626	2.68437	2.17994	5.69658	0	0.246112	4.40018	6.27879	5.18507	1.17413	2.59366	2.71684	5.04559	1.82734	4.63286	3.27097	4.56111	5.75832	4.57707	5.22613	4.40121	3.26173	6.36223	6.09105	7.5059	3.59586	2.51656	4.22101
ENSG00000230489	0	0	0	0	0	0	0	0.356473	0	0	0.45847	0.377702	0.824537	0.663454	0	0	0	0.327357	0	0	0.371372	0.317281	0	0	0	0	0	0	0	0	0.390729	0	0	0	0.36879	0	0.397175	0	0	0.40122	0	0.791461	0	0.418587
ENSG00000259531	0.152729	0.218381	0	0.561674	0.481124	0.246635	0	0	0.153932	0.484815	0.181685	0	0.163377	0.262918	0.649919	0.292817	0	0	0.190143	0	0	0	0.48171	0.152749	0.141548	1.02136	0.515301	0	0.279751	0.167562	0.464522	0.444212	0.388366	0.691035	0.292294	0.575065	0.629581	0.41659	0.311678	0.635992	0.344134	0.470468	0.409077	0.497641
ENSG00000243900	0	0	0	0	0	0	0	0	0	0	0	0	0	0	0	0	0	0	0	0	0	0	0	0	0	0	0	0	0	0	0	0	0	0	0	0	0	0	0	0	0	0	0	0
ENSG00000243902	0	0	0	0	0	0.18189	0.67463	0	0.113523	0	0	0.55193	0	0	0	0	0.207464	0.861051	0	0	0	0	0	0	0.10439	0	0.126676	0	0	0	0	0.218401	0	0	0	0	0	0	0	0	0	0.115655	0.301689	0
ENSG00000243903	0	0	0	0	0	0	0	0	0	0	0	0	0	0	0	0	0	0	0	0	0	0	0	0	0	0	0	0	0	0	0	0	0	0	0	0	0	0	0	0	0	0	0	0
ENSG00000243904	0	0	0	0	0	0	0	0	0	0	0	0	0	0	0	0	0	0	0	0	0	0	0	0	0	0	0.303507	0	0	0	0	0	0	0	0.258237	0	0.278112	0	0	0.280944	0.608074	0	0.240942	0
ENSG00000083635	11.9967	5.53816	9.35892	6.68086	8.78208	8.35801	3.28475	7.86247	4.83647	7.83394	8.80736	10.2118	15.033	4.3074	7.80342	9.00303	9.34376	10.4811	8.19321	3.15883	14.6647	5.75646	3.96395	4.38794	2.60489	3.20905	4.00908	3.38353	4.77153	3.30925	4.86502	5.38339	4.06742	3.84612	2.75512	4.64613	5.29852	3.30343	4.89639	4.06788	4.24778	3.02677	1.89735	4.09505
ENSG00000248029	0	0	0	0	0	0	0	0	0	0	0	0	0	0	0	0	0	0	0	0	0	0.692758	0	0	0	0	0	0	0	0	0	0	0	0	0	0	0	0	0	0	0	0	0	0
ENSG00000248027	0	0	0.262606	0.470421	0	0	0.328349	0.118314	0.515693	0	0.304335	0.125361	0.136833	0.220203	0.136082	0.245244	0	0.217302	0.159251	0.206815	0	0.105307	0.403448	0.383798	0.829858	0.0950466	0	0	0.702903	0.140339	0.259369	0.372043	0.867385	0.81027	0.979223	1.08368	0.527295	0.116303	0.130521	0.532665	0.576448	0.525377	0.342616	0.555722
ENSG00000245869	0	0.207236	0	1.19927	0.304381	0	0	0.268112	9.78712	0	3.44827	0	1.24031	0.499001	0	0.138937	0	0.123107	10.2851	0.234332	0.279319	0.238635	0.152376	0.289908	0.268649	0.215385	0.815007	0.476901	0.265475	0.636043	0.293877	0.281029	0.122849	0	0.138689	0	1.49363	0	0.443659	0.452652	0.326572	0.14882	0	0.472245
XLOC_054698	0	0	0	0.910099	0	0	1.69397	0	0	0	0	0	0	0	0	0	0	0	0	0	0	0	0	0	0	1.47105	0	0	0	0	0	0	0	0	0	0	0	0	1.01004	0	0	0	0	0
ENSG00000252599	0	0	0	0	0	0	0	0	0	0	0	0	0	0	0	0	0	0	0	0	0	0	0	0	0	0	0	0	0	0	0	0	0	0	0	0	0	0	0	0	0	0	0	0
ENSG00000252598	0	0	0	0	0	0	0	0	0	0	0	0	0	0	0	0	0	0	0	0	0	0	0	0	0	0	0	0	0	0	0	0	0	0	0	0	0	0	0	0	0	0	0	0
ENSG00000147872	93.5017	14.7377	34.5012	27.3128	28.4449	20.1424	53.2001	26.2445	23.8954	37.6802	54.7084	34.7127	30.5052	22.9065	15.9539	56.6363	33.6287	37.0411	37.696	21.5908	67.9408	43.1125	15.1657	16.9982	13.1926	105.558	34.1064	17.5972	28.6024	65.2893	19.0651	16.1545	25.4224	20.5927	12.619	16.0882	24.8746	24.6296	25.4059	20.4195	25.5843	22.291	10.3712	20.7863
ENSG00000206052	0.948857	0.678366	0.89709	0.826462	1.4421	0.302421	0.534131	0.369532	0.729832	1.05684	2.10899	0.440481	0.881454	0.236417	0.531282	1.84312	0.321945	0.466605	2.08282	0.524831	0.481221	1.58285	0.367526	0.449518	0.647973	0.593718	0.702062	0.492975	0.571713	0.32874	0.379728	0.653625	1.03708	0.203361	0.238938	0.399578	0.64332	0.249733	0.840788	0.597882	0.534499	0.435867	0.267523	0.976323
ENSG00000252591	0	0	0	0	0	0	0	0	0	0	0	0	0	0	0	0	0	0	0	0	0	0	0	0	0	0	0	0	0	0	0	0	0	0	0	0	0	0	0	0	0	0	0	0
ENSG00000252590	0	0	0	0	0	0	0	0	0	7.76698	0	0	0	0	0	0	0	0	0	0	0	0	0	0	0	0	0	0	0	0	0	0	0	0	0	0	0	0	0	0	0	0	0	0
ENSG00000247627	0.346496	0.619301	0.355672	2.38926	0.363842	0.27977	0	0.160244	2.96842	0.183316	0.206095	1.86766	0.741305	0.745602	0.737235	0.498236	1.59553	0.441468	0.431378	1.26049	0.333884	1.42627	0.546427	0.866355	1.12395	1.80223	1.16906	0.570065	0.634672	1.14044	0.702574	0.671856	0.881085	0.31355	1.32625	1.14157	0.178541	0.787599	0.707105	0.721438	1.56147	3.73573	0.928073	1.31717
ENSG00000167531	0	0	0	0	0	0	0	0	0	0	0	0	0	0	0	0	0	0	0	0	0	0	0	0	0	0	0.215157	0	0	0	0	0.185474	0	0	0	0	0	0	0	0	0	0	0	0
ENSG00000252595	0	0	0	0	0	0	0	0	0	0	0	0	0	0	0	0	0	0	0	0	0	0	0	0	0	0	0	0	0	0	0	0	0	0	0	0	0	0	0	0	0	0	0	0
ENSG00000252594	0	0	0	0	0	0	0	0	0	0	0	0	0	0	0	0	0	0	0	0	0	0	0	0	0	0	0	0	0	0	0	0	0	0	0	0	0	0	0	0	0	0	0	0
ENSG00000252597	0	0	0	0	0	0	0	0	0	0	0	0	0	0	0	0	0	3.26829	0	3.11057	0	0	0	0	0	0	0	0	10.5719	0	15.6039	0	3.26144	0	3.68196	7.24396	0	6.99693	0	4.00572	0	0	3.43537	0
ENSG00000279715	0	0	0	0	0	0	0	0	0	0	0	0	0	0	0	0	0	0	0	0	0	0	0	0	0	0	0	0	0	0	0	0	0	0	0	0	0	0	0	0	0	0	0	0
ENSG00000188886	0.086687	0.185925	1.86863	0.0796998	0.0910267	0.0699934	0.445037	0.641443	0	0	0.206245	0.0849555	0.463652	0.298458	0.0922214	0.0830996	2.15553	0.368158	0	0.0700782	0	0.14273	0.36455	0.173397	0.160682	0.32206	0.292478	0.28524	0.238175	0.190212	0.0878856	0.588301	0.661294	0	0.331804	0.0815998	0.536013	0	0	0	0.195326	0.356042	0.0773956	0.0941516
ENSG00000279716	0	0	0	0	0	0	0	0	0	0	0	0	0	0	0	0	0	0	0	0	0	0	0	0	0	0	0	0	0	0	0	0	0	0	0	0	0	0	0	0	0	0	0	0
ENSG00000188883	5.19576	0	6.0142	0.203275	0	0.0892594	0	1.94276	0	0	0	3.03352	0.827785	0.0951524	0	0.105973	0.610856	1.50238	0.137629	0.0893675	16.2982	0.455044	0.116223	0.110563	0	0.0821418	0.124328	0.121251	0.101245	0	0	0.214353	0.0937021	0.100037	0	0.520303	0.341777	0.100512	0.112799	0.230171	1.24545	0.113511	0.0986991	0.120067
ENSG00000154945	34.5672	15.6752	37.6115	12.4854	32.253	11.0446	29.577	32.4293	19.6096	19.9078	63.9723	26.8594	31.3248	13.4739	15.7078	30.6751	23.1938	28.0189	65.352	17.2855	21.0322	23.4164	16.7691	21.6814	22.8375	16.8052	21.1041	22.8567	22.5224	18.9621	22.0784	17.0915	22.8118	11.2609	12.2386	16.8736	23.9694	14.0083	20.9107	18.9698	18.5818	17.7468	10.8899	19.1473
ENSG00000279717	0	0.0636639	0.0914072	0.0818715	0	0	0	0	0	0	0.105932	0	1.3336	0	0	0	0	0	0	0	0	0	0.187242	0	0	0	0	0	0.081555	0.195395	0	0	0.0754793	0.080582	0	0	0	0	0.181725	0.0927043	0	0	0	0
ENSG00000241506	7.95209	6.33123	7.23509	6.81264	8.72973	5.25332	5.10309	8.3582	5.82889	2.67725	5.58986	7.97037	5.60654	5.44459	8.07524	8.14276	14.1477	6.29393	16.2002	9.20445	8.70755	6.54657	8.55035	7.77239	9.04491	5.77444	12.3987	4.361	4.46903	3.96563	7.51235	2.80347	4.74885	6.05116	5.18821	5.27382	5.77378	7.72312	5.90111	6.77332	2.85058	9.0931	3.71124	5.49617
ENSG00000233774	0	0	0	0	0	0	0	0	0	0	0	0	0	0	0	0	0	0	0	0	0	0	0	0	0	0	0.414043	0	0	0	0	0	0	0	0	0	0	0	0	0	0	0	0	0
ENSG00000241505	0	0	0	0	0	0	0	0	0	0	0	0	0	0	0	0	0	0	0	0	0	0	0	0	0	0	0	0	0	0	0	0	0	0	0	0	0	0	0	0	0	0	0	0
ENSG00000094796	0	0	0.151628	0	0.155112	0	0	0	0	0	0	0	0.31603	0	0	0	0	0	0	0	0	0	0	0	0.136903	0	0	0	0	0	0	0	0	0	0	0	0	0	0	0	0	0	0	0
ENSG00000279719	0	0	0	0	0	0	0	0	0	0	0	0	0	0	0	0	0	0	0	0	0	0	0	0	0	0	0	0	0	0	0	0	0	0	0	0	0	0	0	0	0	0	0	0
ENSG00000273675	0.289518	0	0	0	0	0	0	0	0	0	0	0	0.309702	0	0.616003	0.277537	0	0	0	0	0	0	0	0	0	0	0	0	0	0	0	0.280687	0	0	0	0	0	0	0	0	0	0	0	0
ENSG00000149792	52.5922	44.8539	68.0576	25.1379	69.4583	30.3317	67.4668	86.4716	29.5868	57.6976	60.7206	50.2513	106.138	55.9348	39.7994	63.1868	98.7244	52.698	64.8973	40.5121	68.1428	43.0416	24.4296	28.1975	37.3282	35.3948	35.0184	38.1446	31.9216	30.9319	31.9602	27.0335	32.5635	28.7372	22.4575	24.7165	37.0373	34.8597	33.0357	38.4628	26.266	29.9834	24.4803	30.4533
ENSG00000270835	0	0	0	0	0	0	0	0	0	0	0	0.241028	0	0	0	0	0	0.626703	0	0	0	0	0	0	0	0	0	0	0	0	0	0	0	0	0	0	0	0	0	0	0	0	0	0
ENSG00000237289	10.8831	68.7375	13.0208	28.2947	12.7145	14.3157	38.358	15.8659	14.8188	12.0494	0.600166	15.7513	6.78462	28.0402	27.2962	7.87634	47.7907	14.1415	0	20.1595	11.3203	17.741	6.59229	10.2358	30.3258	28.544	29.9913	23.3201	13.5316	36.1364	12.2027	16.211	27.9183	7.63078	14.621	14.1793	16.8605	16.1204	27.5779	42.543	20.787	14.949	22.8436	16.1256
XLOC_054696	0	0	1.66964	0.996972	0	0.437777	0.463917	0.501492	0.546459	0.573697	1.93495	0	0	0	0	0	0	0.460532	0.675009	0	0	0.446357	0.570023	1.62678	1.00499	2.82008	0.609773	4.75745	2.48279	0	1.09937	1.57695	1.3787	0.981269	1.55646	2.55185	1.11751	0.492965	1.10646	0.564443	3.66503	1.11344	4.35667	4.71101
ENSG00000237286	0	0	0	0	0	0	0	0	0	0	0	0	0	0	0	0	0	0	0	0.39805	0	0	0	0.492454	0.228171	0.182933	0.830651	0	0.225476	0.270105	0	0.238686	0	0	0.235584	0	0.253717	0	0	0.5126	0.277367	0.252794	0	1.06958
ENSG00000237280	0	0	0	1.2752	0	0	0	0	0	0.366899	0	0	0	0	0	0	0.319338	0	0	0	0	0	2.1873	0.693588	0.642726	0.515296	0.389971	0.760639	0.317567	0.760848	0.703085	0.336172	0.293908	0	0	0	0	0	0	1.08294	0	0.356042	0	0
ENSG00000237281	1.78365	0	0	0	0.468234	0	1.14462	0.824884	0	0	1.06091	0.437005	0	0.383811	0	1.70983	0.410663	0	0	0	1.28904	0	2.34402	1.78388	1.65307	1.32532	0.501496	0.978168	3.26708	1.95687	2.26038	1.72924	1.8898	2.01756	0.426694	0.839487	4.59535	0.810859	1.36498	2.78529	0.502372	1.37359	1.59247	0.484309
ENSG00000237282	0	0	0	0	0	0	0	0	0	0	0	0	0	0	0	0	0	0	0	0	0	0	0	0	0	0	0	0	0	0	0	0	0	0	0.31101	0	0	0	0	0	0	0	0	0
ENSG00000237283	0	0	0	0.101685	0.116136	0	0	0	0	0.468107	0	0	0	0	0	0	0	0	0	0	0	0	0	0	0	0	0	0	0	0	0	0	0	0	0	0	0	0	0	0	0	0	0	0
ENSG00000272254	0	0.390287	0	0.501908	0	0	0.467102	0.504935	0.55021	0	0	0	0	0	0	1.04664	0	0	0	0	0	0.898842	1.72181	0.545982	0	0.811267	1.22792	1.79629	0.499968	0.598928	1.66037	0	0.925442	0.988005	0.522383	1.02775	1.68777	0	1.11405	0	2.46013	1.68163	0.487398	0.592918
ENSG00000272255	0	0	0	0.807859	0	0.354736	0	0.812731	0	0	0	0	0	0	0	0	0	0	0	0	0	0	0	0	0	0.326449	0	0	0	0	0	0	0.372392	0	0	0	0	0	0	0.457376	0	0.451118	0	0
ENSG00000272256	0	0	0.689803	0	0	0.271298	0.287498	0.621568	0.33865	1.42212	1.59883	0.658585	2.15657	0.28921	0	0.644198	0.618886	0.2854	0.418316	0	0.323774	0.276616	0	0.336048	0.622811	0	0.377888	1.10561	0	0.368636	0	0.651511	0	0.304055	0	0.316286	0.692539	0.610999	0	0.699591	1.51419	0	1.79994	0.729874
ENSG00000206947	0	0	0	0	0	0	0	0	0	0	0	0	0	0	0	0	0	0	0	0	0	0	0	0	0	0	0	0	0	0	0	0	0	0	0	0	0	0	0	0	0	0	0	0
XLOC_054694	0	0	0	0	0	0	0	0	0	0	0	0	0	0	0	0	0	0	0	0	0	0	0	329.26	0	0	0	0	0	0	0	0	0	0	0	0	0	0	0	0	0	0	0	0
ENSG00000272253	0	0	0	0	0	0	0	0	0	0	0	0	2.38499	0	0	0	0	0	0	0	0	0	0	0	0	0	0	0	0	0	0	0	0	0	0	0	4.59535	0	0	0	0	0	0	0
ENSG00000206949	0	0	0	0	0	0	0	0	0	0	0	0	0	0	0	0	0	0	0	0	0	0	0	0	0	0	0	0	0	0	0	0	0	0	0	0	0	0	0	0	0	0	0	0
ENSG00000206948	0	0	0	0	0	0	0	0	0	0	0	0	0	0	0	0	0	0	0	0	0	0	0	0	0	0	0	0	0	0	0	0	0	0	0	0	0	0	0	0	0	0	0	0
ENSG00000272259	0	0.0866644	0.0622154	0	0.127289	0.293631	0	0.0560611	0.0610879	0.384797	0	0	0	0	1.16064	0.348613	0.167458	0	0	0	0	0	0	0.121237	0	0.22518	0.545326	0	0.111019	0.199491	0.245794	0	0	0	0.289991	0	0.124924	0	0.247379	0.0630983	0.682848	0.186705	0.054114	0.329148
ENSG00000153207	37.8054	12.1253	33.617	16.051	21.5488	16.7908	27.4892	21.9067	10.5424	31.4908	26.4565	19.6967	27.1205	7.45985	23.3949	18.0011	19.4727	21.9578	29.3314	10.9524	29.6379	15.4592	14.5317	15.8664	14.6106	15.9145	15.349	10.1616	19.6612	14.7274	17.0431	13.8593	16.6977	9.01469	9.89004	14.4176	15.4764	9.87269	17.6613	15.1673	14.5622	15.7014	9.11651	16.6624
ENSG00000271781	7.23831	2.80306	4.33416	0.277287	0.316695	8.52309	2.58058	6.97397	0.607944	1.27649	0.717554	3.25129	13.5501	1.03838	10.5881	2.89115	12.7768	4.35497	0	2.43812	6.97485	0.744869	1.26832	3.318	0.83855	1.56869	1.69596	2.31557	1.38107	1.32355	0.917299	1.75439	1.53382	0.272919	1.15439	1.98728	1.55405	0.822647	5.53928	2.51181	2.37849	2.78712	3.50051	1.9654
ENSG00000271780	4.42192	3.4775	8.85108	7.92773	5.57194	1.78519	4.54029	3.27201	3.34256	4.6789	4.73426	6.06704	8.04134	6.66067	4.46902	2.54336	2.44343	8.26311	10.4598	6.43446	8.09585	3.64035	2.32447	5.08588	4.30311	6.57134	4.97313	7.51757	6.07468	4.36624	4.48306	5.57317	5.99693	3.40125	4.65448	6.03551	6.37983	3.81945	4.96317	7.59566	4.98181	6.58365	4.54016	5.5231
ENSG00000271787	0	0	0	0	0	0	0	0	1.07821	0	0.636306	0	0	0	0	0	0	0	0	0	0	0	0	0	0	0	0	0	0	0	0	0	0	0	0	0	0	0	0	0	0	0	0	0
ENSG00000200478	0	0	0	0	0	0	0	0	0	0	0	0	0	0	0	0	0	0	0	0	0	0	0	0	0	0	0	0	0	0	0	0	0	0	0	0	0	0	0	0	0	0	0	0
ENSG00000274369	0	0	0	0	0	0	0	0	0	0	0	0	0	0	0	0	0	0	0	0	0	0	0	0	0	0	0	0	0	0	0	0	0	0	0	0	0	0	0	0	0	0	0	0
ENSG00000200475	0	0	0	0	0	0	0	0	0	0	0	0	0	0	0	0	0	0	0	0	0	0	0	0	0	0	0	0	0	0	0	0	0	0	0	0	0	0	0	0	0	0	0	0
ENSG00000049192	0.250679	0.955828	2.37303	5.24967	4.06541	1.23692	2.02575	2.24134	0.814105	2.03356	2.41878	2.07456	2.4134	0.407561	3.88172	4.6192	0.897801	1.32487	1.69915	1.55365	3.43544	4.01278	0.527097	1.00285	0.43884	1.96613	2.00481	1.0998	1.403	1.22233	0.677719	1.32318	1.10961	0.68053	0.426445	0.340842	1.3491	0.27857	1.50628	1.04387	1.50624	0.972392	0.522224	1.7546
ENSG00000274364	0	0.937119	0	1.20513	0	1.05836	0	0	0.660554	0	0	0	0	0.564118	1.39447	0	0.603584	0	0	0	1.26307	0	0	0.655478	2.42965	0	2.21127	0.718846	1.80071	0.719043	0	0.635402	0.555519	0	0	0.616931	0	0	0.668738	2.72918	0.738376	2.01888	2.92572	0.711828
ENSG00000274365	0	0	0	0	0	0	0	0	0	0	0	0	0	0	0	0	0	0	0	0	0	0	0	0	0	0	0	0	0	0	0	0	0	0	0	0	0	0	0	0	0	0	0	0
ENSG00000200471	0	0	0	0	0	0	0	0	0	0	0	0	0	0	0	0	0	0	0	0	0	0	0	0	0	0	0	0	0	0	0	0	0	0	0	0	0	0	0	0	0	0	0	0
ENSG00000274363	0.322382	0.230481	0.661838	0.889191	1.35408	0.780899	0	0.596369	0.649843	2.38782	0.767007	0.315943	2.414	0	0.342964	0.618082	0	0	0	0	1.55324	0	0	0.322425	0	0.479086	1.81284	0	0.590502	0.353691	0	0	1.36628	0.291729	0	0.91039	0.332232	0.293114	0.328947	0	1.81601	0	0.863484	0.700285
ENSG00000200473	0	0	0	0	0	0	0	0	0	0	0	0	2.10904	0	6.2924	0	0	0	2.45458	0	0	1.62312	0	1.97185	0	0	2.21736	0	0	0	0	0	0	0	0	0	0	0	0	0	0	0	0	0
ENSG00000200472	0	0	0	0	0	0	1.93788	0	0	0	0	0	0	0	0	0	0	0	0	0	0	0	0	0.755045	0.699677	0.560955	2.54715	4.96823	0	0	0	0	0	0	0.722409	1.42128	0	0	0	0	0	0	0	0.819953
XLOC_054838	0	0	0	0	0	0	0	0	0	0	0	0	0	0	0	0	0	0	0	0	0	0	0	0	9.08621	0	0	1.19479	0	0	0	0	0	0	0	0	0	0	0	0	0	0	0	0
ENSG00000101323	0	0.097072	0	0	1.99606	0	0.116177	0.251174	0	0	0	0.266133	0	0.116869	0	0.520638	0	0	0	0	0.130836	0	0	0	0	0.201778	0.305407	0	0	0.29793	0	0	0.115088	0	0	0	0	0	0.138543	0.141352	0.15297	0	0	0
ENSG00000240895	0	0	0	0	0	0	0	0	0	0	0	0	0	0	0	0	0	0	0	0	0	0	0	0	0	0	0	0	0	0	0	0	0	0	0	0	0	0	0	0	0	0	0	0
XLOC_054835	0	0.498701	0	0	0	0	0	0	0	0	0	0	0	0	0	0	0	0	0	0	0	0	0	0	0	1.03662	5.49152	0	0	0.765297	0	0	0	0	0	0	0	0	0	0	0	0	0	0
ENSG00000237136	0	0	0.447678	0	0	0	0.373169	0	1.09891	0.230737	0	0	0	0.375391	0.463973	0	0	0.740892	0	0	0.420255	0	0	0.436187	1.2126	0.486093	0.245247	0.239177	0	0	0	0.211414	0.184835	0	0.208667	0.205268	0	0	0	0.454031	0	0	0.973459	0.473684
ENSG00000129562	748.291	674.378	928.999	412.44	989.842	594.065	1023.84	739.968	362.4	529.4	684.682	831.963	730.372	858.862	912.122	716.723	990.548	979.619	651.379	896.611	884.477	697.067	526.009	508.855	511.343	490.79	473.492	594.494	575.93	604.975	481.498	503.907	646.219	573.314	374.069	460.044	529.501	667.816	591.119	639.979	492.331	550.107	348.457	621.376
ENSG00000237135	0	0.176467	0	0.226936	0.518376	0.199298	0	0	0.124388	0	0	0	0	0	0.26259	0	0.11366	0.104829	0.153649	0.19954	0.118924	0.101602	0.519007	0	0.915045	0.366812	0	0.135365	0.226059	0.406205	0	0	0.209218	0	0.236194	0.116173	0.254373	0.112211	0.251858	0	0	0.126724	0.110188	0.134043
ENSG00000177047	0	0	0	0	0	0	0	0	0	0	0	0.194669	0	0	0	0	0	0	0	0	0	0	0	0	0	0	0	0	0	0	0	0	0	0	0	0	0	0	0	0	0	0	0	0
ENSG00000129566	21.1358	10.2034	21.717	14.1028	16.8322	9.5635	24.6023	13.22	12.8236	14.3042	18.6457	17.9245	14.9759	9.72658	17.209	15.0454	12.3728	15.4286	11.6978	21.1126	11.8973	16.0219	19.4708	27.4383	50.0379	53.2719	49.1413	32.478	31.4696	66.489	22.998	16.7987	36.8765	7.7262	13.4366	14.045	26.0947	16.1727	28.4418	26.0773	22.3738	26.58	22.495	31.6608
ENSG00000177045	1.53181	2.6188	2.59783	4.10256	3.8464	2.47365	1.99451	2.09445	2.08088	3.80543	6.73433	1.10959	3.2772	3.89811	4.18029	3.19221	2.20809	2.37594	7.13075	3.12272	2.82376	4.49597	2.24063	1.86506	1.35794	2.02896	2.54668	2.48365	2.25683	1.09603	2.56581	2.90561	0.903223	2.10937	3.25024	1.88076	3.29449	1.81662	2.58235	1.87202	5.47742	1.9148	2.73525	1.30204
ENSG00000237131	0	0	0	0	0	0	0	0	0	0	0	0	0	0	0	0	0	0	0	0	0	0	0	0	0	0	0	0	0	0	0	0	0	0	0	0	0	0	0	0	0	0	0	0
ENSG00000272787	0	2.31523	1.84676	3.63902	1.88918	1.45265	4.00242	1.99689	0.362657	1.90367	0.428043	3.17372	3.07927	0	1.91398	4.13919	4.63931	6.7239	4.4797	0	2.77381	4.14715	3.40466	4.67832	4.00177	2.67363	6.87949	1.18398	3.29541	5.13199	2.55359	5.93042	4.87986	0.976829	5.50905	6.09673	2.96653	0.654313	6.97586	10.8632	11.7561	6.65042	3.85507	3.51727
ENSG00000272784	0.376282	0.53803	0	1.03786	0.395119	0	0	0	1.13774	0	1.34287	0.368766	0.805029	0	0	0	0.346537	0	0.468461	0	0.362586	0.929323	0.3956	0.376331	1.0462	0	0.423186	0.825426	0.344615	0.412826	0	0.72961	0.318942	0.340503	0	0.3542	0	0	0	0	0	0	0	0.817367
ENSG00000154252	0.164299	0.352388	1.85515	0.151056	0.862622	0	0.140581	2.73541	0	0	0	1.44916	5.97562	0.141418	0.349578	0.787501	19.3679	0	0	0	3.79966	1.08208	0	0.328642	0	0	0	0	0	0.180256	0	0	0	0	0	0	0.169319	0.44815	0	0	0	0.337406	0	0
ENSG00000272783	0	0	1.69467	0	1.7336	1.33302	0.70631	0	0	0	1.96396	0	0	0	0.878178	3.95658	3.80112	1.40231	3.08309	0	0.79543	1.35915	0.867855	0	0	0	0.928374	0	0.756006	0	1.67378	0	0	0	0.789901	0.777034	0.850697	0	0	0	1.85999	0	0	1.79312
ENSG00000237138	0.774554	0	0	0	0	0	0	0	0	0	0.921405	0	0	0.333342	0	0	0	0	0	0	0	0	0	0	0	0	0	0	0	0	0	0	0	0	0	0	0	0	0.395164	0	0	0.397658	0	0
ENSG00000237139	0	0	0	0.772302	0	0	0	0	0	0.888827	0	0	0	0	0	0	0	0	2.09158	0	0.809434	0	1.76627	0.84012	2.33554	1.24832	2.83416	1.84268	1.53863	1.84318	0	0	0.712004	0	0	0	0	0	0	0.874489	0	1.72505	0	0
ENSG00000277550	0	0	0	0	0	0	0	0	0.334411	0	0	0	0	0	0	0	0	0	0	0	0.15986	0.136577	0.174416	0	0.153754	0	0	0	0	0.910054	0	0	0	0	0	0	0.341935	0	0	0	0	0	0	0
ENSG00000273032	0.147216	0.184185	0.358895	0.203024	0.328494	0.713194	0.472363	0.0851036	0.0741875	0.837269	0.284581	0.0360687	0.433066	0.126713	0.450266	0.088202	0.0508419	0.031261	0	0	0.390107	0.0605977	0.11608	0.202448	0.0511643	0.068367	0.14487	0.141285	0.151679	0.121135	0.130595	0.0713627	0.171575	0.116565	0.0880443	0.017322	0.0758566	0	0.131437	0.0383146	0.207319	0.0944759	0.164296	0.199865
ENSG00000277553	0	0	0	0	0	0	0	0	0	0	0	0	0	0	0	0	0	0	0	0	0	0	0	0	0	0	0	0	0	0	0	0	0	0	0	0	0	0	0	0	0	0	0	0
ENSG00000196778	0	0	0	0	0.137741	0	0	0.0404429	0.0440692	0	0	0	0	0	0	0	0	0	0	0	0.0842666	0	0	0	0	0	0	0	0	0	0	0	0	0	0	0	0.0450607	0	0.0892305	0	0	0	0	0
ENSG00000277556	0	0	0	0	0	0	0	0	0	0.263769	0	0	0	0	0	0	0	0	0	0	0	0	0	0	0	0	0	0	0	0	0	0	0	0	0	0	0	0	0	0	0	0	0	0
ENSG00000277558	0	0	0	0.752432	0.429683	0	0	0	0.824843	0.432979	0	0.80205	0	0	0	0	0	0	0	0	0	0	0.860412	0	0	0	0	0	0	1.79576	0	0	0	0	0	0	0.4217	0.372049	0.835063	0.425995	0.46101	0	0	0.444434
ENSG00000277559	2.61797	1.05281	2.18343	0.300869	0	3.43496	1.54003	1.96744	0	3.28951	0.194645	0.64142	2.80049	3.66174	0.174069	0.627408	0	0.555923	0.203706	1.45501	0	0	4.98868	4.25477	5.00427	1.7021	1.10412	3.23037	3.44662	1.43611	4.6448	3.64855	4.71544	2.07291	3.60114	4.31259	6.40765	2.08276	3.50606	4.59917	7.00495	4.20022	3.21388	4.62053
ENSG00000172671	4.70772	2.27116	6.44318	4.11713	6.67157	4.63553	8.12172	4.38977	3.0089	7.65421	7.78574	4.87625	9.66242	2.70139	4.03105	4.69635	4.40608	7.73735	6.52808	4.57926	5.31087	5.64015	3.78247	4.47866	5.49818	4.97687	6.02632	5.58331	4.17132	6.29869	5.62648	4.15596	4.21742	3.22104	3.44271	3.78294	5.36432	3.44514	5.58466	4.70173	4.13955	3.93	2.56288	6.27706
ENSG00000240890	0.424678	0	0.108981	0	0	0	0.0908428	0.491002	0	0.112339	0	0	0.567855	0	0	0	0.586661	0	0	0	0	0	0.33486	0.212367	0.0983969	0.315553	0	0	0.0972345	0.349441	0	0	0.179981	0	0	0	0.218826	0.0965308	0.216663	0.110527	0	0	0.473949	0.115312
ENSG00000274098	0	0	0	0.772302	0	0	0	0	0	0	0	0	0	0	0	0	0	0	0	0	0	0	0	0	0	0	0	0	1.53863	0	0	0	0	0	0	0	0	0	0	0	0	0	0	0
ENSG00000274099	2.29703	0	0	0	0	0	0	0	0	0	0	0	0	0	0.116366	0	0	0	0	0	0.210802	0	0	0	0	0	0	0	0	0	0	0	0.0927139	0	0	0	0	0	0.223219	0	0	0	0	0
ENSG00000223760	0.529669	0	0	0	0	0	0	0	0	0	0	0.311453	0.113319	0.182361	0	0	0	1.52965	0	0	0	0	0	0	0	0	0	0	0	0	0	0	0	0	0	0	0	0	0	0	0	0	0	0
ENSG00000223761	0	0	0	0	0	0	0	0	0	0	0	0	0	0	0	0	0	0	0	0	0	0	0	0	0	0	0	0	0	0	0	0	0	0	0	0	0	0	0	0	0	0	0	0
ENSG00000223764	0.172372	1.27342	3.12588	2.79978	0.241335	0.37114	1.13074	1.4349	3.01131	5.0461	4.10105	1.1825	2.33559	1.53312	1.03913	3.13953	0.6879	0.732059	6.29488	1.11477	1.43951	2.27049	2.83913	4.13747	2.34304	3.37276	6.33271	3.40309	2.68371	4.22351	2.03881	2.56242	6.28251	1.45583	2.0343	0.59494	3.07906	0.940338	3.92803	4.96471	4.4018	3.18586	7.43833	6.05328
ENSG00000280382	0	0	0.72236	0	0	0	0.602135	0	0	0	0	0.689668	0	0	0	0	0.648096	0	0	0	0	0	0.739853	0	0	0	0	0.771858	0.644501	1.54414	0	0	0.596487	0	0	0	0.725225	1.27967	0	0.73261	0	0	0.628297	0
ENSG00000236423	0.715024	0.511192	0.83881	2.16	0.965339	1.44332	0.131101	1.36995	0.360328	0.648495	0.182269	0.850901	3.27802	0.791287	0.923675	0.538555	3.43362	1.82201	0	0.867043	1.27957	0.168184	0.698037	1.0216	0.994017	2.20107	1.95294	0.56018	0.982274	4.5387	1.60516	0.891277	1.47187	1.20164	0.439848	1.05767	0.947404	1.16091	1.35494	2.02044	1.95636	0.786631	1.04878	0.610182
ENSG00000274091	0	0	0	0	0	0	0	0	0	0	0	0	0	0	0	0	0	0	0	0	0	0	0	0	0	0	0	0	0	0	0	0	0	0	0	0	0	0	0	0	0	0	0	0
ENSG00000274092	0.333654	0	0.34249	0	0	0.269401	0	0	0	0	0	0	0	0	0.709911	0	0	0	0	0	0	0.274681	0	0	0	0	0	0	0	0	0	0	0	0	0	0	0	0	0	0	0	0	0	0
ENSG00000274093	0.55351	0	2.84084	0.508895	0	0	0.473605	0	0	0.585677	0	0.542454	0	0	1.76654	1.06121	1.01951	0	0	0	2.13345	0	0.581926	0	0	0.822561	1.86752	0	2.02771	0.607266	0	0.536628	0.938325	0	0.529655	1.04205	0	0	0	0	0	2.84173	0	0.601172
ENSG00000279066	0.131585	0.376295	0.135069	0.483914	0.414515	0.21249	0.112589	0	0.397863	0	0.156532	0.257912	0.281516	0.226518	0.279971	0.126139	0.121183	0.335302	0.163819	0.531867	0	0.649963	2.90514	1.71082	0.609757	0.586636	1.92383	1.15459	0.843575	1.87673	0.400211	1.14814	1.78453	0.119073	2.39236	1.73408	1.76286	0	0.67132	2.19177	2.07543	2.97245	2.58458	2.42956
ENSG00000236426	0.469612	0	0.160682	0.431759	0.164374	0.126392	0.267879	0	0	0.331269	0	0	0	0.40421	0	0.450178	0.144163	0	0	0.126545	0	0.257739	0.658294	0	0.725386	0.581568	1.7605	0	0.286727	0.51522	0.476105	0.303526	0.265366	0	0.449373	0	0	0.142326	0	0.488888	0.352715	0.160733	0.279518	0.51005
ENSG00000236425	0	0	0	1.19855	0	0	0	0	0	0	0	0	0	0	0	0	0	0	0.811486	0	1.25617	0	0	0	0	0	0	0	0	0	0	0	0	0	0	0	0	0	0	0	0	0	0	0
ENSG00000279065	0	0	0	0	0.31431	0	0	0.138429	0	0	0	0	0	0	0	0	0	0	0	0	0	0	0	0	0	0	0	0.164153	0	0	0	0	0	0	0	0	0	0	0	0	0	0	0	0
ENSG00000136750	0.931569	0	0	0	0	0	0	0	0	2.78569	0	0	0.303287	0	0.129267	0	0	0.0688061	0	0	0	0	0.0425824	0.24305	0	0	0	0	0	0	0.041063	0.0392677	0	0	0.0387574	0.0381261	0	0	0	0.0421655	0	0.0415886	0	0
ENSG00000270789	0	0	0	0	1.73962	0	0	0	0	0	0	0	0	0	0	1.58813	0	0	0	0	0	1.36387	1.74174	0	0	0	0	0	0	0	1.67959	0	1.40423	0	0	1.55946	0	0	0	0	0	0	0	0
ENSG00000136754	79.7471	35.219	80.8139	50.4915	74.0588	69.7786	100.174	77.9465	40.7007	66.6076	57.4583	86.1914	83.0682	45.8094	55.8971	59.8021	83.9128	95.7443	51.1202	73.338	79.8964	82.0882	47.8073	57.5273	84.078	77.4103	75.9484	65.1358	69.2027	99.4059	58.7737	42.8796	91.4687	42.3262	34.7996	42.0589	66.3297	52.4006	71.0987	65.3566	51.7402	63.5913	33.5799	68.7385
ENSG00000136758	73.3964	36.7569	84.553	33.8748	79.6317	62.413	95.356	74.6851	35.791	63.2099	74.9327	74.3206	83.8356	45.7366	50.7863	57.1726	77.7172	86.3183	75.7085	59.4654	81.191	71.9355	45.4713	52.5584	61.2419	65.2651	57.5295	54.2153	56.4382	64.7194	48.1019	43.2243	63.2317	38.1967	39.9554	44.5697	50.8727	43.7003	60.6893	55.4533	43.598	49.3854	30.9501	54.1804
ENSG00000270781	0.792567	2.26652	0.813555	1.45737	0.832244	0.639939	0	1.46616	0.79881	0.838627	0.942833	0	1.69564	0	2.5295	0.759768	1.45983	0.673203	0	0	0	0.652482	0.833256	0	1.46909	2.35564	0	0	0.725867	0	0	0	0.671791	4.30324	1.51682	0	0	1.44123	0	1.6502	0	0	2.12285	1.72163
ENSG00000270782	0	0	0	0	0	0	0	0	0	0	0	0	0	0	0	0	0	0	0	0	0	0	0	0	0	0	0	0	0	0	0	0	0	0	0	0	0	0	0	0	0	0	0	0
ENSG00000232508	2.6101	0	0	0.479943	0.822228	0.210746	0	0	0	0	0	0	0	0.22466	0.277673	0	0	0	0	0	0	0	0	0	0	0	0	0	0	0	0	0	0	0	0	0	0	0	0	0	0	0	0	0
ENSG00000232500	0	0	0	0	0	0	0	0	0	0	0	0	0	0	0	0	0	0	0	0	0	0	0	0	0	0	0	0	0	0	0	0	0	0	0	0	0	0	0	0	0	0	0	0
ENSG00000232502	0	0	0	0	0	0	0	0	0	0	0	0	0	0.598656	0	0	0	0	0	0	0	0	0	0	0.6446	0	0	0	0	0	0	0	0	0	0	0	0	0	0	0	0	0	0	0
ENSG00000232503	0	0	0	0	0	0.617377	0	0	0	0	0	0	0	0	0	0	0	0	0	0	0	0	0	0	0	0.568147	0	0	0	0	0	0	0.648106	0	0	0	0	0	0	0	0	0	0	0
ENSG00000232504	0	0.479089	0.687865	0	0.234556	0	0	0.413214	0.225133	0	1.32862	0	1.19473	0.769059	0.237634	0.428259	0	0.569197	0	0.361152	0	0.183892	0.704523	0.893611	0.414041	0.663902	0.251217	1.96	0.818299	0.980268	0.905847	0.21656	0.946671	0	0.64124	0.630794	1.15099	0.203094	0.911688	1.16271	1.25828	0.917442	0.398863	1.45565
ENSG00000249087	0.660153	1.00292	1.9482	5.84182	3.55265	2.53187	0.635459	0.915904	3.99212	4.54036	5.30087	1.77916	3.70742	0.92335	3.33592	1.10746	1.67191	4.62603	11.6089	1.40088	2.38547	2.10595	2.77618	2.4759	1.14717	1.2263	4.82588	1.44814	4.45889	2.9876	2.76078	3.20009	5.80538	2.24019	2.05303	5.43735	1.44568	0.750276	1.93659	2.83491	2.97496	4.40601	1.69451	2.33024
ENSG00000249086	0	0	0	0	0	0	0	0	0	0	0	0	0	0	0	0	0	0	0	0	0	0	0	0	0	0	0	0.792909	0	0	0	0	0	0	0	0	0	0	0	0	0	0	0	0
ENSG00000116017	57.3846	3.47397	3.18951	6.56451	9.16356	4.75082	6.27899	5.47284	8.22906	25.8478	6.56691	7.32136	12.8004	3.07283	17.6534	5.00666	25.6327	8.05819	1.68729	9.27265	9.5876	9.74229	4.96963	5.7855	6.80112	5.32989	8.66204	9.20904	7.78036	4.56952	4.15557	5.57626	4.98728	2.81178	3.44778	2.30257	6.54059	3.45629	5.7339	3.37242	6.14478	3.97118	7.55524	5.70843
ENSG00000249084	0	0	0	0	0	0	0	0	0	0.670456	0	0	0	0	0	0	1.16709	0	0	0	0	0	0	0	0	0.235408	0	0	0	0.347585	0	0	0	0	0	0	0.326496	0	0.646536	0.659641	0	0.650616	0	0
ENSG00000249082	0.848978	3.23712	14.8148	1.56109	0.891478	0.913982	0.24214	3.66452	9.12709	5.09046	0.336646	5.82414	0.908165	9.25608	1.20424	11.1225	8.60054	1.68261	0	3.88913	0.272692	8.62003	2.67769	4.52848	1.0491	4.83633	12.7307	8.07018	1.81424	4.96762	3.15596	5.21286	3.35816	4.60952	6.49911	2.93024	4.66622	4.88872	6.35262	8.83825	8.60825	3.48693	3.78991	4.91778
ENSG00000249081	0	0	0	0	0	0	0	0	0	0	0	0	0	0	0	0	0	0	0	0	0	0	0	0	0	0	0	0	0	0	0	0	0	0	0	0	0	0	0	0	0	0	0	0
XLOC_034828	0.143109	0	0	0.394722	0	6.7019	0	0.132367	0	0	0	0	0	0	6.85105	0.137187	0	0	0	0	0	0	0	0	0.132632	0	0	0	0	0	0	0	0.121301	0	0	0	0	0	0	0	0	0	0	0
ENSG00000234034	0	0	0	0	0	0	0	0	0	0	0	0	0	0	0	0	0	0	0	0	0	0	0	0	0	0	0	0	0	0	0	0	0	0	0	0	0	0	0	0	0	0	0	0
ENSG00000249089	0	0	0	0	0	1.3015	0	0	0	0	0	0	0	0	0	0	0	0	0	0	0	0	0	3.22425	0	0	1.81284	0	0	1.76846	1.6342	0	0	0	0	0	0	0	0	1.67807	0	0	0	3.50142
ENSG00000134852	31.5863	6.78791	15.6062	7.18878	11.3817	10.6724	12	10.9439	11.6333	12.1256	17.2495	10.582	15.3121	4.70038	9.4405	9.14126	10.5156	10.8758	12.4385	9.89944	11.6006	10.7794	13.7442	14.2126	15.8543	15.1702	13.9117	10.7087	15.2124	20.7198	16.1059	12.0928	15.131	6.55144	10.9261	14.0583	9.18772	9.38485	10.9754	13.8465	11.1162	12.0429	7.75661	10.02
ENSG00000201707	0	0	0	0	0	0	0	0	0	0	0	0	0	0	0	0	0	0	0	0	0	0	0	0	0	0	0	0	0	0	0	0	0	0	0	0	0	0	0	0	0	0	0	0
ENSG00000234033	0.452681	0	0	0	0	0	0	0	0	0	0	0	0	0	0	0	0	0	0	0	0	0	0	0	0	0	0	0	0	0	0	0	0	0	0	0	0	0	0	0	0	0	0	0
XLOC_057419	0	0	0	0	0	0	0	0	0	0	0	0	0	0	0	0	0	0	0	0	0	0	0	5.81937	0	0	0	0	0	0	0	0	0	0	0	0	0	0	0	0	0	0	0	0
ENSG00000187242	2.17995	0	0.389162	3.04993	0.199051	0.0765283	0	0	1.81502	0	0.11275	0.278662	0	0.0815808	0	0.0908582	0.436442	0.241518	0	0.076621	0	0.0780282	0.597879	1.23231	1.58115	3.73257	1.27914	0.311871	1.30206	2.28768	0.192182	0.459449	1.20506	0	0.0906958	0.0892184	0	0.430879	0.290132	0	0	0.583926	0.592352	0.308826
XLOC_001007	0	0	0	0	0	0	0	0	0	7.18288	0	0	0	0	0	0	0	0	0	0	0	0	0	0	0	0	0	0	0	0	0	0	0	0	0	0	0	0	0	0	0	0	0	0
ENSG00000201708	2.11117	0	0	0	0	0	0	0	0	0	0	0	0	0	0	0	0	0	0	0	0	0	0	0	0	0	0	0	0	0	0	0	0	0	0	0	0	0	0	0	0	0	0	0
ENSG00000201709	0	0	0	0	0	0	0	0	0	0	0	0	0	0	0	0	0	0	0	0	0	0	0	0	0	0	0	0	0	0	0	0	0	0	0	0	0	0	0	0	0	0	0	0
ENSG00000242861	22.6223	44.1092	65.4421	70.5902	19.4358	94.0968	86.2247	31.7035	67.0197	11.6058	49.7453	32.9198	29.3327	33.6331	162.632	44.6866	37.2488	24.4558	37.5522	35.4676	19.8172	16.9308	39.6395	78.8458	90.8534	47.3717	53.9684	52.6327	95.4306	48.8867	63.9403	56.4924	66.2409	42.8036	46.5746	59.3672	65.7016	26.8014	37.7722	52.0974	95.7682	76.0212	77.1181	86.3684
ENSG00000201704	0	0	0	0	0	0	0	0	0	0	0	0	0	0	0	0	0	0	0	0	0	0	0	0	0	0	0	0	0	0	0	0	0	0	0	0	0	0	0	0	0	0	0	0
XLOC_057413	0.263605	0.565378	1.62351	3.63537	1.93761	0.851367	0	1.70674	6.64204	5.02064	6.89883	0.77502	5.92163	2.04204	0.560869	1.01079	1.69937	1.56733	3.93817	0.426199	0.508021	0.868053	1.10855	1.84548	1.22153	0.391739	1.18586	0.578254	0.724262	1.73524	0	1.27783	0.893742	0.238541	0.504489	0.744407	2.17327	0.479347	2.15179	0.823276	0.593964	0	1.41211	0.858913
ENSG00000120440	0.560445	0.178079	0.191762	0.801533	0	0.553077	0.799231	1.32475	0.753146	0.461234	0.592624	0.366167	0.199839	0	0.927462	0	1.89252	0.15868	0.387633	0.100681	0.900076	0.410122	0.0654686	0.18684	0.346277	0.370163	0.770374	0.136601	0	0.546555	0.126265	0.0603724	0.369476	0	0.0595879	0.0586173	0.128348	0	0	0.194483	0.140313	0.127882	0	0.338169
ENSG00000201700	0	0	0	12.1852	0	0	0	0	0	3.50593	3.94156	0	0	0	0	3.17625	0	0	0	0	0	0	0	0	0	0	7.45278	0	3.03453	0	0	0	0	0	0	0	6.8292	0	0	0	0	0	0	0
ENSG00000201701	0	0	0	0	0	0	0	0	0	0	0	0	0	0	0	0	0	0	0	0	0	1.53435	0	0	0	0	0	0	0	0	0	0	0	0	0	0	0	0	0	0	0	0	0	0
XLOC_048318	0	0	0	0	0	0	0	0	0	0	0	0	0	0	0	0	0	0	0	0	0	7.07029	0	0	0	0	0	0	0	0	0	0	0	0	0	0	0	0	0	0	0	0	0	0
XLOC_048319	0	0.80073	0	0	0	0	0	0	0	0	0	0	0	0	0	0	0	0	0	0	0	0	5.88756	0	0	0	0	0	0	0	0	0	0	0	0	0	0	0	0	0	0	0	0	0
ENSG00000250560	0	0	0	0	0	0	0	0	0	0	0	0	0	0	0	0	0	0	0	0	0	0	0	0	0	0	0	0	0	0	0	0	0	0	0	0	0	0	0	0	0	0	0	0
ENSG00000087266	5.24502	9.27652	14.709	16.0111	20.7885	13.6183	9.88499	12.5881	9.43248	12.8771	15.9045	12.9682	18.9956	8.42423	12.5821	17.8772	10.529	15.7821	9.75218	11.5425	20.1999	13.4619	16.7591	18.7886	22.4466	17.474	17.8314	17.5781	22.2756	23.0176	15.9526	10.0704	19.6281	9.04279	12.3342	11.5686	25.3836	9.16367	23.2262	19.468	23.0958	21.824	16.4359	17.0714
XLOC_048313	0	0	0	0	0	0	0	0	0	0	0	0	0	0	0	0	0	0	0	0	0	0	12.4781	0	0	0	0	0	0	0	0	0	0	0	0	0	0	0	0	0	0	0	0	0
XLOC_048316	0	0	0	0	0	0	0	0	9.36786	0	0	0	0	0	0	0	0	0	0	0	0	0	0	0	0	0	0	0	0	0	0	0	0	0	0	0	0	0	0	0	0	0	0	0
XLOC_048317	0	0	0	5.6592	0	0	0	0	0	0	0	0	0	0	0	0	0	0	0	0	0	0	0	0	0	0	0	0	0	0	0	0	0	0	0	0	0	0	0	0	0	0	0	0
XLOC_048314	0	0	0	0	0	0	0	0	0	0	0	0	0	0	0	0	0	0	0	0	0	0	0	6.81698	0	0	0	0	0	0	0	0	0	0	0	0	0	0	0	0	0	0	0	0
XLOC_048315	0	0	0	0	0	0	0	0	0	0	0	0	0	0	0	0	0	0	0	0	0	0	0	4.75287	0	0	0	0	0	0	0	0	0	0	0	0	0	0	0	0	0	0	0	0
XLOC_032699	0.444251	0	0	0	0	14.886	0	0.102726	0.223875	0	0	1.74151	0	0	0	0	0	0	0	0	12.0933	1.73722	0	0	0	0	0	0	0	0	0	0	0	0	0	0	0	0	0	0	0	0	0	0
ENSG00000271259	0	0	1.36044	4.87408	1.3917	1.07012	0.378007	0.408623	1.78105	0.467457	5.78096	1.29888	1.41775	0.380257	1.87995	0.4235	1.22058	0	4.40006	0.357139	0	0.363698	0.928926	3.09289	1.63776	1.64131	1.98741	0.969111	3.64143	1.45406	2.23945	0.428308	1.12338	1.19933	2.53646	1.24757	0.91056	0.803351	1.35234	4.59917	2.98632	0.907248	1.18329	5.7579
ENSG00000242866	0	0.21051	0	0.51436	0.0618379	0.0475492	0	0.0544696	0.0593537	0	0.0350275	0.115427	0	0	0.344573	0	0.271173	0.100041	0	0.0238034	0.113493	0	0.247653	0.294488	0.136446	0.0656364	0.165576	0.0322957	0.134834	0.35535	0.0597041	0.0285468	0.149747	0.0799355	0	0.0831509	0.0910336	0.0267718	0.0901336	0.183921	0.0995194	0.151171	0.0788667	0.0319804
ENSG00000276208	0	0	0	0	0	0	0	0	0	0	0	0	0	0	0	0	0	0	0	0	0	0	0	0	0	0	0	0	0	0	0	0	0	0	0	0	0	0	0	0	0	0	0	0
ENSG00000235035	0	0	0	0	0	0	0	0	0.554013	0	0	0	0	0	0	0	0	0	0	0	0	0	0	0	0	0	0	0	0	0	0	0	0	0	0	0	0	0	0	0	0	0	0	0
ENSG00000276206	0	0	0	0	0	0	0	0	0	0	0	0	0	0	0	0	0	0	0	0	0	0	0	0	0	0	0	0	0	0	0	0	0	0	0	0	0	0	0	0	0	5.26789	0	0
ENSG00000276205	0	0	0	0	0	0	0	0	0	0	0	0	0	0	0	0	0	0	0	0	0	0	0	0	0	0	0	0	0	0	0	0	0	0	0	0	0	0	0	0	0	0	0	0
ENSG00000276204	0	0	0	0	0	0	0	0	0	0	0	0	0	0	0	0	0	0	0	0	0	0	0	0	0	0	0	0	0	0	0	0	0	0	0	0	0	0	0	0	0	0	0	0
ENSG00000276203	0	0	0.0265424	0.0475469	0	0	0.0221248	0.0239168	0.0260613	0.0273604	0.12304	0	0.082981	0	0	0	0.0476273	0.0219634	0.0965762	0.146324	0	0	0	0	0	0	0	0	0	0	0	0	0.0876692	0	0.0742298	0	0	0	0.0263842	0.134595	0	0	0.0230861	0
ENSG00000276202	0	0	0	0	0	0	0	0	0	0	0	0	0	0	0	0	0	0	0	0	0	0	0	0	0	0	0	0	0	0	0	0	0	0	0	0	0	0	0	0	0	0	0	0
ENSG00000271253	0	0	0	0	0	0	0	0	0	0	0	0	0	0	0	0	0	0	0	0	0	0	0	0	0	0	0	0	0	0	0	0	0	0	0	0	0	0	0	0	0	0	0	0
ENSG00000271252	0	0	0	0	0	0	0	0	0	0	0	0	0	0	0	0	0	0	0	0	0	0	0	0	0	0	0	0	0	0	0	0	0	0	0	0	0	0	0	0	0	0	0	0
ENSG00000270124	0	0	0	0.364948	0.416814	0	0	0	0	0	2.8332	0	1.69846	0.683324	0	0	0	0	8.8953	0	0.382495	0	0.417321	0	0	0.294945	0.446423	0.435374	0.363537	0.870987	1.20729	0.384836	0	0	1.89918	0.747297	1.63628	0	0	0	0.894405	0.407582	1.41759	0
ENSG00000270127	0.299576	8.924	1.53755	4.31506	1.57287	0.483772	0.683545	2.21672	6.03872	6.1284	6.41474	3.13165	3.31144	4.12569	3.61196	2.48888	2.1152	1.35711	1.49186	1.45307	4.04141	3.53498	5.45924	12.8835	7.21876	6.75213	10.8937	3.06676	6.58475	11.5035	6.78305	8.9068	9.81844	3.52419	6.21109	8.55388	10.1881	2.99617	6.623	8.00474	8.4377	8.1003	8.024	14.4249
ENSG00000270120	0.319789	0	2.2978	0.588026	1.67899	0	0.273624	0.591572	0.322308	0	1.52168	1.25361	0	0	0	0.306555	0	0.271627	0	0	0.308149	0	0.672413	1.59916	1.77827	1.90093	0.719303	2.1045	0.878629	0.350847	0.972632	0.310036	1.08423	0	0.306007	0	0.988678	0.581514	2.61041	0.332915	0	1.6418	1.71308	1.3893
ENSG00000212473	0	0	0	0	0	0	0	0	1.89324	0	0	0	0	0	0	0	0	0	0	0	0	0	0	0	0	0	0	0	0	0	0	0	0	0	0	0	0	0	0	0	0	0	0	0
ENSG00000270123	0	0	0	0	0	0	0	0	0	0	0	0	0	0	0	0	0	0	0	0	0	0	0	0	0	0	0	0	0	0	0	0	0	0	0	0	0	0	0	0	0	0	0	0
ENSG00000224231	0	0	0.133668	0	0	0	0	0	0	0	0	0.127619	0	0	0	0	0	0	0	0	0	0	0	0	0.482746	0	0.146452	0.142827	0	0	0	0	0	0	0	0	0.134198	0	0	0	0	0	0.116262	0
ENSG00000278338	0.110959	0	0.113898	0.306047	0.233028	0.0895915	0.284824	0.102631	0	0.117408	0.131997	0	0.118695	0	0	0.212735	0.408753	0	0.276283	0	0.213841	0	0	0	0	0	0.249582	0.121702	0	0	0	0	0.282152	0	0	0	0	0	0	0.231028	0.125009	0.341801	0	0
ENSG00000224233	0	0	0	0	0	0	0	0	0	0	0	0	0	0	0	0	0	0	0	0	0	0	0	0	0	0	0	0	0	0	0	0	0	0	0	0	0	0	0	0	0	0	0	0
ENSG00000264658	0	0	0	0	0	0	0	0	0	0	0	0	0	0	0	0	0	0	0	0	0	0	0	0	0	0	0	0	0	0	0	0	0	0	0	0	0	0	0	0	0	0	0	0
ENSG00000250568	0	0	0	0	0	0	0	0	0	0.801355	0	0	0	0	0	0	0.697475	0.643282	0	0	0	0	0	0	0	0	0	0	0	0	0	0	0	0	0	0	0	0	0	0	0	0.777641	0	0
ENSG00000137409	190.636	129.144	218.011	199.056	227.747	301.688	269.031	246.915	157.526	170.626	276.167	199.992	421.079	194.369	186.813	281.949	259.485	211.709	284.178	181.195	315.11	159.957	121.554	120.671	195.423	128.098	153.032	161.382	168.303	148.951	149.713	124.226	178.728	113.257	107.568	106.032	188.203	157.579	161.58	163.584	180.985	125.926	112.22	148.202
ENSG00000224236	0	0	0	0	0	0	0	0	0	0	0	0	0	0	0	0	0	0	0	0.115137	0	0	0	0	0	0	0	0	0.130439	0	0	0	0	0	0	0	0	0	0	0	0	0	0	0
ENSG00000264653	0	0	0	3.65556	0	0	0	0	0	0	0	0	0	0	0	0	0	0	0	0	0	0	0	1.98828	0	0	0	0	0	0	0	0	1.68508	0	0	0	4.09752	0	4.05701	0	0	0	0	4.31842
ENSG00000282994	0	0	0	0	0	0	0	0	0	0	0	0	0	0	0	0	0	0	0	0	0	0	0	0	0	0	0	0	0	0	0	0	0	0	0	0	0	0	0	0	0	0	0	0
ENSG00000235190	0	0	0	0	0	0	0	0	0	0	0	0	0	0	0	0	0	0	0	0	0	0	0	0	0	0	0	0	0	0	0	0	0	0	0	0	0	0	0	0	0	0	0	0
ENSG00000278332	0	0	0	0	0	0	0	1.1374	0	0	0	0	0	0	0	0	0	0	0	0	0	0	0	0	0	0	0	0	0	0	0	0	0	0	0	0	0	0	0	0	0	0	0	0
ENSG00000235196	0	0	0	0	0	0	0	0	0	0	0	0	0	0	0	0	0	0	0	0	0	0	0	0	0	0	0	0	0	0	0	0	0	0	0	0	0	0	0	0	0	0	0	0
ENSG00000278334	0	0	0	0	0	0	0	0	0	0	0	0	0	0	0	0	0	0	0	0	0	0	0	0	0	0	0	0	0	0	0	0	0	0	0	0	0	0	0	0	0	0	0	0
ENSG00000264655	1.46959	0	1.00567	0	0	0	0	0	0	0	0	1.92031	0	0	0	0	0	0	0	0	6.60844	0	0	0.979853	0	0	0	0	0	0	0	0	0.415214	0	0	0	0	0	0	0	0	0	1.31207	0
ENSG00000282995	9.9143	0	6.99657	0.854547	0.975995	8.75553	1.32548	0	0.936786	1.31131	0	0	0.331421	0.266674	0	0	0	0	0	0	0	0	0.325727	0.309863	17.2284	0.920841	0	3.39818	1.98623	3.73902	0	0	0	0	0.592938	0	0	1.40847	0	0.322539	0	0	0.276614	0
XLOC_051710	0	0	0	0	0	0	0	0	0	0	0	0	0	0	0	0	0	0	0	0	0	0	6.74825	0	0	0	0	0	0	0	0	0	0	0	0	0	0	0	0	0	0	0	0	0
XLOC_051711	0.583283	0.834013	0	1.07254	0.612483	0.470958	0	0.539502	2.35151	0.61718	2.08161	1.14326	1.24789	0	1.24104	0	0	0	3.63086	0.471528	0.562052	0	3.67937	3.50016	1.08116	3.03382	4.59193	0	4.27356	4.47952	4.73078	4.52394	1.4832	0.527822	3.34887	2.74527	2.40441	1.06066	1.78548	3.03612	3.94282	1.19783	4.68688	6.9686
ENSG00000275576	0	0	0	0.477851	1.63729	0	0	0.480733	0	3.2997	0	0	0.555979	0	1.65878	1.49471	0	0	0	0	2.00331	1.71152	0	0	0.481695	0.386192	0.584532	0.570065	0.952008	1.14044	0.526931	0.503892	1.76217	0	0.497345	1.95697	0	0	0.530328	0	0.585553	2.1347	0.928073	0
XLOC_051713	0	0	0	0	0	0	0	0	0	0	0	0	0	0	0	0	0	0	0	0	0	0	0	4.11369	0	0	0	0	0	0	0	0	0	0	0	0	0	0	0	0	0	0	0	0
XLOC_051715	0	0	0	0	0	0	0	0	0	0	0	0	2.19051	0	0	0	0	0	0	0	0	0	0	9.21608	0	0	0	0	0	0	0	0	0	0	0	0	0	0	0	0	0	0	0	0
ENSG00000275572	0	0	0	0	0	0	0	0	0	0	0	0	0.254939	0	0	0.228462	0	0	0	0	0	0	0.751679	0.715067	0.220877	0	0.536064	0.261399	0.436535	0.26147	0.24162	0.231055	0.606021	0	0	0	0.982423	0	0.729533	0.248107	0.537001	0.734137	0.21278	0.517693
XLOC_051717	0	0	0	0	0	0	0	0	0	0	0	0	0	0	0	0	1.89401	0	0	0	0	145.605	0	0	0	2.29218	0	0	0.941749	0	0	0	0	0	0	0	0	0	0	0	0	0	0	0
ENSG00000060138	33.7325	42.5548	41.5282	81.083	77.206	12.8698	46.6447	51.7536	60.6334	17.6854	77.0299	33.9537	31.5256	23.2944	54.6387	75.2309	31.5247	38.9238	113.413	21.8782	53.9701	79.4382	37.2099	29.9454	25.0309	20.2121	31.3084	31.9297	35.4808	26.0791	25.0811	30.2623	30.9142	15.6256	21.3956	17.7389	44.4877	19.3984	28.9135	32.9853	41.09	27.1638	19.6415	29.0333
XLOC_051719	0	0	0	0	0	0	0	0	0	0	0	0	0	0	0	0	0	0	0	0	0	0	0	7.20284	0	0	0	0	0	0	0	0	0	0	0	0	0	0	0	0	0	0	0	0
ENSG00000253570	3.53426	0	1.81393	0.406174	1.8556	0.713414	1.89003	3.26899	0.445263	0	1.57663	0.865917	0.945164	0.760514	2.34994	4.235	0.406861	0	3.30004	0.357139	1.27711	0.727396	0.464463	0	0.818881	0.328263	0	0	0	2.90813	0	0.856617	1.49784	0.399776	0.422743	0.415857	2.73168	1.20503	0	0	3.98176	0	0.394431	0.479825
ENSG00000275578	0	0	0	0	0	0	0	0	0	0	0	0	0	0	0	0	0	0	0	0	0	0	0	0	0	0	0	0	0	0	0	0	0	0	0	0	0	0	0	0	0	0	0	0
ENSG00000162843	0	0	0.0435575	0	0	0	0.036308	0	0.042768	0.0897996	1.00958	0	0.0907841	0.0365242	0.0451429	0.0406777	0.0390795	0.036043	0.264144	0	0.0408893	0	0.0892245	0.127318	0.0393272	0.25224	0.381786	0	0.155451	0.279329	0.0430205	0.123419	0.107902	0.076798	0.284235	0.239661	0.0437302	0.115744	0.0865958	0.0441755	0.0956132	0.217856	0	0.138263
ENSG00000044012	0.789943	0	31.2181	0	8.29488	2.23237	2.36567	0.365325	0	6.26888	0	3.09666	0	4.07958	2.10094	0	5.81999	1.34195	0	2.87367	0	5.85289	1.66099	0.395023	24.5257	79.8266	41.3111	2.59927	3.25558	100.099	19.6212	16.4658	1.67392	52.1827	10.9605	11.5256	1.22112	39.8616	1.20904	10.6908	13.3494	19.4668	6.7001	1.28695
ENSG00000231857	0	0	0	0	0	0	0	0	0	0	0	0.243286	0	0	0	0	0	0	0	0	0	0.204367	0.521977	0	0	0	0	0	0	0	0	0	0	0	0	0.233676	0	0	0	0	0	0.254898	0	0
ENSG00000231856	3.67168	0.898025	3.273	2.48738	1.82628	2.49652	0.578722	0.983079	1.75292	1.63582	3.10344	2.46202	3.61758	2.16234	3.70051	1.85249	3.91535	2.13385	3.36821	2.03088	1.95523	1.51136	0.914253	1.44954	1.16414	1.79488	0.978008	1.58967	2.92022	1.16608	0.881632	1.9672	1.80178	0.262308	0.92459	1.81906	1.99151	0.966364	1.67604	1.9112	1.41515	1.98426	1.46654	1.88898
ENSG00000130758	14.263	7.29855	19.9053	16.9306	14.2076	27.8836	12.204	12.5147	14.1784	35.1454	15.1077	7.08477	16.9816	8.82907	44.5853	12.4553	17.589	9.58404	17.5746	11.2933	10.4961	13.833	8.52467	11.1383	7.6506	7.69442	8.02044	13.9831	8.8128	7.02024	7.47769	7.90844	8.48748	5.48096	6.96436	7.12679	15.9068	7.81639	9.66905	8.89888	13.6476	10.4322	13.9117	11.5653
ENSG00000231852	0.0845667	0.120919	0.0868061	0	0	0.136563	0	0.391096	0.767095	0.0894813	1.2072	0.0828775	0	0.218368	0.179931	0.405335	0	0.0718305	0.947549	0.136728	0	0.348098	1.33362	0.845779	0	0.0628366	0.475541	0.0927543	0.232349	0.278339	0	0.409937	0.21504	0	0	0.079604	1.0458	0	0.345155	0.264114	0.476372	0.781501	0.151005	0.183697
ENSG00000231851	1.62426	1.16123	1.45886	4.10668	0.639588	1.31147	0.868611	0.938964	1.22779	1.93348	0.241526	0.198977	1.95468	0.524269	0.863977	1.55704	0.934914	0.517363	3.03323	0.164132	0.586926	2.5072	1.9211	2.23365	1.50535	2.26292	3.19677	2.0042	2.41729	2.89575	3.08759	1.57472	2.58139	2.57218	3.88564	4.01346	3.76623	1.2922	2.486	1.90229	5.71849	4.16948	1.45016	3.08721
ENSG00000130751	0.837062	1.59584	1.71846	0.513062	1.17195	0.300385	2.46699	1.03231	0.281218	0.98412	0.442562	3.28137	0.696436	4.16282	1.68206	0.713264	2.31268	3.00198	0.694746	9.77433	2.5094	0.153136	4.10683	5.76719	15.4294	2.14235	3.13801	7.54886	8.85868	2.24487	4.62035	3.51664	9.38124	1.17829	1.42398	1.92607	3.45054	4.39729	3.51133	4.7444	5.34394	5.44349	8.88508	4.64672
ENSG00000180818	38.0332	23.5944	12.497	4.81036	7.71273	6.41802	51.8273	5.30469	0	6.70725	0	11.3398	23.0331	1.9919	2.24785	14.468	7.13507	19.2293	0.250531	0	0.678682	10.1885	0	0.10063	0	0	0	0	0	0.110389	0	0	0	0.0910498	0	0	0	0.823341	0.102666	0	0	0	0	0
ENSG00000231859	0	0	0	0	0	0	0	0	0	0	0	0	0	0	0	0	0	0	0	0	0	0	1.90972	0	0.561162	0	0.680965	0.664111	0.554533	0	1.22772	0	0	0	1.15879	0	1.24798	0	0	0	0.682154	0.621718	0	1.31526
ENSG00000231858	0	1.31197	1.88369	1.26539	1.44522	0.370426	0.392546	1.27302	1.38716	0.970872	1.09151	0	1.96303	0	0.488064	1.31937	1.26753	2.72776	1.71348	0	1.7683	1.13306	0.964654	2.29417	0	1.70444	2.57981	0.503192	2.52099	3.01998	0	0.889563	3.49977	0	0.878005	1.72741	0.472791	0.417124	5.6174	0.955211	4.1349	0.471071	1.63841	5.97935
ENSG00000122257	15.1906	15.6146	29.4324	27.9952	20.71	19.3081	23.6179	19.1903	29.6564	22.6521	38.417	22.1857	29.5026	11.2324	29.7526	25.7181	25.232	19.2865	34.8749	13.661	32.6111	17.9617	18.5564	20.9781	21.3394	25.1128	24.4352	13.4639	24.8834	23.737	16.6474	16.582	24.1493	7.48106	11.049	15.5854	19.2456	11.7615	24.8649	16.9759	18.1659	23.1511	15.8601	24.5872
ENSG00000186115	0	0.165107	0.948228	1.84017	0	0.435093	0.395206	0.56962	2.79313	2.36217	0	5.281	0.164695	0.0662597	0.0818952	1.03313	8.29476	0.196161	0	0	0	1.64773	0.242798	0.307963	1.07017	58.5153	23.1159	0.168867	0.070502	81.8387	0.0780449	0	2.02274	0.208983	0.294652	0.144926	0.0793325	8.74898	1.72806	0.721263	0.34691	0.316176	0	4.18047
ENSG00000197670	2.00233	0.545342	3.22983	1.84093	1.8022	2.92551	0.897426	3.43949	0.1922	0.10089	0.567132	2.70988	1.12196	0.16414	5.17325	2.01087	0.878116	1.29582	0.830947	0.385402	1.74569	2.0409	6.41561	5.72168	3.53474	4.10919	12.1175	6.48398	4.36622	5.8581	3.67335	2.9581	5.41487	0.603979	4.19702	3.05161	6.68181	1.30039	6.51846	7.64322	4.29686	5.09103	3.06464	7.14559
XLOC_014753	0	0	0	0	0	0	0	0	0	0	0	0	0	0	0	0	0	0	0	19.2855	0	0	0	0	0	0	0	0	0	0	0	0	0	0	0	0	0	0	0	0	0	0	0	0
ENSG00000288262	0	0	0	0	0	0	0	0	0	0	0	0	0	0	0	0	0	0	0	0	0	0	0	0	0	0	0	0	0	0	0	0	0	0	0	0	0	0	0	0	0	0	0	0
ENSG00000110756	19.0984	8.24542	15.7213	10.5354	22.7803	11.5579	39.2509	13.5831	7.77427	15.8135	15.5726	14.5737	21.3819	7.05423	8.16652	14.7531	13.0805	15.8126	10.665	12.5013	14.5082	13.0056	10.1369	12.4619	14.9507	44.281	21.771	13.1786	11.1739	26.3644	10.4144	7.94564	14.3964	7.38278	5.28741	7.08631	14.3697	9.2386	18.2764	11.0414	8.69018	13.0989	6.25768	13.0096
ENSG00000248840	0	0	0.895356	0	0	0	0	0	0.879129	0	0	1.70967	0	0.375391	0.927946	0	0.803308	0	0	0	0	0	0	0.436187	0.808401	0.648124	0.490494	0	0.399426	0	0	0.422827	0.369669	0	1.252	0	0	0	0	0	0.491351	0.447819	0.778767	0.473684
ENSG00000248842	0	0	0	0	0	0	0	0	0	0	0	0	0	0	0	0	0	0	0	0	0	0	0	0	0	0	0	0	0	0	0	0	0	0	0	0	0	0	0	0	0	0	0	0
ENSG00000248843	0	0	0	0	0	0	0	0	0	0	0	0	0	0	0	0	0	0	0	0	0	0	0	0	0	0	0	0	0	0	0	0	0	0	0	0	0	0	0	0	0	0	0	0
ENSG00000248844	0	0	0	0.109942	0	0	0	0	0.120522	0.12653	0	0	0	0	0.127215	0	0.110128	0	0	0	0	0.196889	0	0	0.110826	0	0	0.131158	0.438067	0.131194	0.363701	0.231866	0.202716	0	0	0	0	0	0	0.124489	0.134721	0	0.106763	0
ENSG00000248846	0.122907	0.17574	0.252324	0.113	0.6453	0.198477	0	0.341046	0	0	0	0.481808	0	0	0.392262	0.235642	0.113191	0	0	0	0.236867	0.910651	0	0	0	0.273975	0.138228	0.40442	0.225127	0.134844	0.249213	0	0	0.111221	0	0	0.126662	0	0	0	0	0	0.109734	0.133491
ENSG00000248847	0	0	0	0	0	0	0	0	0	0	0	0	0	0	0	0	0	0	0	0	0	0	0	0	0	0	0	0	0	0	0	0	0	0	0	0	0	0	0	0	0	0	0	0
ENSG00000248848	0.175156	0	0.179794	0.161038	0	0	0	0	0	0	0	0	0	0	0	0	0	0	0	0	0.168781	0	0	0	0	0	0.59097	0	0	0	0	0	0	0	0	0	0	0	0.536169	0	0	0.179851	0	0
ENSG00000134278	27.5053	3.74934	5.79731	6.60867	7.70193	1.39173	14.968	4.07053	6.28364	3.41484	18.0179	4.56453	11.3376	2.05181	5.38409	6.46872	2.73575	3.73806	19.5415	5.21791	2.47372	10.235	6.28471	4.91493	4.35058	3.05201	3.58833	5.14873	4.19842	2.77625	5.68866	4.51551	4.63169	3.31867	5.54473	7.38761	6.16046	2.76758	2.69428	5.23053	4.50358	4.44349	3.20881	3.74418
ENSG00000287526	0	0	0	0	0	0	0	0	0	0.559395	0	0.259055	0	0	0	0	0	0	0	0	0	0	0	0	0	0	0	0	0	0	0	0	0	0	0	0	0	0	0	0	0	0	0	0
ENSG00000287527	0.342598	0.163289	0.703341	4.30478	0.119916	0.645453	1.17256	0.633767	1.61139	0.120836	1.08681	0.559592	0.488644	0	1.57937	0.218947	0.420689	0.194001	0.853051	0.0923193	0.110043	0.282045	0.600311	1.14215	4.55108	1.18797	0.385304	0.125256	0.941298	1.2529	0.463114	0.442865	1.93594	0	0.437111	0.644986	0.235377	0.103832	0.116525	0.475548	0.771954	0.703563	1.12155	0.496133
ENSG00000287524	0	0	0	0	0	0	0	0	0	0	0	0	0	0	0	0	0	0	0	0	0	0	0.162022	0	0	0	0	0	0	0.169077	0	0	0	0	0	0	0	0	0	0	0	0	0	0
ENSG00000287525	0	0	0	0	0	0	0	0	0	0	0	0	0.282295	0	0	0	0	0	0	0	0	0	0	0	0.978309	0.196086	0	0	0	0.289526	0.267545	0.255848	0	0	0.252524	0.24841	0.271959	0	0	0	0	0.27097	0	0
ENSG00000287522	0	0	0	0	0	0	0	0	0	0	0	0.633598	0	0	0	0	0	0	0	0	0	0	0	0	0	0	0	0	0	0	0	0	0	0	0	0	0	0	0	0	0	0	0	0
ENSG00000287523	0	0	0	0	0	0	0	0	0	0	0	0	0	0	0	0	0	0	0	0	0	0	0	0	0	0	0	0	0	0	0	0	0	0	0	0	0	0	0	0	0	0	0	0
ENSG00000287520	0	0	0	0	0	0	0	0	0	0.0595066	0	0	0	0	0	0	0	0	0	0	0	0	0.118251	0.0562457	0	0	0	0	0.103011	0	0	0	0	0	0	0	0	0	0	0	0	0	0.100421	0.0610809
ENSG00000287521	0	0	0	0	0	0	0	0	0	0	0	0	0	0	0	0	0	0	0	0	0	0	0	0	0	0	0	0	0	0	0	0	0	0	0	0	0	0	0	0	0	0	0	0
ENSG00000287528	0	0.252675	0.362785	0.162469	0	0	0	0.163449	0	0	0	0.865917	0	0	0	0.1694	0.162744	1.05069	0.660009	0.142856	0	0.145479	0.185785	0.176736	0.982657	0	0.198741	0	0.161841	0.193875	0	0.171323	0.149784	0	0	0.499028	0	0	0.540935	1.1038	0	0	0.473317	0.38386
ENSG00000287529	0	0	0	0	0	0	0	0	0	0	0	0.236398	0	0	0	0	0	0	0	0	0	0	0	0.241248	0	0	0	0	0	0.264643	0	0	0	0	0	0	0.248586	0.438634	0	0.502234	0	0	0.215362	0
ENSG00000233435	0.113278	0	0.348832	0.624883	0	0	0.581549	0	0.22834	2.03763	0	0.333045	1.57527	0.0975018	0.241019	0.10859	0.31297	0.192435	0	0.183148	0	0.186512	0.119093	0.113293	0.524924	0.58919	0.254796	0.49698	0.518722	0.372837	0.114844	0.109823	0	0	0.108396	0.31989	0	0.205987	0.924675	0.353782	0.127621	0.232628	0	0.984256
ENSG00000230813	0	0	2.93621	0	0	0	0	0	0	0.60534	0	0	0	0	0	2.19367	0	0	0	0	0	0	0	0	0	0	0	0	0	0	0	0	0	0	0	0	0	0	0	0	0	0	0	0
ENSG00000230814	0	0	0	0	0	0	0	0	0	0	0	0	0	0	0	0	0	0	0	0	0	0	0	0	0	0	0	0	0	0	0	0	0	0	0	0	0	0	0	0	0	0	0	0
ENSG00000230815	0	0	0	0	0	0	0	0	0	0	0	0	0	0	0	0	0	0	0	0	0	0	0	0	0	0	0.632783	0.617122	0	1.23458	0.570427	0	0	0	0.538399	0	0	0	0.574106	0	0	0	0	0
ENSG00000064726	46.058	43.7085	63.8398	41.4285	83.5429	53.6271	97.9452	70.4408	34.4164	65.7452	65.9577	72.1058	59.1855	30.9069	38.7618	55.6258	79.2688	58.408	58.6557	47.4312	139.929	50.0411	26.6478	34.328	45.2418	45.0784	42.5611	33.7854	44.0626	53.8784	31.1695	28.3278	44.2115	27.768	24.3103	24.9085	34.2233	28.9669	39.0335	35.7323	29.4152	39.5209	20.744	40.3378
ENSG00000230818	0	0	0	0	0	0	0	0	0.601857	0	0	0	0	0	0	0	0	0	0	0	0	0	0	0	0	0	0	0	0	0	0	0	0	0	0	0	0	0	0	0	0	0	0	0
ENSG00000230819	0	0	0	0	0	0	0	0	0	0	0	0	0	0	0	0	0	0	0	0	0	0	0	0	0	0	0	0	0	0	0	0	0	0	0	0	0	0	0	0	0	0	0	0
ENSG00000166225	14.6838	10.7333	14.2954	8.99008	13.2063	10.0484	12.5077	12.4854	9.52343	24.2115	19.9744	15.0358	17.6798	5.92269	10.5776	11.93	12.6135	13.8706	15.6987	9.50169	14.4349	13.7147	11.1456	11.7223	13.1511	13.0879	14.2185	9.49718	14.3828	15.7126	13.318	8.93737	13.5625	7.77594	7.30903	9.88622	12.7574	8.2619	11.6235	10.728	11.0163	14.3337	5.99648	11.1209
ENSG00000286062	0.163511	0	0.167841	0.300663	0	0.132023	0	0	0	0	0	0	0.17491	0	0.17395	0.626978	0	0	0	0	0.630238	0.134611	0	0	0	0	0	0	0	0	0	0	0.138594	0	0	0	0	0.446	0	0	0	0	0	0
ENSG00000185379	4.52512	5.21554	4.12402	4.06318	4.95149	3.3976	6.38678	7.49082	2.21645	5.16846	4.27626	3.58509	9.09308	2.38428	4.94899	3.12164	4.849	3.37663	4.31738	3.1624	4.68643	4.64793	1.84517	3.08764	3.86069	2.98527	3.61475	4.05872	3.89254	2.5287	2.74404	2.09105	3.08278	1.28203	2.28645	1.97055	3.39947	2.15328	3.47374	3.16993	3.14461	3.03971	2.66194	3.65163
ENSG00000072506	183.107	63.9432	111.593	47.0223	64.8899	66.2095	66.6187	86.7144	47.6283	65.2982	59.6347	76.2203	93.5049	67.6701	95.8695	64.4255	135.389	80.6371	80.9341	47.0178	146.628	67.2287	32.9733	29.7609	28.597	35.8041	40.882	44.7845	33.2916	43.6838	32.4824	37.9467	34.8957	40.3913	25.5623	31.2733	48.9612	39.6608	40.1101	40.1311	36.0009	34.3738	28.3789	34.7065
ENSG00000286063	0.116202	0	0.119279	0	0	0.234561	0	0.05374	0	0	0.138233	0	0	0.100019	0	0.222786	0.107016	0.148052	0	0	0	0.0478317	0.0610838	0.0581087	0.107695	0.0431714	0.0653434	0.0637262	0.0532114	0.0637437	0	0.112658	0.0492472	0	0	0	0.119752	0.0528263	0.0592842	0.0604859	0.130915	0.0596583	0.311241	0.126208
ENSG00000072501	77.8468	23.7801	61.2991	13.4679	26.6928	17.6081	29.007	34.9424	14.2533	60.0184	32.3623	25.9055	47.6221	14.1253	34.1906	23.7981	39.701	21.9286	33.8963	19.8375	57.2682	21.1993	19.2218	17.0739	24.2126	24.5842	25.5666	25.1029	22.2117	25.5932	21.9975	21.3134	21.3972	14.073	13.7643	15.3648	29.0118	13.8995	24.2971	26.2344	21.4916	17.0769	11.5051	21.1734
ENSG00000134183	0.277721	2.77972	2.56568	0.127668	0.874873	0.336359	0.475259	1.0275	0	0.881584	1.15631	0.544348	0.742707	0.119522	0.590904	0.798685	0.895188	2.94869	0.518633	0.224511	1.87329	0.457269	0.437969	0.277758	0.900864	1.23815	0.62468	0.761525	1.14457	1.37112	0.563123	0.403876	0.588501	0.125657	0.664381	0.914982	1.14483	0.631271	1.70026	1.15648	0.625771	0.712913	0.495909	1.35736
ENSG00000286064	4.22235	5.53425	13.0025	4.52902	8.86745	3.40923	6.02135	17.5744	0	5.95697	5.86003	8.96569	15.0557	5.45147	11.9784	7.42063	6.48096	3.58644	1.75224	3.98226	8.13732	5.79342	11.0978	8.44581	14.3485	21.4388	11.8717	15.4372	19.9795	21.618	16.4095	8.18713	14.9122	2.54725	12.1211	7.2867	11.6036	7.67804	10.7708	13.187	11.8924	7.94846	10.6811	3.05729
ENSG00000134186	35.6043	43.6259	49.3633	67.0774	44.6263	50.5719	23.1859	53.3637	63.9219	49.6869	56.4729	48.7092	61.3494	22.0248	46.6352	45.6065	59.7673	54.7738	58.5467	26.2316	51.4295	50.2923	38.4059	45.8663	48.4476	56.7085	60.5652	39.1643	57.3623	58.518	42.0779	33.8865	57.3919	21.6345	29.1793	34.9033	52.281	21.7684	64.0139	47.3856	45.0975	51.7034	32.4006	68.1013
ENSG00000134184	0	16.8383	16.6698	0	0	1.15021	22.5089	24.859	24.025	24.1172	42.1396	3.90904	0	30.7354	0	0	3.32356	15.7299	22.7009	0	0	0	0	9.30821	8.00951	0	0	11.6664	9.56745	8.12702	21.0858	22.3737	15.1335	0	0	23.3324	0	5.52623	20.059	16.1154	13.1603	0	0	0
ENSG00000262712	0	0.875093	1.1308	0.450146	0.642651	0.494155	1.15206	0.339646	0.863567	0.64758	0.436828	0.839704	0.916552	0	0.390652	0.586686	2.36726	1.14365	0.152388	0	1.41537	0.50384	0.128687	0.367256	0.340325	0.272851	0.13766	0.537014	0.112101	0.671451	0.24819	0.356008	0.31125	0	0	0.345658	0.252285	0.11129	0.374686	0.254854	0.137901	0.125683	0.109283	0.132943
ENSG00000262714	5.90281	2.70723	0.342969	2.86711	0.584746	2.42801	2.1918	5.45975	0	3.2997	0.13249	0.545746	2.26363	1.43795	4.73937	1.06765	1.74369	0	0	0.54021	0	1.46702	1.63928	1.67083	0.206441	1.07582	2.25462	0.977255	1.12201	4.88761	2.4841	1.29572	0.849618	1.20941	2.34463	3.45965	1.49209	0.303788	0.568209	1.85513	0.752854	1.25795	0.397746	0.725785
ENSG00000248211	1.03723	0	0	0.476813	0	2.51246	2.21874	1.91875	3.6589	0.548754	0.616941	1.52477	0	0.446389	0	3.48007	5.25381	0.881017	0	1.677	0	0.42695	0	0.518683	3.36453	5.39493	10.4987	0	2.37485	16.5005	0	0	5.27502	0	0	0	0	0.943064	0.529176	0	0	3.19509	0	1.68982
ENSG00000286069	0	0	0	0	0.0697592	0	0	0	0	0.0702943	0	0	0.213195	0.114363	0	0	0	0	0	0	0.0640154	0	0	0.132885	0	0.0987257	0.0747146	0.437193	0	0	0	0.0644073	0	0.0601167	0	0	0.0684632	0.0604023	0	0	0	0	0	0.0721541
ENSG00000145192	0	0	0	0	0	0	0.184227	0.0995742	0	0.227822	0	0	0	0	0.458111	0	0	0	0	0.261085	0	0	0	0	0.59864	0	0	0	0	0	0	0	0	0	0	0	0	0	0.109847	0	0	0	0	0
ENSG00000037042	11.4455	6.47293	12.3624	22.4595	10.9422	10.9656	10.7434	12.6405	27.8923	13.5568	44.4029	7.70117	26.5884	10.2927	9.17763	13.1826	9.51818	6.38446	65.7173	8.35498	7.4075	18.0013	25.9521	28.2759	19.7903	12.7568	25.5524	18.8305	35.7494	12.932	22.9478	21.4476	22.2987	12.9079	31.0587	27.3367	33.5372	10.4065	24.8389	29.6105	83.046	24.0309	37.9772	30.1501
ENSG00000284715	0	0	0	0	0	0	0	0	0.711366	0	0	0	0	0	0	0	0	0	0	0	0	0	0	0	0	0	0	0	0	1.54871	0	0	0	0	0	0	0	0	0	0	0	0	0	0
ENSG00000260622	0	0	0	0	0	0	0	0	0	0	0	0	0	0	0	0	0	0	0	0	0	0	0	0	0	0	0	0	0	0	0	0	0	0	0	0	0	0	0	0	0	0	0	0
ENSG00000260620	0	0	0	0	0	0	0	0	0	0	0	0	0	0	0	0	0	0	0	0	0	0	0	0	0	0	0	0	0	0	0	0	0	0	0	0	0	0	0	0	0	0	0	0
ENSG00000260621	0	0	0	0.399515	0	0	0	0	0	0	0	0	0	0	0	0	0	0	0	0	0	0	0	0	0	0	0.488707	0.476612	0	0	0	0	0	0	0	0	0	0	0	0	0	0	0	0
ENSG00000260626	0	0	0	0	0	0	0	0	0	0	0	0	0	0	0	0	0	0	0	0	0	0	0	0	0	0	0	0	0	0	0	0	0	0	0	0	0	0	0	0	0	0	0	0
ENSG00000284716	0	0	0	0.630874	0.240178	0.18468	0	0.211559	0	0	0	0	0	0	0	0	0.631941	0	0.284759	0	0	0.1883	0.24047	0	0.211983	0.339908	0.257239	0.250872	0	0	0.23189	0	0	0	0	0.215305	0	0	0	0	0.257688	0	0.408423	0.248423
ENSG00000078487	0.359498	1.38788	4.05919	4.6934	2.49146	5.39898	1.90712	5.91875	5.65234	4.26037	8.29653	3.02993	8.22959	3.09432	3.13608	2.96374	2.9135	3.66427	7.51909	1.80184	3.53341	2.0717	3.17481	5.17745	2.26562	2.83149	4.36655	3.70645	5.46544	3.31306	5.24834	2.64885	3.83941	3.25315	4.19685	4.26385	5.63131	2.54951	3.74155	4.11679	5.91324	5.2417	4.42932	6.55963
ENSG00000260625	0	0	0.760497	0.908214	2.07458	0.398803	1.05654	2.05581	2.48905	1.30656	4.99428	1.21013	1.32088	0.850264	0.262726	0.473479	0.454875	0.419532	2.76712	1.3975	1.18985	0.20331	0.519276	0.493984	0.915519	0.550503	1.38872	0.541739	1.80941	1.08378	1.25187	0.239427	0.627978	0.670432	1.89053	1.16233	0.763513	0.449078	0.755965	0.514192	1.11291	1.26789	0.440979	1.0729
ENSG00000145194	0	0	0	0	0	0	0	0	0	0.213514	0.120022	0	0	0.0434212	0.0536674	0	0	0	0.188414	0	0	0	0	0	0	0.074968	0	0	0	0	0.0511442	0	0	0.0456501	0	0	0	0.0458669	0	0	0.0568342	0.155397	0	0.0547907
ENSG00000260628	0.107123	0	0	0	0	0	0	0.0990824	0.3239	0	0	0.104983	1.03132	0	0	0	0	0	0	0	0	0	0	0	0	0	0	0	0	0	0	0	0	0.581623	0	0	0	0	0	0	0	0	0	0
ENSG00000260629	0	0	0	0	0	0	0	0	0	0	0	0	0	0	0	0	0	0	0	0	0	0	0	0	0	0	0	0	0	0	0	0	0	0	0	0	0	0	0	0	0	0	0	0
ENSG00000042753	153.887	169.461	157.805	132.192	312.569	202.512	156.696	176.469	141.364	244.488	141.168	199.133	196.391	161.978	310.807	149.133	164.144	234.759	132.68	139.257	253.93	168.79	58.9195	55.7434	61.1638	83.8524	71.8108	75.4078	62.124	89.0358	51.2286	51.6609	70.4746	60.2744	41.4657	38.0517	95.7842	105.111	95.9309	87.6734	65.3809	63.8335	66.9874	69.5161
ENSG00000183542	0.257072	0	0.527759	0	0.539882	0	1.0998	0.475553	0	0	0.917433	0.251937	0.549988	0	0	0.7393	0	0.436711	0	0.623454	0	0	0.540539	1.54263	0.714756	2.10117	1.7347	0.563922	2.11894	0.564077	1.56376	0.747693	1.08949	0	0.245993	0.967943	0.264926	0.701201	6.03306	0.535248	1.73773	0.263962	0.688554	0.558417
ENSG00000184708	10.3604	6.70818	8.18675	12.0055	7.75902	5.46109	6.79074	7.41307	10.9937	12.0381	17.022	7.43309	12.7974	6.62926	9.23339	7.4581	8.38925	7.27251	23.2658	6.38426	8.96613	9.33385	8.30279	9.14963	11.2687	7.4658	12.3553	10.8489	10.6343	9.73666	8.32364	6.89842	10.4717	5.58979	7.85629	6.73467	8.86386	5.82963	11.6485	10.5414	9.77822	7.18573	7.71409	10.7854
ENSG00000259834	0.47973	3.38073	6.96441	1.00814	8.34778	0.332011	1.87646	5.89516	3.38456	1.01522	4.56547	4.90297	6.59795	5.78087	0.145816	4.73016	5.55415	4.88976	1.45046	3.93356	1.3868	4.11864	12.609	18.3692	10.7977	26.1233	30.3678	23.3773	16.4445	14.2107	10.1441	10.963	9.99137	10.2327	7.14814	4.19321	11.8653	7.29039	18.6709	5.56498	18.376	17.7332	21.232	39.3012
ENSG00000233432	0	0	0	0	0	0	0	0.142543	0	0	0	0	0	0	0	0	0	0	0	0	0	0	0	0	0	0	0	0	0	0	0	0	0	0	0	0	0	0	0	0	0	0	0.137592	0
ENSG00000105855	2.14071	1.62048	21.2468	3.93632	8.06589	15.0859	4.59265	11.3706	3.96612	7.52817	9.32494	6.69492	3.40124	1.35484	13.7647	4.45128	10.7707	4.41206	5.07548	3.11754	15.0007	4.97601	4.50121	4.03009	3.9388	7.98825	7.61211	3.45289	4.82929	11.1041	2.3618	2.24328	6.33738	1.78048	2.57562	1.82246	4.23378	2.50451	6.39228	3.06429	2.25215	4.59012	1.11022	4.87233
ENSG00000105854	160.8	23.9151	35.4197	53.9776	85.2396	70.6046	59.4741	49.9405	49.0391	27.5805	62.458	68.0592	29.0114	20.8864	72.0314	62.051	64.9283	37.0055	72.0876	32.2596	130.668	49.9167	21.5968	23.338	23.1221	86.6481	48.16	14.9753	29.4422	80.0038	20.0083	17.4488	28.8269	15.1632	18.8255	19.8625	24.1758	17.4359	29.4461	23.9697	19.7871	31.4162	14.8496	27.5687
ENSG00000265296	1.19461	0	0	0	0	0	0	0	0	0.379209	0	0	0	0	0	0	0	0	0	0	0	0	0	0.238953	0	0.177528	0	0.131027	0	0	0	0.115817	0	0.324305	0	0	0	0.108615	0	0	0	0.245325	0	0
ENSG00000105856	14.2145	8.54929	22.9671	11.0981	23.4947	15.6065	25.9659	24.3126	10.1953	18.4625	43.6157	18.9058	29.5662	11.9759	25.8434	27.649	14.0605	24.4349	40.6367	19.3341	17.828	19.9679	15.9326	28.3951	17.9137	26.7402	21.3574	23.0149	19.2174	31.4375	27.6021	16.1142	21.1644	14.2241	19.7551	18.336	19.1054	15.4541	22.5233	22.9799	26.6905	22.1635	9.66928	22.831
ENSG00000105851	1.68976	5.22759	9.20862	2.25972	12.5172	1.24032	3.96944	7.4452	5.23305	3.70594	11.3663	7.13587	7.52601	4.75995	1.56884	9.30665	6.79061	7.35902	2.90693	7.64963	4.5591	7.46132	3.94061	9.4946	5.97946	17.0756	14.0629	21.7685	7.23128	6.40425	9.81149	9.29316	8.6196	4.14243	3.35146	1.61951	9.68841	6.08953	17.9627	5.37329	5.81496	12.4292	5.73284	14.6153
ENSG00000079689	0	12.7744	7.7661	0.591994	0	7.14858	0.137735	1.78669	0	1725.09	3.82986	5.52153	295.144	5.2651	14.2138	7.71559	2.37198	9.70784	0.200408	10.5407	0	4.24069	4.56942	8.69371	24.0194	20.2141	10.5003	4.76708	5.45477	9.71339	5.87517	8.42744	41.8881	19.9564	3.08072	7.87939	4.47907	17.4168	6.24156	3.01646	6.89151	7.10739	1.4372	5.07021
ENSG00000105852	11.5835	9.52362	1.01067	1.01174	6.26415	3.46055	27.3552	17.2497	0.992355	0.306418	1.17127	1.75958	3.84123	4.13769	0.0616153	2.38739	0.106679	1.77102	0.576847	1.03006	0.446476	3.76678	1.27871	1.39021	1.664	2.49604	4.95043	3.36683	2.86434	4.6386	4.28644	1.17917	2.89641	2.04401	3.6024	6.86936	0.656559	2.7383	2.48208	3.5574	2.74054	4.63866	1.49958	3.8372
ENSG00000265298	11.2328	5.16256	11.8048	14.0157	8.98674	28.5046	12.8149	4.45271	11.5908	6.79175	9.86275	9.69788	10.2993	4.60401	13.088	8.20413	8.12809	4.08903	3.66261	7.13477	8.24679	14.3114	7.31061	14.1766	14.3763	12.9171	13.2345	7.9202	13.7166	18.779	8.94778	10.6309	15.1883	7.01849	5.37434	5.28679	12.954	2.918	12.2802	11.6938	11.7511	15.6531	14.8044	14.8143
ENSG00000012174	24.0296	3.24141	19.355	5.12474	10.894	2.92863	9.94946	7.7458	2.87616	8.09911	15.07	7.05705	7.47467	4.24681	8.17132	8.28347	5.30533	4.7572	10.6915	5.08818	15.0083	6.98203	5.91626	6.34829	6.45126	6.06396	5.78892	5.29463	5.4713	6.0861	7.27341	4.5766	6.71393	4.70614	3.77704	5.67369	6.21156	4.65575	5.71474	6.16376	6.58025	6.18897	2.73831	6.95196
ENSG00000131002	2.25879	6.08683	8.69971	6.31892	7.9873	1.90174	9.9774	4.82134	12.2196	0.0204278	15.6629	10.5386	5.16295	6.69674	2.97807	8.06902	11.3968	13.8402	0.0240353	6.77342	1.43244	6.45279	20.4391	25.043	22.974	30.0816	29.3117	13.1285	35.7336	29.5261	20.0817	0.018717	34.397	0	18.9172	22.2618	19.5177	7.02127	28.2484	17.6061	0	30.5874	17.7709	30.9073
ENSG00000220446	0	0	0	0	0	0	0	0	0	0	0	0	0	0	0	0	0.611991	0	0	0	0	0	0	0	0	0	0	0	0	0	0	0	0	0	0	0	0	0	0	0	0	0	0	0
ENSG00000220447	0	0	0	0	0	0	0	0	0	0	0	0	0	0	0	0	0	0	0	0	0	0	0	0	0	0	0	0	0	0	0	0	0	0	0	0	0	0	0	0	0	0	0	0
ENSG00000131007	0	0	0	0	0	0	0	0	0	0	0	0	0	0	0	0	0	0	0	0	0	0	0	0	0	0	0	0	0	0	0	0	0	0	0	0	0	0	0	0	0	0	0	0
ENSG00000135587	10.342	13.2091	31.9668	30.9824	17.4487	22.5179	67.7098	31.9216	12.2973	31.3535	8.43222	24.2566	25.7307	19.6037	37.3335	16.5976	62.6046	17.865	8.39076	22.4512	36.9509	23.4375	15.7596	16.038	27.893	17.1822	20.7792	22.5591	25.7543	27.2823	13.4302	15.6594	25.1161	10.9359	8.11716	13.1259	17.6036	15.7422	17.311	17.9038	19.7682	19.6872	17.9482	20.1933
ENSG00000213083	0	0	0	0	0	0	0	0	0	0	0	0	0	0	0	0	0	0	0	0	0	0	0	0	0	0	0	0	0	0	0	0	0	0	0	0	0	0	0	0	0	0	0	0
ENSG00000251593	0.137738	0.590839	0.424157	0.253272	1.15707	0	0.235709	1.0192	0.138823	0.291486	0.983115	0.404961	1.03139	0.59278	0.293064	1.18834	0.761102	0.350983	0.857402	0.445393	1.0618	0.680359	0.289619	0.275513	0.127655	0.102345	0.309815	0.151074	0	0	0.558571	0	0	0	0.263604	0	0.283893	0.125234	0.281086	0	0.465535	0.14143	0	0.598396
ENSG00000214111	0	0	0	0	0	0	0	0	0	0	0	0	0	0	0	0	0	0	0	0	0	0	0	0	0	0	0	0	0	0.378772	0	0	0	0	0	0	0	0	0	0	0	0	0	0
ENSG00000196099	0	0	0	0	0	0	0	0	0	0	0	0	0	0	0	0	0	0	0	0	0	0	0	0	0	0	0.28482	0	0	0	0	0	0	0	0	0	0	0	0	0	0	0.260039	0	0
ENSG00000214110	0	0	0	0	0	0	0	0	0	0	0	0	0	0	0	0	0	0	0	0	0	0	0	0	0	0	0	0	0	0	0	0	0	0	0	0	0	0	0	0	0	0	0	0
ENSG00000196098	0	0	0	0	0	0	0	0	0	0	0	0	0	0	0	0	0	0	0	0	0	0	0	0	0	0	0	0	0	0	0	0	0	0	0	0	0	0	0	0	0	0	0	0
ENSG00000071082	470.299	572.138	619.416	484.097	479.791	417.365	844.694	626.761	353.35	306.959	514.236	567.237	494.333	356.862	621.426	568.757	624.558	666.231	612.806	392.106	732.417	442.963	250.335	298.593	187.537	220.192	283.655	235.578	285.973	284.101	229.303	225.282	259.841	239.279	188.958	228.265	288.154	328.049	261.042	293.913	337.273	260.879	138.685	358.878
ENSG00000247315	36.4952	31.6693	42.9786	29.8077	31.5862	39.9662	37.2348	26.7001	21.7551	116.582	42.2802	35.7663	72.237	29.4727	69.4427	46.4527	28.3413	40.4237	35.075	19.692	60.7276	33.1134	17.6807	24.1889	21.21	25.1207	31.4902	29.3797	27.9459	23.7765	30.4963	30.0874	27.1865	16.4733	14.1017	20.5632	26.7113	22.3052	29.8084	24.1857	30.6662	20.8285	16.4079	30.3168
ENSG00000139780	0	0	0	0.134975	0	0	0	0	0	0	0.174642	0	0.471128	0	0	0	0	0.124698	0	0	0	0.12086	0	0	0	0.327253	0	0	0	0	0	0	0	0	0.140481	0	0	0	0	0.152834	0	0	0	0
ENSG00000124491	21.2684	11.1981	28.5532	8.62116	133.229	4.52581	22.6804	6.39584	17.1593	28.4909	322.429	86.0441	65.2275	30.7512	3.73389	68.7477	53.1653	156.536	54.392	104.685	5.45169	74.134	117.089	71.6726	49.5698	47.8771	49.3121	93.0231	43.3229	29.3687	33.9901	21.7371	91.1584	56.2215	11.0782	13.3633	132.913	69.3485	65.265	56.8806	49.5753	63.2564	12.2539	55.1324
ENSG00000267599	0	0	0	0	0	0	0	0	0	0	0	0	0	0	0	0	0	0	0	0	0	0	0	0	0	0	0	0	0	0	0	0	0	0	0	0	0	0	0	0	0	0	0	0
ENSG00000135638	0.653955	1.9948	1.16354	0.120249	1.00715	0	4.73752	3.58889	0.263642	5.76633	0	0.341809	1.21255	0.150102	2.96834	0	7.78924	0.148124	0	0.035244	0	0.646043	0.550022	0.47963	0.161621	1.55493	0.490315	0.334726	0.119784	3.30034	0.618797	0.211336	0.0369534	0.197258	0.542335	0.697655	0.359432	0.317112	0.133454	0.453865	0.34382	0.179062	0.116772	0.142053
ENSG00000180662	0	0	0	0	0	0	0	0	0	0	0	0	0	0	0	0	0	0	0	0	0	0	0.468804	0	0	0.662661	0	0	0	0	0	0	0	0	0	0	0	0	0	0	0.502372	0.457864	0	0.484309
ENSG00000180667	15.744	3.20497	14.7252	12.8263	11.8625	25.7717	7.24191	18.8414	7.98822	7.5895	7.38066	13.0747	12.3914	2.93253	17.2451	8.56041	8.91766	13.7384	5.26856	6.08833	12.6828	6.55444	12.8949	9.28982	25.3604	13.6437	11.5355	12.43	14.6161	13.181	10.6169	4.83296	17.5702	4.05666	6.589	8.77726	12.0856	6.94539	13.0273	10.8646	10.8283	16.7552	13.4161	9.38731
ENSG00000188419	4.82976	5.56417	16.3461	5.43006	12.2876	4.41221	11.0044	10.2109	5.7301	21.8143	16.2843	9.65592	17.1232	4.94106	7.19336	11.2969	8.97221	11.5101	15.1526	10.5977	16.1426	8.83832	8.00828	8.77753	12.3031	9.10508	7.85284	7.62822	8.56857	8.59924	7.89043	6.66246	11.8836	3.89602	5.59875	6.18301	8.67476	7.10135	10.5321	9.79744	5.78332	10.4285	3.20327	8.51295
ENSG00000135632	19.6438	16.3762	39.4545	24.3849	30.7547	16.7198	33.9802	26.4998	15.8674	16.7334	24.5492	22.24	31.5579	15.3211	34.0252	23.1138	32.394	32.407	21.7191	12.9564	29.3841	16.9308	10.438	10.8516	10.253	9.74835	14.1169	19.8345	14.1587	11.0481	14.0199	10.9318	12.0219	9.94687	10.1112	9.2789	16.2244	9.09143	14.9786	12.1815	16.2188	12.0877	10.637	15.4816
ENSG00000237350	11.1826	3.84934	10.6285	1.14236	10.0028	8.02591	7.79639	8.04477	4.59177	10.956	6.89774	8.11797	5.75959	3.9214	3.08429	5.95547	13.7315	10.5539	6.70322	6.02672	3.99096	5.45547	5.66065	4.14226	8.06086	7.07817	12.1108	4.08844	4.55179	7.27032	6.29847	6.42462	9.47855	4.12269	4.75586	5.06826	4.69508	4.89542	6.33908	3.44937	8.39903	5.10327	1.8489	8.54688
ENSG00000135631	8.85569	8.38521	21.7193	9.66461	20.976	7.69614	26.6072	13.9122	13.1156	6.83105	22.8787	9.7388	7.30366	8.11697	14.2395	19.6353	13.4164	8.38327	28.1098	11.2576	14.4611	15.9722	9.55907	9.22871	7.14229	6.30387	8.74313	9.78722	8.88431	9.60449	10.1432	7.86466	8.45164	7.27958	7.92419	7.85874	11.1466	8.17465	7.86341	9.00806	12.5664	7.7395	5.16035	7.81941
ENSG00000135636	6.56082	13.5726	7.76624	9.85655	34.0066	7.41633	7.69196	6.97218	14.6601	7.2966	21.4879	8.646	5.31592	3.22006	10.7814	26.7898	10.4389	13.3983	29.7525	13.6319	7.61333	17.9504	3.96248	4.18831	3.41544	4.58454	7.62983	4.83818	3.29838	4.34943	4.21736	5.98178	4.70914	1.81899	3.5264	1.49796	7.19284	3.27451	8.0618	6.19071	3.7744	4.38601	3.53949	4.15418
ENSG00000250032	0	0	0	0	0	0	0	0	0	0	0	0	0	0	0	0	0	0	0	0	0	0	0	0	0	0	0	0	0	0	0	0	0	0	0	0	0	0	0	0	0	0	0	0
ENSG00000210195	0	0	0	0	0	0	0	0	0	0	0	0	0	0	0	0	0	0	0	0	0	0	0	0	0	0	0	0	0	0	0	0	0	0	0	0	0	0	0	0	0	0	0	0
ENSG00000147155	73.134	39.7449	27.4243	29.6498	21.82	78.0075	28.0555	24.2123	11.8317	19.5602	4.976	45.0933	22.5171	25.6674	58.137	22.8949	77.2943	54.4407	6.38357	22.4707	75.673	28.1043	16.0303	14.035	20.1339	29.7776	20.942	26.9356	20.6375	24.1302	11.9015	12.2969	16.1264	11.7219	7.87622	11.0503	11.9588	19.6294	22.7174	29.9206	18.2422	14.4092	20.2391	19.345
ENSG00000263445	0	0	0	0	0	0	0	0	0	0	0	3.59689	0	0	0	0	0	0	4.56929	0	0	0	0	0	0	0	0	0	0	0	0	0	0	0	0	0	0	0	0	0	0	0	0	0
ENSG00000250033	0.0774429	0	0.11924	0.142401	0.203299	0.719088	0.364447	0.21489	0.0390264	0.0409717	0	0.18974	0.0828418	0	0.659096	0.111357	0.106982	0.0328898	0	0.0626051	0.0746241	0.223142	3.74526	0.232359	1.36369	0.489117	0.47903	0.339763	1.84406	0.764676	0.196284	0.225242	1.41129	0.0350396	0.148211	0.218694	0.119713	0.316855	0.671669	0.443419	0.0436242	1.19278	0.207427	0.29439
ENSG00000263443	0	0	0	0	0	0	0	0	0	0	0	0	0	0	0	0	0	0	0	0	0	0	0	0	0	0	0	0	0	0	0	0	0	0	0	0	0	0	0	0	0	0	0	0.517176
ENSG00000114503	75.2889	48.4203	71.4373	37.2923	81.2635	47.1096	88.8623	67.9973	36.2709	58.1308	62.6887	57.4087	56.8707	29.4087	65.0994	63.448	75.4845	59.4303	60.5514	32.2997	67.3761	44.2671	28.9038	38.1396	37.6355	33.1911	38.951	30.5637	39.5848	39.6361	31.5636	30.1835	35.3698	23.1465	28.4961	32.2499	35.4515	24.8267	39.435	32.7026	31.8673	35.5621	24.2122	40.5058
ENSG00000250034	0	0	0	0	0	0	0	0	0	0	0	0	0	0	0	0	0	0	0	0	0	0	0	0	0	0	0	0	0	0	0	0	0	0	0	0	0	0	0	0	0	0	0	0
ENSG00000258628	0	0	0.0974841	0.174629	0	0	0.0812594	0	0.0957173	0	0	0	0.10159	0	0	0.182078	0	0	0	0	0	0	0	0	0	0	0	0	0	0.104193	0	0	0	0	0	0	0	0	0	0	0.106994	0.0975147	0	0
ENSG00000259767	1.05094	0.375673	1.07877	4.34803	0	2.12138	0.899223	2.43014	1.05921	0	3.75056	0.514973	2.81051	0.452288	0	0.503723	1.45179	0.892661	0.654194	0.424791	1.01268	0.865185	6.0769	7.88307	1.948	1.95222	4.72776	4.0344	3.36872	2.88251	1.06547	1.01888	4.89934	2.85303	2.51411	1.97853	4.33218	0	4.82552	3.28222	2.96001	4.31642	0.469147	4.56573
ENSG00000259764	0	0.26691	0	0	0.392027	0	0	0	0	0	0	0	0	0	0	0	1.3753	0	0	0	0	0	0	0	0	0	0.419875	0	0	0	0	0	0.316446	0	0	0	0	0	0	0	0	0	0	0
ENSG00000259763	0	0	0	0.243164	0	0.21355	0	0	0	0	0	0	1.13168	0	0.281367	0.507074	0	0	1.97564	0	0	0.217735	0.55612	1.85162	0.245119	0.196521	0.29745	1.45044	0	0.870504	1.34069	1.28208	0.448357	0.957336	1.77158	3.73441	2.45306	0.240471	0.539736	1.10135	2.68173	1.62943	0.472268	3.44708
ENSG00000259762	0	0.690508	2.47854	5.77194	0.507096	1.55969	2.06603	1.34002	0.486724	0	0.574479	0	0	0.415666	3.08251	0.462936	0	0	4.20856	0.390395	2.32671	0.79513	1.01543	0.482984	4.0281	2.15298	3.25871	1.58903	0.442279	3.70875	0	2.34096	2.04665	0	0.924216	0.45458	0	0	2.46377	2.51371	2.17627	0.991729	1.29348	0
ENSG00000259760	0	0	1.23677	1.10775	1.26518	8.75553	0	1.11443	6.07176	0	0	3.54239	0	0	0	0	1.10962	0	0	0	1.16101	0	5.06687	1.20502	1.11666	0.895262	1.35505	2.64303	0	0	1.22152	0	1.02126	0	0	2.26831	1.24167	0	2.4588	3.76295	4.07225	0	0	0
ENSG00000259769	0	0	0	0	0	0	0	0	0	0	0	0	0	0	0	0	0	0	0	0	0	0	0	0	0	0	0	0	0	0	0	0	0	0	0	0	0	0	0	0	0	0	0	0
ENSG00000259768	1.28906	0.92159	1.52903	0.605749	0.782077	0.925177	0.4657	2.09316	0.692916	1.57615	0.954154	0.926431	1.25636	0.221908	1.55421	0.356985	1.31907	1.11926	0.42796	0.71788	2.51189	0.353741	0.60233	0.859489	1.00885	0.936542	1.22423	0.942579	0.865758	1.03712	0.464671	0.805392	0.77698	0.336987	0.493403	0.485366	1.09228	0.651131	1.87067	1.04376	0.484094	0.823583	0.741689	0.840039
ENSG00000261971	0.526701	0.988455	2.66945	0.817167	3.28384	0.345534	1.21117	0.60896	1.22759	0.417983	1.7622	0.709748	0.774703	0.793361	0.665389	1.51471	1.0914	0.922716	0.573762	0.505623	0.919898	1.11112	2.11114	4.44463	1.98308	2.51938	3.88733	2.20246	2.01995	2.56423	1.63532	2.10638	3.29249	0.268099	1.57501	1.85922	5.46185	0.838048	3.79558	1.91912	4.85838	2.9407	2.85088	4.29041
XLOC_023386	0	0	1.49621	1.34013	0	0	0	0.449402	0.979396	0	1.73397	0	0	0.418205	0	0	0.447464	0.412696	0	0.39278	0	0.399994	1.53244	4.37342	2.2515	1.44409	2.73218	0.532912	1.77993	4.26447	3.44812	4.23947	1.23549	0.439672	5.11424	2.28679	2.00286	0	1.98306	2.02326	2.73695	2.49447	3.90414	2.63855
ENSG00000162598	0	0	0.0553777	0	0	0	0.0461609	0	0	0	0	0	0.288551	0	0	0	0	0	0	0	0	0.0444136	0	0	0	0	0	0	0	0	0	0	0.045728	0	0	0	0	0	0	0	0	0	0	0
ENSG00000225051	0	0.620202	0	0.531718	0.607286	0.466962	0.247423	0	1.74867	0.305972	2.06395	0	2.16528	0.248896	0	1.1088	0.532617	0	1.44002	0.233764	0.278642	0	0.304012	0	0.535995	0.214863	0	0.317164	1.05933	0.634501	0.293165	0	0	0	0	0.272197	0	0.262915	0.295055	0.301036	0.651561	0.296918	0	0
ENSG00000250039	0	0.155404	0.0557813	0.0499621	0	0.0438774	0.0464974	0.0502634	0.0547703	0	0	0.106514	0.0581308	0	0.173435	0.15628	0	0	0.0676547	0	0.261822	0.0447374	0.0571322	0.0543495	0	0.0807571	0.244465	0	0	0.05962	0	0.0526848	0	0.0491752	0.312002	0.306919	0	0	0.0554489	0.0565729	0.061223	0	0.0485177	0.0590217
ENSG00000261978	0	0	1.17167	0	0	0	0	0	0	1.20778	0	0	2.44205	0	0	0	1.05122	0	0.710536	0	0	0	0	0	0	0	0	0	0	0	0	0.553317	0	0	0	1.07446	0	0	0.582346	0	0	0	0	0
ENSG00000262959	0	0	0.452643	0	0	0	0	0	0	0	0	0.864316	1.41513	0	0.938238	0	0	0	0	0.356479	0	0	0	0.441024	0	0	0	0.48366	0	0	0	0	0	0	0	0.415088	0	0	0	0	0	0.452786	0	0
XLOC_023384	0	0.469204	0.673673	1.20679	0	0	0.280775	0.303517	0.330731	0	0.780723	0	0.702047	0	0.698193	0.943701	0	0.836179	0	0.265275	0.316203	0.270147	2.75995	3.93828	0.912371	1.46296	4.42861	1.43967	3.9069	2.1601	4.65757	5.09021	4.17213	0.296945	4.08206	5.56001	3.7199	0	2.00897	3.75778	0.739392	4.38025	2.05082	3.92044
XLOC_023385	0	0.242266	0	1.24621	0	0.820831	1.44974	0.313433	0	0.358561	2.8218	1.3284	1.08748	0.291675	0	0.649688	0	0.863497	0.421881	0	0	0	4.9877	5.76151	1.25624	2.76972	2.28665	3.71676	7.13803	1.11533	4.12263	2.29972	4.0212	1.83988	5.83674	7.01759	6.63519	0.308103	3.45768	4.5861	2.67242	2.43565	3.32801	5.15266
ENSG00000276474	0	0	0	0	0	0	0	0	0	0	0	0	0	0	0	0	0	0	0	0	0	0	0	0	0	0	0	0	0	0	0	0	0	0	0	0	0	0	0	0	0	0	0	0
XLOC_023382	0	0	0	0	0	1.41287	0	0.539502	0	0	0	0	1.24789	0.502051	0	0.559145	2.1487	0	0	0	0	0.480188	1.22646	4.08352	0	0	1.31198	1.91927	3.20517	0.639931	1.77404	2.82746	0.494399	0	1.67443	1.64716	1.80331	0	1.19032	2.4289	2.62855	2.99458	0.520765	1.90053
ENSG00000272243	0	0	0	0	0	0	0	0	0.162571	0	0	0	0	0	0.171598	0	0	0	0.401628	0	0	0	0	0	0	0	0	0	0	0	0	0	0	0	0	0	0	0	0	0	0	0	0.144011	0
ENSG00000258620	0	0	0	0.281197	1.12406	0	0.261697	0	0	0.323624	0	0	0.327172	0	0	0.293193	0	0	0	0	0	0	0.160776	0	0.283459	0.454518	0.515962	0	0.700275	0.50333	0	0	0	0	0	0.14395	0	0	0	0	0	0	0	0.332186
ENSG00000258623	0.51749	1.84984	0.531193	0	2.17358	0	0.885569	0.478648	1.04313	0.547564	1.84681	1.01431	1.6607	0.890841	0	0.496074	0.953166	1.31866	1.28852	2.0917	0.498654	0.852048	1.08811	2.07023	2.87763	1.92258	2.32798	0	0.947878	1.1355	0.524645	0.501706	0.877263	0	0	0	1.0666	0.470509	1.58408	0	0	2.6568	0.924047	3.93435
ENSG00000263196	0	0	0	0	0	0	0	0	0	0	0	0	0	0	0	0	0	0	0	0	0	0	0	0	0	0	0	0	0	0	0	0	0	0	0	0	0	0	0	0	0	0	0	0
ENSG00000263199	0	0	0	0	0	0	0	0	0	0	0	0	0	0	0	0	0	0	0	0	0	0	0	0	0	0	0	0	0	0	0	0	0	0	0	0	0	0	0	0	0	0	0	0
ENSG00000219747	0	1.26337	1.81393	2.70782	0.618532	0	1.00802	0.544831	1.78105	1.24655	0	0	0.630109	0	0	1.12933	2.7124	0.500331	0	0	0	0	0	0	0	1.31305	0.66247	1.93822	0	0	1.19438	0	0.998563	0.533035	0	0.554476	0.60704	0	1.20208	0.613222	0	0	0	0
ENSG00000162591	2.03629	3.80021	22.015	21.6149	16.2172	3.05342	3.21312	10.3956	8.87564	10.2135	13.1814	4.69098	15.8701	5.28086	4.75458	19.3174	9.79063	2.76288	10.8648	5.19497	6.67647	27.9541	7.97944	10.2357	5.26948	4.73563	8.29794	7.25141	4.77128	4.46809	8.47224	8.8197	7.86779	3.90071	5.89619	7.89119	12.6455	3.22195	6.28722	6.63491	19.2467	8.33631	6.30407	8.96141
ENSG00000227258	0.598363	0.526508	0.566961	0.846358	1.01497	1.07776	0.157533	0.766316	0.603076	0.389623	0.383282	1.62391	0.541605	0.71312	0.391732	0.441231	0.974958	0.781918	0.401124	0.744183	3.72562	0.265248	0.725864	0.736544	0.810507	1.98364	1.29414	0.403874	0.59016	2.22192	0.559972	0.446241	0.195069	0.749725	1.14515	1.94971	0.711513	1.04623	0.610548	1.00626	0.62227	0.850709	0.36985	1.04982
ENSG00000227259	0	0	0	0	0	0	0	0	1.37395	0	0	0	0	0	0	0	0	0	0	0	0	0	0	0	0	0	0	0	0	0	0	0	0	0	0	0	0	0	0	0	0	0	0	0
ENSG00000227256	0	1.33073	0.31844	0.28522	0.325755	0.500967	0	0.573879	0	0.98476	2.58329	0.608056	0.663704	0	0.990091	0.892159	0.285702	1.05401	2.31733	0	1.49466	0	0	1.55133	0.575027	0.691529	0.69779	1.02078	1.13647	0.340353	0.314514	0	1.31475	0	0	1.4601	1.59851	0	0.633084	0.322958	0.699009	0.955619	0.553947	0
ENSG00000227257	0	0	0	0	0	0	0	0	0	0	0	0	0	0	0	0	0	0	0	0	0.587927	0	0	0	0	0	0	0.669207	0	1.33878	0	0	1.55148	0	0	0	1.25755	0	0.622559	0	0	0	0	0.662673
ENSG00000227254	0	0	0.277642	0	0	0	0	0	0	0	0	0	0	0	0	0	0	0	0	0	0	0	0	0	0	0	0	0	0	0	0	0	0	0	0	0	0	0	0	0	0	0	0	0
ENSG00000227255	0	0	0	0	0	0	0	0	0	0	0	0	0	0	0	0	0	0	0	0	0	0	0	0	0	0	0	0	0	0	0	0	0	0	0	0	0	0	0	0	0	0	0	0
ENSG00000227252	0.145732	0.416752	0.467471	0.401956	0.573852	0.235335	0.187041	0.505475	0.220319	0.462603	0.910147	0.428462	0.993808	0.391988	0.271312	0.715967	0.452965	0.433243	0.430901	0.323978	0.438835	0.809823	0.325578	0.546566	0.371423	0.406067	0.348282	0.559444	0.567236	0.359741	0.350898	0.300234	0.787466	0.197812	0.366059	0.428686	0.56319	0.198752	0.50186	0.436176	0.389936	0.579846	0.569238	0.356131
ENSG00000227253	0.43023	0.922753	0	0	0	0.694758	0	0.198969	0.21681	0.910466	0.2559	0	0.690336	0	0.457698	0	0	0.913589	0	0.5217	0.207285	0.885469	0.226159	1.506	0.398734	0.959037	1.45158	0.471884	0.985058	0.708021	0.436179	1.04277	0.182335	0.973306	1.23507	0	1.10844	0	0.658487	1.56761	0.242352	0.662643	0.192058	1.40183
ENSG00000029363	64.9397	28.7867	68.1492	40.8619	43.2794	53.6464	52.1176	60.5052	30.0647	51.3698	80.3776	45.6166	64.1399	20.6997	42.7027	43.6366	59.6911	50.3981	69.2272	39.1253	58.0908	37.9691	40.6221	46.6526	52.8798	59.6142	56.2043	36.4232	60.0933	53.6752	41.0502	37.9938	63.4223	23.823	34.7223	41.5534	46.9369	27.3719	58.6018	41.3968	42.2339	53.7554	26.5878	60.2305
ENSG00000267638	0	0	0	0	0	0.536551	0	0	0	0	0	0.651247	0	0	0	0	0	0.56444	0	0	1.28067	0	0	0.664608	1.84761	0.493766	1.49471	0	0	0.729058	0	0	0	0	1.90764	0	0	0	0.678052	0	0.74866	0.682332	0	0
XLOC_005388	0	0	0	0	0	0	0	0	0	0	0	0	0	0	0	0	0	0	0	0	0	0	9.37608	0	0	0	0	0	0	0	0	0	0	0	0	0	0	0	0	0	0	0	0	0
ENSG00000105141	0	0	0	0	3.24088	0	0	0	0	0	0	0	0	0	0	0	0	0	0	0	0.608325	0	0	0	0	0	0	0	0	0	0	0	0	0	0	0	0	0	0	0	0	0	0	0
ENSG00000105146	6.57726	1.56743	0.421964	4.15739	2.73383	0.663831	2.46215	1.14067	3.17643	2.17484	1.95607	1.88005	0.879475	1.29737	2.62394	1.05085	0.504778	1.74584	1.36475	2.21545	1.32039	3.1586	0.720305	2.32975	0.634974	1.32361	2.77392	1.20234	1.88242	1.05234	0.277842	1.32847	0.813017	1.98396	1.70457	1.54782	1.69455	0.498345	0.8389	1.71181	3.08752	1.40699	2.69146	3.57181
ENSG00000267630	0	0	0	0	0	0	0	0	0	0	0	0	0	0	0	0	0	0	0	0	0	0	0	0	0	0.567238	0	0	0	0	0	0	0	0	0	0	0	0	0	0	0	0	0	0
ENSG00000267631	0	0	0	0	0	0	0	0	0	0	0	0	0	0	0	0	0	0	0	0	0	0	0	0	0	0	0	0	0	0	0	0	0	0	0	0	0	0	0	0	0	0	0	0
ENSG00000270691	0	0	0	0	0	0	0	0	0	0	0	0	0	0	0	0	0	0	0	0	0	0	0.399379	0	0	0	0	0	0	0	0	0	0	0	0	0	0	0	0	0	0	0	0	0
ENSG00000267736	0	0	0.386246	0	0	0.911459	0	0	0	0	0	0	0.402515	0	0.80061	0	0.346537	0.319612	0	0	0	0	1.5824	0.376331	0.348735	0	0.846373	2.88899	0	0	0.762969	0.72961	0.637883	0.681007	1.44026	1.4168	3.49	0.342121	0.767889	3.13382	0.423926	1.1591	2.68761	1.22605
ENSG00000267634	0	0	0	0	0	0	0	0	0	0	0	0	0	0	0	0	0	0	0	0	0	0	0	0	0	0	0	0	0	0	0	0	0	0	0	0	0	0	0	0	0	0	0	0
ENSG00000267636	0	0	0	0	0	0	0	0	2.69554	0	0	0	0	0	0	0	0	0	0.665928	0	0	0.880704	0	0	0	0	0	0	0	1.17368	0	0	0	0	0	0	1.65371	0	0.545786	0	0	0	0.955124	0
ENSG00000267637	0	0	1.09812	0.98356	4.49337	0	0	0.989491	2.15643	0	0	0	0	0	2.27617	1.02552	0	0	0	0	0	0	0	2.13986	0	1.58979	1.20314	0	0	0	0	0	0	1.93614	0	2.01402	0	0	0	5.5685	0	0	0	1.16191
ENSG00000186543	0	0	0	0	0	0	0	0	0	0	0	0	0	0	0	0.27553	0	0	0	0.232356	0	0	0	0	0	0	0.646506	0	0	0	0	0	0	0	0	0	0	0	0	0	0.323818	0	0	0
ENSG00000211798	0	0	0.556545	0	1.13866	0	0.463917	0.501492	0	0.573697	0.644983	0	1.73996	0.466679	0	0.51975	0	0.460532	0	1.31492	0	0	0.570023	0.542259	0	0	1.21955	0.594682	0.993117	0.594845	0.549684	0	0.459566	0	0	0.51037	1.67626	0.492965	0	0.564443	0	0	0	2.3555
ENSG00000235940	0	0	0	0	0	0	0	0	0	0	0	0	0	0	0	0	0	0	0	0	0	0	0	0	0	0	0	0	0	0	0	0	0	0	0	0	0	0	0	0	0	0	0	0
ENSG00000235943	0	0	0	0	0	0	0	0	0	0	0	0	0	0	0	0	0	0	0	0	0	0	0	0	0	0	0	0	0	0	0	0	0	0	0	0	0	0	0	0	0	0	0	0
ENSG00000235942	0	0	0	0	0	0	0	0	0	0	0	0	0	0	0	0	0	0	0	0	0	0	0	0	0	0	0	0	0	0	0	0	0	0	0	0	0	0	0	0	0	0	0	0
ENSG00000235945	0	0.174571	0	0.448994	0	0.0985782	0	0	0.984409	0	0.290474	0	0	0	0	0	0.112438	0	0	0	0	0.10051	0.256715	0.366317	0.113151	0.0907175	0.137308	0.13391	0.335444	0.133947	0	0	0.206969	0	0.116828	0	0	0	0.124576	0.254202	0.137548	0	0	0
ENSG00000235944	3.76469	2.19569	3.76269	1.63954	3.01688	8.4792	4.74706	3.20722	1.39792	5.03176	3.65348	3.78659	2.75542	2.98458	2.74029	3.79884	3.0109	4.12337	1.23341	3.36375	3.43674	2.93617	1.97898	3.86427	3.48908	2.6501	5.34818	3.91186	3.72007	3.47816	4.41939	3.07357	4.61856	2.24127	1.61162	2.23817	3.87971	2.25192	3.33592	3.3004	3.57168	3.8656	2.29976	3.33566
ENSG00000235947	0	0.1165	0.501803	0.599273	2.22443	0.263144	0	0	0.164236	0	0.193847	0	0.348626	0	0.346712	0.624837	0.600286	0	0	0	0.628086	0	0.171318	0	0	0.121081	0.36653	0.536188	0.298478	1.07267	0.165206	0.157983	0.276242	0	0	0.30678	0	0	0.332542	0.169641	0.183585	0.334641	0	0.884922
ENSG00000235946	0	1.03159	0.49371	1.76882	0.505051	0	0	0	1.45429	1.01785	1.14433	0.471366	0	0	3.07008	1.84428	0	2.85975	5.38919	0.388821	0.463467	0.791923	0	0.962073	0.445762	0.357383	1.08186	2.6377	0.880991	1.05537	0.975246	0	0.407679	0	0	2.26374	1.487	0	0.981535	0	1.62562	0	1.28826	1.56717
ENSG00000164418	0.00890259	0.0190942	0.0731067	0.106405	0.0186965	0.0215646	0.0152348	0.107047	0.233291	3.15569	1.39794	0.0523486	0.38093	0.0229883	0.681909	0.0341367	0.0163977	0.00756182	1.2746	0.0215907	0.154414	0.0219872	0.121675	0.186979	0.0165017	0.205065	0.030037	0.0585871	0.0570736	0.107439	0.12636	0.129466	0.113189	0.0966731	0.0681513	0.108942	0.0917458	0.0728493	0.0545033	0.0926801	0.150447	0.0548473	0.00794838	0.0966919
ENSG00000242509	0	0	0	0	0	0	0	0	0	0	0	0	0	0	0	0	0	0	0	0	0	0	0	0	0	0	0	0	0	0	0	0	0	0	0	0	0	0	0	0	0	0	0	0
ENSG00000164411	0	0.0625433	0.0897983	0.965165	0	5.15636	0.149706	2.75113	0	1.48105	0	2.05762	5.42767	0.0752984	0.0930669	1.17406	0.0805664	0	0	0.141441	9.18843	0.720194	0.0919729	0.52496	0.162155	0.195008	0	0.0959516	0	0.479889	0.443456	0.424068	0.222452	0	0	0.247044	0.360618	0	0.892632	0	0.0985584	0.359306	0.312421	0.0950148
ENSG00000222150	0	0	0	0	0	0	0	0	0	0	0	0	0	0	0	0	0	0	0	0	0	0	0	0	0	0	0	0	0	0	0	0	0	0	0	0	0	0	0	0	0	0	0	0
ENSG00000164414	9.2123	13.2578	11.1756	33.879	13.6936	7.14845	43.5068	7.63556	7.35554	13.6721	14.6593	17.5876	18.1733	14.0051	14.2552	16.8593	13.4423	9.24759	5.51111	23.6958	11.1827	16.547	7.1696	13.0425	13.3058	14.5792	12.3789	5.77384	12.7103	11.5508	5.21566	7.42344	12.8789	9.31074	8.12837	6.4193	7.02785	6.74428	12.2077	8.34492	4.71761	11.9162	6.19538	14.8134
ENSG00000222154	0	0	0	0	0	0	0	0	0	0	0	0	0	0	0	0	0	0	0	0	0	0	0	0	0	0	0	0	0	0	0	0	0	0	0	0	0	0	0	0	0	0	0	0
ENSG00000202227	0	0	0	0	2.43209	0	0	2.1423	0	9.80298	2.75527	0	0	0	0	0	0	0	0	1.87238	0	0	4.8701	4.6329	2.14658	10.3259	7.81457	10.1616	2.12122	5.08217	4.69633	0	1.96319	0	4.43265	8.72088	2.38691	0	4.72662	4.82243	5.21881	7.13467	6.20367	7.54676
XLOC_001446	0	0	2.19034	0	0	0	0	2.76314	0.860257	0	0	0	0	1.83666	0	0	0.393032	0	1.59394	0	0	1.05401	0.448676	0	3.95524	1.58553	3.35975	0.468086	0.781702	1.87286	0.432667	3.31	0	0	0	2.41033	0	0.388023	2.17729	0	0.480803	0	0	1.39055
XLOC_036634	0	0	0	0	0	0	0	0	0	0	0	0	0	0	0	0	0	0	0	0	0	0	136.659	0	0	0	0	0	0	0	0	0	0	0	0	0	0	0	0	0	0	0	0	0
ENSG00000202224	0	0	0	0	0	0	0	0	0	0	0	0	0	0	2.26601	0	0	0	0	0	0	0	0	0	0	0	0	0	0	0	0	0	0	0	0	0	0	0	0	0	0	0	0	0
XLOC_036636	8.72259	0	0	0	0	0	0	0	0	0	0.172939	0.142473	0.311023	0	0	0.278721	0	0	0	0	0.700425	0	0	0	0	0.324062	0	0	0	0	0	0	0.862561	0	0	0	0	0	0	0	0	0	0	0
XLOC_036637	14.263	0	0	0	0	0.157757	0	0	0	0	0	0.0957402	0.836017	0	0	0.187297	0	0	0	0	2.44753	0	0	0	0	0.653299	0	0.10715	0.17894	0	0.198084	0.0947119	0.0828047	0	0	0	0	0	0.0996809	0.101701	0	0	0	0
XLOC_036639	0	0	0	0	0	0	0	0	0	0	0	0	0	0	0	0	0	0	0	0	0	0	0	0	9.0244	0	0	0	0	0	0	0	0	0	0	0	0	0	0	0	0	0	0	0
ENSG00000276478	0.320218	0	0	0	0	0	0	0	0	0	0	0	0	0	0	0	0	0	0	0	0	0	0	0	0	0	0	0	0	0	0	0	0	0	0	0	0	0	0	0	0	0	0	0
XLOC_038293	10.7911	0	0	0	0.718572	0.127508	0.0900811	0	0	1.61526	0.0626197	0	1.23881	0.0453087	0	0	0	0.312983	0	0	0	0	0.055342	0.0526466	0.0487859	0.0391134	0	0	0	0.115504	0.106735	0	0	0	0	0	0	0	0	0.0548003	0	0	0	0.114345
ENSG00000264370	18.351	2.18661	6.27897	5.62394	0	0	2.61697	2.82893	6.16517	0	0	0	0	0	0	0	0	0	3.80774	0	0	0	0	18.3534	2.83459	0	10.3192	20.1277	11.2044	20.1332	9.30235	11.8608	5.18485	0	0	8.63703	9.45582	2.78083	6.24156	6.36808	13.783	21.9833	0	13.2875
ENSG00000120265	145.985	35.2915	70.4722	42.2094	101.104	97.3311	89.0158	90.8494	42.366	76.5659	83.0735	64.1457	140.753	45.6792	53.1425	59.4336	69.9766	82.7851	94.4917	53.3893	103.007	53.1909	32.3255	36.143	33.1803	35.4273	40.1692	40.0066	35.2571	36.136	38.5167	34.1376	43.1979	37.352	28.2933	31.9558	41.7565	40.2867	41.0858	36.6569	36.4432	33.647	23.9918	42.1778
ENSG00000224543	22.5667	34.5721	51.844	15.8078	42.8793	29.5006	24.8259	24.8487	5.41536	19.33	19.1752	30.5411	28.7381	15.7241	48.015	21.6329	48.4934	51.1149	16.0543	9.55588	45.5617	15.0394	30.5039	16.1212	58.7602	28.7452	30.214	28.2876	20.6676	24.7584	22.8788	11.4601	30.969	10.6967	29.8205	21.2424	23.2562	10.7475	33.9912	27.9679	16.9494	37.5159	23.0262	19.8414
ENSG00000077458	11.3526	7.94663	17.0129	16.0018	16.5314	11.5937	14.8244	14.6348	9.80744	16.2816	14.5402	12.4051	19.6336	6.02636	13.1715	15.2056	16.0289	13.3723	19.009	9.65714	9.68154	13.4166	10.1472	19.5433	18.0735	20.7212	23.7115	11.2369	16.5196	16.6647	15.6001	11.7733	14.5848	8.30442	13.8914	13.5534	15.7759	6.61755	17.5977	14.1246	16.89	17.2213	8.58187	16.1968
ENSG00000201465	0	0	0	0	0	0	0	0	0	0	0	0	0	0	0	0	0	0	0	0	0	0	0	0	0	0	0	0	0	0	0	0	0	0	0	0	0	0	0	0	0	0	0	0
ENSG00000226285	0	0	0	0	0	0	0	0	0.509951	0	0	0	0	0	0	0	0	0	0	0	0	0.208268	0	0	0	0.187977	0	0	0.231692	0	0	0	0	0	0	0	0	0	0	0	0	0	0	0
ENSG00000224541	0	0	0	1.11905	0	0	0	0	0	0.643946	0	0	0	0	0	0	0.560471	0	0	0.491977	0.586427	0	0	0.608659	0	0	0	0	0.557362	2.67073	0	0	0	0	0	0.572864	0	0	0	0	1.37127	0	1.0867	0.660983
ENSG00000259168	0	0	0	0	0	0	0	0	0	0	0	0	0	0	0	0	0	0	0	0	0	0	0	0	0	0	0	0	0	0	0	0	0	0	0	0	0	0	0	0	0	0	0	0
ENSG00000272379	0	0	0	0.927416	0	0	0	0	0	0.533672	0	0	0	0	0	0	0	0	0	0	0	0	0	0	0	0	0	0	0	0	0	0	0	0	0	0	0	0	0	0	0	0	0	0
ENSG00000201467	0	0	0	0	0	0	0	0	0	0	0	0	0	0	0	0	0	0	0	0	0	0	0	0	0	0	0	0	0	0	0	0	0	0	0	0	0	0	0	0	0	0	0	0
ENSG00000166228	210.688	164.809	150.79	135.531	134.86	113.778	247.729	215.595	144.782	230.713	175.768	208.658	167.568	157.647	168.65	170.821	283.49	199.003	232.068	109.354	331.389	157.399	81.0863	91.5039	74.6502	85.3907	94.2416	86.0946	93.1893	93.0601	102.293	84.8879	86.2469	113.433	84.7668	96.1032	118.255	107.597	94.7509	110.024	110.398	90.6078	80.4639	85.0683
ENSG00000273415	0	0	0.0970591	0	10.0282	0	0	0	0.3812	0	0	0.185333	0	0.0813868	0	0.0906422	0	0	0	0.0764388	0.182227	0.155685	0	0	0.0876329	0	0	0	0	0	0.191725	0	0	0	0	0	0	0	0	0	0	0.0970896	0	0.102697
ENSG00000212658	0	0	0	0	0	0	0	0	0	0	0	0	0	0	0	0	0	0	0	0	0	0	0	0	0	0	0	0	0	0	0	0	0	0	0	0	0	0	0.237252	0	0	0	0.207595	0
ENSG00000253146	0	0	0	0	0	0	0	0	0	0	0	0	0	0	0.224001	0	0	0	0	0	0	0	0	0	0	0	0	0	0	0	0	0	0	0	0	0	0	0	0	0	0	0	0	0
ENSG00000265908	0.398268	0	0.817629	0	0.418206	0	0	0.73675	0	0.421414	0	0	0.426034	0	0	0.763573	1.46714	0	0	0	0	0	0.83743	0.398321	1.47645	0.887789	1.34374	2.62097	1.09425	2.62169	0	0.772242	2.02547	0	0.762208	0.374896	2.46262	0	0	0	1.79478	0	1.42232	0.432563
ENSG00000265905	0	0	0	0	0	0	0	0	0	0	0	0	0	0	0	0	0	0	0	0	0	0	0	0	0	0	0	0	0	0	0	0	0	0	0	0	0	0	0	0	0	0	0	0
XLOC_034775	0	0	0	0	0	0	0	0	0	0	0	0	0	0	1.0619	0	0	0	0	0	0	0	0	4.99151	0	0	0	0	0	1.09511	0	0	0	0	0	0	0	0	0	0	0	0	0	0
ENSG00000152056	3.32953	3.1834	3.50005	1.06956	5.89722	2.46162	9.40472	4.34115	0.566031	1.95252	0.572644	5.97566	2.87507	2.27886	1.92041	1.34592	6.98238	3.78214	0.349593	5.57778	4.36798	0.990737	2.23523	3.77129	9.1458	3.51722	3.38364	4.53186	5.21691	6.33754	2.96887	1.75011	5.4743	2.21433	1.84253	2.83205	2.93517	2.40722	4.78901	4.80256	2.07892	3.87186	2.75777	4.31334
XLOC_034773	0	0	0	0	0	0	0	0	0	0	0	0	0	0	0	0	0	0	0	0	0	0	9.31802	0	0	0	0	0	0	0	0	0	0	0	0	0	0	0	0	0	0	0	0	0
XLOC_034772	0	0	0	0	0	0	0	0	0	0	0	0	0	0	0	0	0	0	0	0	0	0	0	7.80448	0	0	0	0	0	0	0	0	0	0	0	0	0	0	0	0	0	0	0	0
ENSG00000265902	0	0	0	0	0	0	0	0	0	3.6061	4.05418	0	0	0	0	0	0	0	0	0	0	0	0	0	0	0	0	0	0	0	0	0	0	0	0	0	0	0	0	0	0	0	0	0
XLOC_034770	0	0	0	0	0	0	0	0	0	0	0	0	0	0	0	0	0	0	0	0	0	0	0	0	5.3708	0	0	0	0	0	0	0	0	0	0	0	0	0	0	0	0	0	0	0
ENSG00000260367	0.484227	0.346189	0.662733	1.03879	0.169489	0.130326	0.138108	0.597176	0.488042	1.02474	0.384023	0.158185	1.72662	0	0.343428	0.15473	0.14865	0.685501	0	0.652419	1.08874	0.265761	0.848478	2.26003	0.149593	0.719602	2.35988	1.59333	2.21738	1.94794	1.96369	1.25189	1.64175	0.584247	1.39008	2.12712	2.16243	0.293511	1.81166	1.00821	2.364	1.16015	1.44109	2.45431
ENSG00000260366	0.870667	0	0	0.800488	0	0	0.744977	1.61063	0	0	0	0	0.931366	0	5.55752	0	0	2.21862	3.25187	0	0	0	0.915365	0.870782	0	0	0.979198	0.954963	0.797393	1.91045	0.882705	2.53233	0	0	0	0.819572	0.897268	0	0	0	2.94272	0	0	0.94564
ENSG00000260364	0	0	0	0	0	0	0	0	0	0	0	0	0	0	0	0	0	0	0	0	0	0	0	0	0	0	0	0	0	0	0	0	0	0	0	0	0	0	0	0	0	0	0	0
ENSG00000260362	0	0	0	0	0	0	0	0	0	0	0	0	0	0	0	0	0	0	0	0.292205	0	0	0	0	0	0	0	0	0	0.793126	0	0	0.306377	0	0	0	0	0.657287	0.368819	0	0	0	0	0
ENSG00000260361	0.687105	0.78597	0.846359	3.03226	1.8759	0.332872	0.705497	0.889744	1.10803	0.290814	0.163475	0.942732	0.441004	0.236566	0.877166	0.395202	1.13902	0.700348	0	1.3331	0.794514	0.905055	0.722379	0.824634	1.91041	0.918985	1.08186	0.753629	1.00685	0.753835	1.67185	0.799377	0.34944	0.497417	0.788991	0.258713	1.27457	0.374835	0.701097	1.43062	1.54821	1.97546	2.08576	1.6418
ENSG00000261017	0	0	0	0	0	0	0	0	0	0	0	0	0	0	0	0	0	0	0	0	0	0	0	0	0	0	0	0	0	0	0	0	0	0	0	0	0	0	0	0.764169	0	0	0	0
ENSG00000260369	0	0.171413	0.492221	0.440872	0.503528	0.19359	0.205149	0	0.72495	0	0.570437	0	0.76943	0.825483	2.04055	0	0.220809	0	0	0.387648	0.693104	0	0	0	0.666626	1.06892	0.539297	0.52595	0	0	0.243077	0	0.203225	0	0	0.225691	0.74126	0	0	0.249603	0.270119	0.246188	0.214063	0
ENSG00000260368	6.05807	0.746741	0.643292	1.72855	3.07099	1.85538	1.2512	1.15932	0.842178	1.54727	0.49701	0.614179	1.34078	0	2.22236	1.20152	1.92386	0.354876	1.04029	0.506625	0.603886	1.03186	0.219624	1.88034	0.193606	1.24176	1.40963	0.916497	0.573956	1.14594	1.48251	0.202528	0.885329	0.378072	0.599688	0.58992	1.29169	0.379868	2.55784	0.869895	1.64744	1.71599	2.79763	0.680662
ENSG00000021300	16.9262	25.4122	37.9755	2.22313	2.58986	149.513	96.9101	52.0218	7.7499	73.0211	20.7681	21.8963	109.568	14.5273	126.459	86.8772	24.0949	16.8006	29.3211	28.6956	43.1985	19.1102	12.6091	10.7375	30.7914	15.7031	19.58	24.771	12.7557	19.8965	12.0122	8.86137	23.8978	11.4657	11.9856	9.2866	23.6731	17.5881	34.8378	17.772	14.0023	14.7977	8.07412	22.0079
ENSG00000217026	0.740878	0	0	0	0	0	0	0	0	0	0	0.36304	0	0	0	1.06533	0.341156	0	0	0.299464	0	0.914893	0	0	0	0	0.416615	0	0	0	0	0	0	0	0	0	0	0	0	0	0	0	0	0.402337
ENSG00000278441	0	0	0	0	0	0	0	0	0	0	0	0	0	0	0	0	0	0	0	0	0	0	0	0	0	0	0	0	0	0	0	0	0	0	0	0	0	0	0	0	0	0	0	0
ENSG00000213332	0	0	0	0	0	0	0	0	0	0	0	0	0	0	0	0	0	0	0	0	0	0	0	0	0	0	0	0	0	0	0	0	0	0	0	0	0	0	0	0	0	0	0	0
ENSG00000100399	1.74603	1.37969	3.96185	2.70365	0.964967	1.11299	0.55041	1.10498	4.72363	3.59776	14.9767	1.62109	3.04739	4.66679	1.95526	1.58568	0.677056	1.32696	15.1019	1.04005	1.15117	1.43742	0.966141	1.37863	1.6182	2.52646	1.96368	1.81428	2.6932	3.3271	3.91301	1.78187	1.94731	1.49685	2.98982	1.81657	2.3676	3.09148	4.31331	3.53973	3.62362	3.4913	3.19981	1.69676
ENSG00000209482	0	0	2.57768	9.23511	5.2738	0	2.14867	6.9681	5.06193	5.31425	2.98729	4.92205	5.37251	4.32292	0	0	2.31268	6.39897	0	0	4.83957	2.06734	5.28021	7.53455	13.9641	7.46366	5.64842	13.7716	20.6987	2.75507	15.2754	4.86919	8.51406	0	7.20888	11.8191	23.2912	0	7.68697	5.22852	11.3166	2.5785	11.2101	5.45485
ENSG00000209480	0	0	0	0	0	0	0	0	0	0	0	0	0	0	0	0	0	0	0	0	0	0	0	0	0	0	0	0	0	0	0	0	0	0	0	0	0	0	0	0	0	0	0	0
ENSG00000216378	0	0	0	0	0	0	0	0	0	0	0	0	0	0	0.51584	0	0	0	0	0	0	0	0	0	0	0	0	0	0	0	0	0	0	0	0	0	0	0	0	0	0	0	0	0
ENSG00000100393	38.3186	13.5808	42.1398	10.4302	22.0467	9.80242	20.5136	23.2508	11.5985	27.8507	37.5979	20.6762	32.8051	9.37829	19.601	19.7551	29.765	24.1247	34.5726	21.7399	22.4138	20.2411	23.6395	25.998	39.371	30.3068	31.5296	33.1215	27.6377	33.153	28.9604	23.1049	31.9086	10.6352	16.5568	17.4779	31.1625	17.8837	26.3782	29.2919	24.8954	26.0419	15.9216	27.9892
ENSG00000213331	0	0	0	0	0	0	0	0	0	0.37452	0	0	0	0	0	0	0	0	0.881318	0	0	0	0	0	0	0	0	0	0	0	0	0	0	0	0	0	0	0	0	0	0	0	0	0
ENSG00000100395	9.69372	9.25827	13.7538	10.1512	7.86022	8.794	6.34084	6.92364	11.4676	13.3065	14.8708	9.50009	13.3723	10.5021	12.5423	8.53911	16.8898	9.31468	13.7925	10.378	12.2982	8.47336	6.96476	7.9731	9.74717	6.28509	10.1865	10.468	8.98075	8.08929	8.30994	7.32976	7.55032	4.77549	6.948	5.98928	10.9542	6.0913	8.74543	8.18239	8.77062	8.37788	9.35644	10.7723
ENSG00000200552	0	0	0	0	0	0	0	0	0	0	0	0	0	0	0	0	0	0	0	0	0	0	0	0	0	0	0	0	0	0	0	0	0	0	0	0	0	0	0	0	0	0	0	0
ENSG00000259164	0	0	0	0	0	0	0	0	0	0	0	0	0	0	0	0	0	0	0	0	0	0	0	0	0	0	0	0	0	0	0	0	0	0	0	0	0	0	0	0	0	0	0	0
ENSG00000223208	0	0	0	0	0	0	0	0	0	0	0	0	0	1.97441	0	0	0	0	0	0	0	0	0	0	0	0	0	0	0	0	0	0	0	0	0	0	0	0	0	0	0	0	0	0
ENSG00000223203	0	0	0	4.25891	0	0	0	2.1423	0	0	2.75527	0	0	0	7.39204	0	2.13306	0	0	0	2.23184	0	0	2.31645	2.14658	1.72099	0	0	0	2.54108	2.34817	0	3.92639	0	0	0	0	0	2.36331	2.41121	0	0	0	0
ENSG00000223202	0	0	0	0	0	0	0	0	0	0	0	0	0	0	0	0	0	0	0	0	0	0	0	0	0	0	0	0	0.774772	0	0	0	0	0	0	0	0.871813	0	0	0	0	0	0	0
ENSG00000200553	0	0	0	0	0	0	0	0	0	0	0	0	0	0	0	0	0	0	0	0	0	0	0	0	0	0	0	0	0	0	0	0	0	0	0	0	0	0	0	0	0	0	0	0
ENSG00000222356	0	0	0	0	0	0	0	0	0	0	0	0	0	0	0	0	0	0	0	0	0	0	0	0	0	0	0	0	0	0	0	0	0	0	0	0	0	0	0	0	0	0	0	0
ENSG00000184897	79.9405	135.117	100.472	142.509	126.409	167.083	156.055	161.708	117.842	286.561	119.62	98.7008	270.513	133.145	205.244	109.065	236.951	121.768	139.098	118.181	118.731	130.975	67.8312	59.3338	65.4834	73.7812	63.5355	145.673	86.9043	56.628	63.8156	67.7383	78.0292	75.0451	45.0238	48.2899	88.2211	86.2754	117.857	80.1092	119.138	83.699	305.72	100.839
ENSG00000261018	0	0	0	0	0.125882	0	0	0	0	0	0	0	0.512953	0	0	0	0.331213	0	0	0	0	0	0	0	0	0	0	0	0	0	0	0	0	0	0	0	0	0	0	0	0	0	0	0
ENSG00000196550	7.48482	2.49417	3.06019	1.57458	3.53012	2.35592	3.5278	6.80568	0.191791	6.57746	0.150913	4.7866	8.21018	0.655163	4.52118	1.76337	3.15449	9.48247	0.552786	0.666609	6.35668	0.887729	0.333435	0.63439	0.58787	1.0369	1.42675	1.04358	0.69711	1.32223	0.900307	0.30748	0.537647	0.172198	0.060697	0.179125	1.63422	0.403705	1.48861	0.792411	0.571696	0.390785	0.566319	0.275571
ENSG00000196553	0	0	0	0.388339	0.0887059	0	0	0	0	0.0893863	0.200986	0.165579	0.0903662	0.145424	0	0.161962	0	0	0.210343	0.136583	0	0.0695457	0.0888138	0.084488	0.234877	0.502158	0.285021	0	0.30947	0.278044	0	0	0.0716038	0.382222	0.0808361	0.0795194	0.261173	0.30723	0.172394	0.0879444	0.0951731	0.520447	0	0.367005
ENSG00000196557	1.85426	10.823	8.06797	34.4013	12.6125	22.9716	2.1549	6.93711	56.7632	107.267	63.4418	3.85142	40.3811	4.47839	39.6589	14.459	5.65829	3.07947	171.208	6.06308	3.81354	16.9968	3.84071	4.78849	4.66819	8.47238	10.3647	8.98507	4.84116	6.01193	5.86415	8.02258	8.37455	1.77812	4.58152	3.59509	7.67216	3.8751	6.15612	7.49098	8.97975	5.20036	7.98105	6.40249
ENSG00000138347	0	0.100599	0.11555	0.051748	0.147756	0	0.0240797	0.05206	0.056728	0	0.301302	0.606765	0	0	0.029939	0.0809332	0.0518355	0.167328	0.175182	1.97928	0	0	0.502981	0.337753	0.886791	1.5265	0.474755	0.987745	0.695897	0.957141	0.313846	0.190988	1.02572	0.0254665	0.053859	0.0529817	0.174013	0.434986	0.114862	0.11719	0.095117	0.404553	0.201008	0.275091
ENSG00000138346	15.3068	5.99109	11.1377	7.70452	5.84936	6.3751	8.6623	13.9338	2.09929	5.89423	2.36254	11.0609	9.11963	2.12635	6.64758	4.36485	19.5838	16.5399	1.62825	2.3495	10.7822	7.77613	4.3287	4.50543	5.65651	5.21888	6.75517	5.15351	2.43994	7.12123	4.95999	2.30112	5.25538	4.471	2.87379	3.05497	4.79223	1.62954	9.04487	8.82479	4.09293	4.72506	3.71926	6.83933
ENSG00000197208	0.964421	0.626812	1.52994	1.37033	10.2191	0.991071	0.900215	1.21641	2.65096	2.41202	2.08594	1.54662	1.78195	0.67918	1.58563	3.61399	4.68316	0.819174	3.16542	1.63016	3.88624	2.81495	1.38264	1.05223	3.41276	6.84032	4.53576	1.8271	2.40888	8.07992	3.64436	1.70001	4.90474	1.34875	1.25844	0.825295	1.80707	1.5943	3.48894	1.46037	1.08653	2.43067	1.09588	2.95195
ENSG00000239468	0	0	0	0	0	0	0	0.766168	0	0	0	0	1.77218	0	0	0	0	0	0	0	0	0	0	0.828452	0	0	0	0	1.51726	0	0	0.803078	0	0	0	0.779732	0	0	0	0	0	0	0	0
ENSG00000239462	0	0	0	0	0.634191	0	0	0	0	0	0	0.591893	0	0	0	0	0	0.512997	0.751909	0	0	0	0	0	0	0	0	0	1.10626	0	0	0	0.511922	0	0.577927	0	0	0	0	0	0	0.620144	0	0
ENSG00000113140	362.445	987.355	362.281	973.273	2839.28	787.13	320.546	493.898	420.268	788.283	856.086	764.111	953.803	253.034	1219.64	1150.84	709.058	752.99	571.482	826.272	1281.9	1314.77	90.5208	102.512	104.713	108.931	187.538	175.004	214.484	126.89	117.569	142.928	240.812	103.823	116.772	64.8382	135.454	103.335	212.842	145.717	135.456	109.204	181.326	146.999
ENSG00000239467	2.4472	2.03177	4.13265	2.17737	0.165788	4.01561	4.8633	1.24128	1.11389	6.93297	1.59645	2.32096	4.30672	2.03844	4.619	1.2108	5.08912	0.737582	0.884526	0.701987	5.55301	0.909847	2.40685	2.84229	1.46325	1.11449	1.5093	1.90487	4.91629	0.866088	7.52315	4.51552	3.07797	4.07184	4.30577	4.97872	4.55582	2.58391	2.33594	3.78039	4.18006	3.64761	2.1849	2.31497
ENSG00000239464	0	0	0	0	0	0	0	0	0	0	0	0	0	0	0	0	0	0	0	0	0	0	0	0	0	0	0	0	0	0	0	0	0	0	0	0	0	0	0	0	0	0	0	0
ENSG00000239465	0	0	0	0	0	0	0	0	0	0	0	0	0	0	0	0	0	0	0	0	0	0	0.517134	0	0	0.730977	0	0	0	0.539653	0	0	0.416926	0	0	0.463016	0	0	0.501898	0.512072	0	0.505066	0	0
ENSG00000217686	0	0	0	0	0	0	0	0	0	0	0	0	0	0	0	0	0	0	0	0	0	0	0	0	0.75589	0	0	0	0	0	0	0	0	0	0	0	0	0	0	0.424538	0	0	0	0
ENSG00000217684	1.30007	0	0	0	0.341288	0	0	0	0	0	0	0	0	0	0	0	0	0	0	0	0	0	0	0	0	0	0	0	0	0	0	0	0	0	0	0	0	0	0	0	0	0	0	0
ENSG00000217680	0	0	0	0	0	0	0	0	0	0	0	0	0	0	0	0	0	0	0	0	0	0	0	0	0	0	0	0	0	0	0	0	0	0	0	0	0	0	0	0	0	0	0	0.57836
XLOC_026403	0	0	0	0	0	0	0	0	4.37167	0	0	0	0	0	0	0	0	0	0	0	0	0	0	0	0	1.28918	0.975637	0	0.794494	0.951752	1.75899	0.841042	1.47061	0	0	1.63318	0	0	0.885166	0	0.977341	0	0	0
ENSG00000253638	0	0	0	0	0	0	0	0	0	0	0	0	0	0	0	0	0	0	0	0	0	0	0	0	0	0	0	0	0	0	0	0	0	0	0	0	0	0	0	0	0	0	0	0
ENSG00000222359	0	0	0	0	0	0	0	0	0	0	0	0	0	0	0	0	0	0	0	0	0	0	0	0	0	0	0	0	0	0	0	0	0	0	0	0	0	0	0	0	0	0	0	0
ENSG00000211947	0.554797	67.0323	79.1589	0.510079	1002.02	1.34387	38.4512	328.932	1.6775	440.866	5.27986	285.451	426.115	1521.42	0.590217	34.5695	554.371	21.2059	4.83495	296.459	1017.88	33.3418	13.4154	149.815	103.865	1279.58	213.392	93.1023	49.2863	31.6513	170.99	44.6437	37.15	54.7229	9.55596	16.7116	21.1546	139.223	421.175	34.0766	32.5023	115.073	29.7199	21.6925
ENSG00000026652	0.569082	1.18466	2.01017	5.03207	3.603	3.79757	9.62402	2.44606	3.64382	4.39219	8.00425	1.86999	4.54777	0.734742	3.0983	3.89895	0.816975	1.57808	4.6052	1.94844	2.16122	3.69286	1.51334	2.27663	0.930742	1.24368	2.16477	2.1112	2.40667	1.72615	1.18784	1.08722	2.49693	1.15111	1.10513	0.819285	1.9319	0.943527	3.33032	1.44625	1.94227	2.14829	0.986285	2.14512
ENSG00000211946	0	9.0415	6.4908	0	871.034	0.464149	0.491864	15.9511	0	0	0	18.0278	44.2747	176.641	0.61155	8.81697	732.702	0.976549	0.715672	2.78827	4.43141	0.473246	1.81309	20.6973	1.5983	224.247	36.2044	6.93556	13.1618	1.89204	9.90756	0	2.9235	8.32305	0.550075	0	1.18483	19.3385	74.4926	0	0.647636	2.95129	2.05294	1.2487
ENSG00000205955	0	0	0	0.200122	0.114282	0.527249	0.186244	0	0	0.115158	0.258935	0	0.698524	0	0.115782	0	0	0	0.135495	0	0	0.179194	0	0	0.100866	0	0.367199	0	0.199348	0.119403	0.331014	0.105514	0.276746	0	0.208286	0	0.112158	0	0	0	0	0.11175	0.0971682	0.118205
ENSG00000177971	17.4883	18.4825	22.1465	15.03	17.9645	16.4227	23.2587	14.3295	14.848	12.4705	15.1507	28.6891	11.9972	20.5339	16.1781	18.0401	30.1109	26.8833	11.2412	15.5206	67.7732	14.8667	9.39289	11.5019	18.1459	11.4408	10.1548	12.8224	16.0165	8.86342	13.4903	9.49104	13.5343	12.2131	7.36685	9.03619	14.3985	13.4809	11.7346	13.2588	12.6353	9.85684	8.57062	11.7681
ENSG00000100490	3.62159	1.39559	4.11297	2.12533	1.75311	0.974722	2.61528	2.42323	1.39792	2.47317	4.91932	2.5172	3.48941	1.1054	2.21331	2.31448	2.74394	3.33796	3.10179	2.20097	2.74727	2.55857	2.86239	4.93218	5.40366	6.41258	5.4596	2.7045	4.93992	6.87581	4.29663	2.21625	4.39774	1.04593	3.41635	3.1431	3.33519	1.96167	3.2236	3.58307	4.13802	4.35163	2.24734	4.63087
ENSG00000211944	0	0	0	0	0	0	0	0	0	0	0	0	0	0	0	0	0	0	0	0	0	0	0	0	0	0	0	0	0	0.615839	0	0	0	0	0	0.528383	0	0	0	0	0	0.57637	0	0.60966
ENSG00000205959	0.370029	0.491297	0.54261	1.55521	0.388553	0.512178	0	1.17344	0.692609	0.0559333	1.1319	0.569859	0.791651	0.136498	0.674833	0.608084	0	0.2245	2.04013	0.170933	0	0.913879	1.27823	2.22046	2.35158	0.707005	2.08077	0.753729	1.74285	0.811931	1.39339	0.922481	0.851312	1.19587	1.71982	0.796145	1.25295	0.480622	1.07875	2.20124	2.44173	2.60535	1.13269	1.83722
ENSG00000211680	0	0	0	0	0	0	0	0	0	0	0	0	0	0	0	0	0	0	0	0	0	0	0	0	0	0	0	0	6.62078	0	0	0	6.12755	0	0	0	0	0	0	0	8.14451	0	0	0
ENSG00000211681	0	0	3.40111	0	0	0	0	0	0	0	0	0	0	0	0	0	0	0	0	0	0	0	0	0	0	0	0	3.63417	0	0	0	0	0	0	0	0	0	0	0	0	0	0	0	0
ENSG00000211682	0	0	0	0	0	0	0	0	0	0	0	0	0	0	0	0	0	0	0	0	0	0	0	0	0	0	0	0	0	0	0	0	0	0	0	0	3.51216	0	0	0	0	0	0	0
ENSG00000211683	0	0.156905	0	0.605337	0.691367	0	0	0	0	0	0	0	0	0	0	0	0	0	0	0	0.211481	0	0.461472	0	0	0.326149	0.493653	0	0	0.240784	0	0	0.186025	0.198601	0	0	0.226174	0	0	0	0	0	0.391891	0
ENSG00000211684	0	0	5.32348	0	0	0	0	0	0	0	0	0	0	0	0	0	0	0	0	0	0	0	0	0	0	0	0	0	0	0	0	5.02797	0	0	0	0	0	0	0	0	0	0	4.63028	0
ENSG00000211685	1.08192	144.257	18.3244	1.49207	3.97628	0.873568	4.62865	67.0476	1.09044	0	5.79169	15.3744	0.578672	336.644	0.575495	18.15	5.48016	40.8944	6.73479	3.4985	4.17015	1.78138	223.511	252.661	25.0678	35.7739	80.3075	212.413	20.8082	287.252	66.361	6.29351	30.2626	102.8	19.1529	23.4238	7.24732	76.7282	79.4843	15.2054	491.829	1.66637	2261.78	45.8281
ENSG00000211687	0	0	4.8976	0	0	0	8.16495	0	0	0	0	0	0	0	0	0	0	0	0	3.8571	0	0	0	0	0	0	0	5.2332	0	0	4.83722	0	4.04418	0	0	4.49126	0	0	4.86842	9.9342	0	0	4.25985	10.3642
ENSG00000211688	0	0	12.244	3.65556	12.5253	3.21036	0	0	0	0	0	0	0	0	4.22989	0	0	3.37723	4.95007	0	0	0	0	0	0	0	31.3017	13.083	7.28286	4.36219	4.03102	3.85477	0	0	15.2188	0	4.09752	0	16.2281	0	4.47948	0	3.54988	0
ENSG00000211689	0.436928	3.62353	1.34549	0.160684	3.94569	0.352787	1.34587	0.565786	1.05689	0.832176	1.14349	1.2846	3.45868	0.752157	1.02261	0.670154	0.160956	2.82055	0.435171	0.918357	0.589434	1.15104	0.826847	1.22356	0.566917	1.0389	3.24319	3.25877	2.32091	0.287617	1.4175	2.54161	0.9629	0.158153	1.83963	0.904832	3.78233	0.635618	7.48987	0.909725	2.3628	0.807551	2.34058	3.03713
ENSG00000211949	0	21.7143	147.381	8.12347	1411.99	2.22942	104.897	276.331	3.89605	176.465	26.934	349.614	186.67	1262.93	0	152.99	223.265	29.5508	2.06253	894.633	581.616	17.7303	19.7397	75.113	101.848	1859.61	322.954	107.208	67.7711	61.7978	534.11	22.4862	36.0419	73.9586	12.1539	14.0352	45.528	269.625	126.782	24.7205	6.84365	327.743	27.1171	32.3882
ENSG00000185156	26.225	4.76286	6.72986	1.45834	0.888317	7.00132	1.44769	3.52111	0.532894	2.90917	0.628973	4.24898	0.678708	14.9271	11.3622	5.67671	4.09025	4.40118	0.131651	13.9341	0.203794	3.56927	8.00458	5.60527	10.7805	4.95013	6.42208	4.98731	9.58781	6.26485	9.00547	6.9714	7.52906	7.75098	6.57725	7.1669	11.3336	8.26853	8.41614	11.9994	11.437	7.05772	3.21	5.74258
ENSG00000229567	2.82323	1.0092	1.44899	1.29783	0	3.41932	0	0	0	0	0	1.38342	9.06015	1.21502	4.50521	0	3.90008	0	3.51484	0	0	0	0	0	0	0	1.58757	4.64485	3.87845	0	2.86226	0	2.39301	0	0	0	0	1.28346	0	1.46956	0	0	3.78094	0
XLOC_014711	0	0	0	0	0	0	0	0	0	0	0	0	0	0	0	0	0	0	0	0	10.8604	0	0	0.939347	0	4.18729	2.1126	0	0	3.09132	0	0	0	0	0	0.884105	1.93584	0	0	0	0	0	0	0
ENSG00000229565	0	0	0	0	0	0	0	0	0	0	0	0	0	0	0	0	0	0	0	0	0	0	0.269399	0	0	0	0	0	0.234679	0	0	0	0	0	0	0	0	0	0	0	0	0	0	0
ENSG00000229562	0	0	0	0	0	0	0	0	0	0	0.493839	0	0	0	0	0.132651	0	0.117537	0	0	0	0	0	0	0	0	0.155627	0	0	0	0.140291	0	0	0	0	0	0	0	0	0	0	0	0	0
ENSG00000229563	0.074203	0	0.038084	0.068222	0	0	0	0	0	0	0	0	0	0	0	0	0	0	0.0923807	0	0	0	0	0	0	0	0	0	0	0	0	0.0359699	0	0	0.0355025	0	0.038235	0	0.037857	0	0	0	0	0.0402963
ENSG00000229560	0	0	0	0	0	0	0	0	0	0	0	0	0	0	0	0	0	0	0	0	0	0	0	0	0	0	0	0	0	0	0	0	0	0	0	0	0	0	0	0	0	0	0	0
XLOC_014714	0	0	0	0	0	0	0	0	0	1.10714	0	0	0	0	0	0	0	0	0	0	0	0	0	0	5.81836	0	0	0	0	0	0	0	0	0	0	0	0	0	0	0	0	0	0	0
ENSG00000260731	0	0	0	0	0	0	0	0	0	0	0	0	0	0	0	0	0	0	0	0	0	0	0	0	0	0	0	0	0	0	0	0	0	0	0	0	0	0	0	0	0	0	0	0
XLOC_014718	0	0	0	0	0	11.6081	0	0	0	0.15846	0	0	0.160197	0	0	0	0	0	0	0	0	0.123288	0.157445	0	0	0	0	0	0	0	0	0	0	0	0	0	0	0	0	0	0.168719	0	0	0
ENSG00000225191	0	0	0	0	0	0	0	0	0	0	0	0	0	0	0	0	0	0	0	0	0	0	0	0	0	0	0	0	0	0	0	0	0	0	0	0	0	0	0	0	0	0	0	0
ENSG00000229568	0	0	0	0	0	0	0	0	0	0	0	0	0	0	0	0	0	0	0	0	0	0	0	0	0	0	0	0	0	0	0	0	0	0	0	0	0	0	0	0	0	0	0	0
ENSG00000229569	0.118217	0	0.121348	0	0	0	0	0	0.119149	0	0	0	0	0	0	0	0	0	0	0	0	0	0.124286	0.118233	0	0.0878404	0.132953	0	0.216537	0	0	0	0.300608	0	0.113123	0	0	0	0	0.12307	0	0	0	0.128397
ENSG00000213260	0	0	0	0	0	0	0.279621	0.604538	0.329372	0.69158	0	0.320271	0.349581	0	0	0.626549	0	0.277581	0	0.264185	0.94471	0	0.343576	0	0	0	0	0.716877	0.299296	0	0	0	0.553997	0	0	0	0.336783	0	0	0.340212	0	0	0	0.709878
ENSG00000106635	56.4278	38.7578	67.3989	36.8046	51.8073	41.2079	62.817	44.8144	74.068	68.2256	87.0707	51.4644	60.0457	40.0506	57.9089	62.8721	56.5246	71.3297	112.365	39.7652	51.1713	47.1231	24.6928	26.2232	44.9725	33.7511	33.8075	37.9123	38.5563	37.1934	30.1765	30.146	30.1748	19.7165	18.3756	20.162	38.6664	31.8978	31.7276	28.68	34.5322	25.4058	20.5739	33.6917
ENSG00000106636	105.262	50.7915	91.1567	30.5177	78.8066	112.344	67.1379	61.5759	31.9212	83.3866	40.1513	53.7098	71.2139	29.7197	112.313	53.7867	86.332	61.0302	43.876	47.9188	71.8093	47.2651	32.9386	35.1851	43.339	43.6983	36.1435	45.1936	41.7179	41.6291	43.0962	33.7161	34.0568	35.6286	33.0403	36.8279	41.1192	36.6166	38.0513	42.54	40.6494	36.6654	30.5226	34.6688
ENSG00000261103	0	0	0	0.0592794	0	0.0520599	0	0	0.0649843	0	0.383504	0	0	0	0	0	0	0	0.321085	0	0	0	0	0.12897	0.0597562	0.143726	0	0	0	0.0707383	0.130736	0.0625099	0.0546511	0	0.0616976	0	0	0	0.0657894	0.268492	0.0726402	0	0	0.0700285
ENSG00000213264	0	0	0.450147	0	0	0.708168	0	0.405619	0.883977	0	0	0.429775	0	0	0.933064	0	0	0	0	0	0	0	0	0	0	0.651698	0	0	0	0	0	0	0	0	0	0	0	0	0	0	0	0	0	0
ENSG00000261105	0.671692	0.400177	0.689479	0.411701	0.235106	1.08468	0.383151	0.621276	0.338491	4.50128	1.46491	0.548563	4.67038	0	0.476384	1.18048	0.309298	0.760709	0.139373	0.633499	0.862992	0.0921619	0.941568	0.671781	1.34879	0.831825	0.75542	1.35066	1.84549	0.736926	0.34049	0.217069	1.32845	0.202608	0.749868	1.05379	0.807583	0.203571	0.68537	0.815807	1.00899	0.574747	0.599698	0.607943
ENSG00000106633	0.246595	0.100742	0.180803	0.19433	0.55487	0.113775	0.120569	0	0.106516	11.8162	0.712415	0.241669	5.57719	0.18193	0.112431	0.20262	0.0648862	0.38899	0.394719	0.370218	0.101837	0.43502	0.0740727	0.211395	0.718274	0.235581	0.356571	0.154554	0.161316	0.0772982	0.107145	0.170767	0.627051	0.127513	0.101129	0.0994814	0.326737	0.384356	0	0.110021	0.198441	0.108516	0.031452	0.114784
ENSG00000261108	0	0	0	0	0	0	0	0	0	0	0	0	0	0	0	0	0	0	0	0	0	0	0	0	0	0	0	0	0	0	0	0	0	0	0	0	0	0	0	0	0	0	0	0
ENSG00000213269	0	0	0	0	0	0	0	0	0	0	0	0	0	0	0	0	0	0	0	0	0	0	0	0	0	0	0	0	0	0	0	0	0	0	0	0	0	0	0	0	0	0	0	0
ENSG00000280296	0	0	0	0	0	0	0	0	0	0	0	0	0	0	0	0	0	0	0	0	0	0	0.0809326	0	0	0	0	0	0	0	0.0780449	0	0	0	0	0	0	0	0	0	0	0	0	0
ENSG00000106638	24.9902	16.2929	39.1287	12.5167	19.0346	20.7198	26.7761	23.5974	9.09739	18.4308	16.5058	23.5771	18.593	20.3862	52.7347	26.4588	32.8389	24.2046	18.5744	15.1968	32.8502	18.2702	13.4503	11.7133	19.3582	13.5801	14.1785	16.8958	13.4931	14.6907	12.2141	10.7037	13.1834	12.4208	12.7061	10.7085	15.4522	12.2424	16.7837	13.6681	18.6575	14.7449	12.0549	12.4367
ENSG00000255047	0	0	0	0	0	0	0	0	0	0	0	0	0	0	0	0	0	0	0	0	0	0.26433	0	0	0	0	0	0	0	0	0	0	0	0	0	0	0	0	0	0	0	0	0	0
ENSG00000211538	0	0	0	0	0	0	0	0	0	0	0	0	0	0	0	0	0	0	0	0	0	0	0	0	0	0	0	0	0	0	0	0	0	0	0	0	0	0	2.89787	0	0	0	0	0
ENSG00000264379	0	0	0	0	0	2.5345	0	0	0	0	0	0	0	0	0	0	0	0	0	0	0	0	0	0	0	0	0	0	2.87481	0	0	0	0	0	0	0	0	0	0	0	0	0	0	0
ENSG00000211532	0	0	0	0	0	0	0	0	0	0	0	0	0	0	0	0	0	0	0	0	0	0	0	0	0	0	0	0	0	0	0	0	0	0	0	0	0	0	0	0	0	0	0	0
ENSG00000255045	0	1.14981	2.75146	0	0	0.432858	2.29352	0.991715	0	1.1345	0	0.525388	0.57347	0.922871	0	1.54173	4.44347	1.82143	0.667425	2.16691	0	0.882683	1.69085	1.07233	0.993698	1.19502	2.41169	0.588	1.96392	1.76448	4.89157	1.03949	2.27201	1.45537	0.512992	3.02781	0	0	2.73506	1.1162	1.20795	2.20186	1.91454	2.32904
ENSG00000078804	60.7396	22.1204	23.4977	36.0045	20.261	96.0113	24.276	25.4502	72.3224	46.1484	83.2567	31.4975	51.5396	15.8709	59.0909	36.2818	48.3676	7.03085	127.359	25.8432	42.8514	42.7665	22.0262	19.5831	31.268	41.272	24.8462	37.8183	25.5135	47.4737	14.3531	35.6421	19.9354	12.0363	11.4714	11.3383	25.5911	17.8029	24.8139	25.3169	17.4291	26.6704	16.0038	20.8326
ENSG00000123584	6.97013	0	0	0	0	0	0	0	0	0	0	0	0.14068	0	0	0	0	0.223411	0	0	0	0	0	0	0	0	0	0	0	0	0	0	0	0	0	0	0	0	0	0	0	0	0	0
ENSG00000260668	0.430619	0.307862	0.442022	0	0.452176	0.347693	0	1.19489	0.868021	2.27822	1.02452	1.26605	0.460639	0.370648	2.29055	0.825596	1.18974	2.19459	0	1.04434	0	0	0.905452	0.861351	0	0.639935	0.484296	0	0.788757	0	0.873145	0	0	0	0	0.810696	0	0.391525	0	0	0.485142	0.442161	0.384463	0.467699
ENSG00000152670	1.86913	0	0	0	0	0	0	0.0576277	0	0	0.0741166	0.122119	0	0	0	0.119452	0	0	0	0	0.0600364	0	0.0655028	0	0	0	0	0	0.0570608	0.205065	0	0	0	0	0	0	0	0.0566479	0	0	0	0	0	0
ENSG00000264791	0	0	0	0	0	0	0	0	0	0.673138	0	0	0	0	0	0	0	0	0	0	0	0	0	0	0	0	0	0	0	0	0	0	0	0	0	0	0	0	0	0	0	0	0	0
ENSG00000152672	0.0964279	0.82727	3.95926	0.886555	0.101255	0.155717	0	0.713521	3.20719	2.65283	0.22942	0.850517	1.85671	0.995985	0	0.554625	0.177611	0.573338	0.840351	1.24724	0.278754	0.158769	0.304135	1.63949	1.4299	1.93455	3.57878	0.52882	0.529877	2.85641	1.07537	1.30882	1.06254	1.04711	0.645905	0.99846	0.99374	1.13976	0.0983916	1.4054	0.977736	1.28716	0.860925	0.523657
XLOC_038908	0	0	0	0	0	0	0.907216	0	0	0	0	0	1.1342	0	0	0	0	0	0	0	0	0	7.80298	0	0	0	0	0	0	2.3265	0	0	0	0.959463	0	0	3.27802	0	0	2.2076	0	0	0	0
ENSG00000225198	0	0	0	0	0	0	0	0	0	0	0	0	0	0	0	0	0	0	0	0	0	0	0	0	0	0	0	0	0	0	0	0	0	0	0	0	0	0	0	0	0	0	0	0
ENSG00000238731	0	0	0	0	0	0	0	0	0	0	0	0	0	0	0	0	3.54362	0	0	0	0	0	0	0	0	0	0	0	0	0	0	0	0	0	0	0	0	0	0	0	0	0	0	0
ENSG00000238730	0	0	0	0	0	0	0	0	0	0	0	0	0	0	0	0	0	0	0	0	0	0	0	0	0	0	0	0	0	0	0	0	0	0	0	0	0	0	0	0	0	0	0	0
XLOC_038902	0	0	0	0	0	0	0	0	0	0	0	0	0	0	0	0	0	0	0	0	0	0	0	0	0	0	0	0	0	0	0	0	0	0	0	0	0	0	0	0	0	0	0	0
XLOC_038903	0	0	0	0	0	0	0	0	0	0	0	0	0	0	0	0	0	0	0	0	0	0	0	0	0	0	0	0	0	0	0	0	0	0	0	0	0	0	0	0	0	0	0	0
ENSG00000238735	7.69557	0	0	0	4.04041	0	0	0	3.87809	0	0	0	0	0	0	0	0	0	0	0	0	3.16769	0	0	0	0	0	0	3.52396	0	0	3.73043	6.52287	0	0	0	0	0	0	0	0	0	0	0
XLOC_038905	0	0	0	0	0	0	0	0	0	0	0	0	0	0	0	0	0	0	0	0	0	0	8.85212	0	0	0	0	0	0	0	0	0	0	0	0	0	0	0	0	0	0	0	0	0
XLOC_038907	0	0	0	0	0	0	0	0	0	0	0	0	0	0.950643	0	0	1.01715	0	0	0	0	0	0	7.73222	0	0	0	0	0	0	0	0	0	0	0	0	0	0	0	0	0	0	0	0
ENSG00000270281	0	0	0	0	0	0.315773	0	0	0	0	0	0	0	0	0	0	0	0	0	0	0	0	0	1.17341	0.362455	0.290593	0	0	0.358173	0.429068	0.396494	0	0	0	0	0.368136	0	0	0.39905	0	0	0.401569	0	0
ENSG00000143643	59.8106	15.9137	31.9181	30.7755	13.2033	21.4939	15.6049	26.8748	17.2967	37.3966	18.4613	29.4745	25.5073	14.284	29.3441	24.6499	18.0479	34.2534	11.9873	16.7581	25.9788	21.6354	26.3791	31.552	59.5263	25.4614	43.4427	24.9111	28.5816	41.2606	33.4196	19.6583	56.0252	17.1699	25.0936	40.786	29.3014	15.964	34.5597	45.6968	26.8003	42.5709	29.0261	44.9067
ENSG00000124588	24.9773	42.9553	17.0588	32.5475	40.4774	32.3154	19.6046	22.9206	17.7408	19.1453	31.7015	35.4648	24.6148	24.2073	14.6459	64.5725	71.2727	30.3199	30.1166	22.6561	56.2854	21.2912	13.0264	19.3747	10.1162	34.0495	22.2293	17.9042	10.8973	20.7141	12.1628	19.544	19.7541	19.9328	19.9487	22.123	22.4975	20.3851	16.5558	26.8215	27.5859	20.2953	14.5741	14.2049
ENSG00000143641	69.9108	19.1963	42.7397	22.724	73.7354	30.5467	49.5487	32.9611	16.6488	51.5851	64.8764	32.7414	48.9078	19.8097	54.9907	39.143	26.2381	34.6306	72.3639	38.1859	47.9313	32.9281	17.2042	16.3043	24.6843	31.8575	25.9881	32.4361	22.7212	24.3677	19.0365	15.9549	22.2608	11.0851	11.7219	9.05589	27.3204	20.5317	38.1607	22.768	16.7632	19.1214	16.7367	23.5184
ENSG00000124587	18.7959	9.54914	24.594	22.1549	19.4476	13.2862	12.7246	35.0885	14.0171	29.0673	23.2603	20.4446	39.255	22.9932	17.2125	17.886	43.6239	26.667	27.6861	25.9366	25.1441	18.1944	20.8466	19.6935	14.9313	17.496	19.5902	15.103	16.8357	34.8976	18.7067	20.6255	15.7565	7.72555	32.0187	26.8309	28.7359	15.9001	25.712	23.7245	17.9955	21.2791	29.0752	20.0405
ENSG00000167332	0	0	0.336952	2.71621	0.947905	0.265045	0.070218	0.0759052	0.248134	0.0868341	0.0976239	2.33235	232.809	0.070636	0.261913	0.472013	0.302311	0.209117	0	0.132683	0.0790779	1.0134	0	0	0	0.0609776	0	0	0	0.18007	0.0831996	0.0795619	0.139119	0.0742618	0.0785281	0.077249	0	0.223844	0	0	0.277367	0	0	0.0891315
ENSG00000167333	14.1881	7.29692	16.6937	8.50731	10.953	8.05987	14.827	12.9676	10.9086	21.718	19.2798	10.4973	36.5934	16.4599	17.1821	12.6871	5.06137	9.05041	17.5242	17.2726	9.5648	10.4339	15.2113	19.35	18.6067	14.9177	19.9301	16.669	16.0757	17.1042	18.421	12.2331	20.392	13.0928	12.8254	11.3496	20.0542	12.3902	17.7959	17.9231	15.2896	17.0445	13.9692	17.6635
ENSG00000248682	0	0	0	0	0	0	0	0	0	0	0	0	0	0	0	0	0	0	0	0	0	0	0	0	0	0	0	0	0	0	0	0	0	0	0	0	0	0	0	0	0	0	0	0
ENSG00000009830	3.14398	3.46201	3.83929	7.14334	5.04692	4.91657	2.19538	4.245	4.33425	9.33002	5.82503	4.05511	10.824	1.99071	9.76498	3.91456	4.67598	3.56064	6.32115	2.42475	5.76309	4.56668	3.07743	3.30703	3.18174	4.16202	5.38511	3.1511	4.05431	5.27309	3.93851	3.13567	4.34957	2.40356	3.00848	4.03101	5.79109	1.80713	4.60919	4.21355	4.39704	3.98892	4.43634	4.06232
ENSG00000281655	0.216875	0	0	0	0	0	0	0	0	0	0	0	0	0	0	0	0	0	0	0	0	0	0.228009	0	0.200998	3.38409	0	0	0.198623	0	0	0	0	0	0	0	0.223501	0	0	0	0	0	0	0
ENSG00000281652	0	0	0	0	0	0	0	0	0	0	0	0	0	0	0	0	0	0	0	0	0	0	0	0	0	0	0	0	0	0	0	0	0	0	0	0	0	0	0	0	0	0	0	0
ENSG00000220161	0	0.182315	0.261764	0.586141	0	0	0	0	0.514039	0.134915	0.303359	0	0.136395	0	0.135646	0.122229	0	0.108302	0.158741	0	0	0.104969	0.134051	0.127522	0	0.0947418	0.143399	0.279701	0	0.419666	0	0	0.324226	0.115382	0.12201	0	0	0	0.130102	0.132739	0	0	0	0.138485
ENSG00000206814	0	0	0	0	0	0	0	0	0	0	0	0	0	0	0	0	0	0	0	0	0	0	0	0	0	0	0	0	0	0	0	0	0	0	0	0	0	0	0	0	0	0	0	0
ENSG00000286921	0	0	0	0	0	0	0	0.253046	0	0	0	0	0	0	0	0	0	0	0	0	0	0	0.287626	0	0	0	0	0	0	0	0	0	0	0	0	0	0	0	0	0	0	0	0	0
ENSG00000286920	0	0	0.415051	0	0	0	0	0	0	0	0	0	0	0	0	0	0.744762	0	0	0	0	0	0	0	0	0.300444	0	0	0	0	0	0	0	0	0	0	0	0	0	0	0	0	1.08301	0
ENSG00000286923	0	0.234602	1.34735	0.301697	0.344574	0	0	0.607033	0.330731	0.694434	2.34217	0.643184	0.702047	0.564894	0.698193	0.314567	0	0.278726	2.04267	0.53055	0	0.270147	1.03498	0	0	0.73148	0	0.359917	0.300531	0.360016	0.332684	0	0.834425	0	0	0	0.338172	0.298356	0.669658	0.683232	0.739392	0	0	0.712807
ENSG00000286922	0	0	0	0	0	0	0.146325	0	0	0	0	0.335194	1.09761	0	0	0	0	0	0	0.967732	0	0	0	0.171035	1.26794	0.127069	0	0.750279	0	0.375243	0.173377	0	1.30457	0	0	0	0	0.621949	0	0	0	0.175596	0	0
ENSG00000178921	9.76961	10.2265	19.716	12.1683	21.4077	9.85285	8.13845	19.1297	3.75284	9.86926	11.885	11.0558	16.0901	6.85415	12.7073	14.0656	13.7167	10.8034	10.327	6.67587	23.091	9.2872	9.80605	7.85359	6.8335	8.32756	10.1996	11.4838	8.47472	10.1926	9.49354	7.72027	8.3746	5.60465	10.4069	8.43282	15.919	6.03351	8.3134	13.548	12.7926	9.65292	8.52498	12.1725
ENSG00000286924	0	0	0.206999	0.278107	0.317631	0	0.0862737	0	0.609743	0	1.07952	0.296447	0.431436	0	0	0.193314	0	0.342576	2.5106	0	0	0	0	0.403371	0.280344	0.149841	0.113398	0	0	0.110622	0.102224	0	0.170929	0	0.0964841	0	0.20782	0	0.205766	0.314905	0.113596	0.103532	0	0
ENSG00000286927	0	0	0	0	0	0	0	0	0	0	0	0	0	0	0	0	0	0	0	0	0	0	0	0	0	0	0	0	0	0	0	0	0	0	0	0	0	0	0	0	0	0	0	0
ENSG00000286926	0	0	0	0	0	0	0	0	0	0	0.481821	0	0	0.348623	0	0	0.373013	0	0	0.327428	0	0	0.425824	0	0.375378	0	0	0	0	0	0	0	0	0	0	0	0	0.368259	0	0	0	0	0	0.439907
ENSG00000286929	0	0	0	0	0	0	0	0	0	0	0	0	0	0	0	0	0	0	0	0	0	0	0	0	0	0	0	0	0	0	0	0	0	0	0	0	0	0	0	0	0	0	0	0
ENSG00000286928	0	0	0	0	0	0	0	0	0	0.246511	0	0	3.23977	0.300789	0.371768	0	0	0	0	0	0	0	0	0	0	0.0865537	0	0	0	0	0	0	0	0	0.111465	0.10965	0.120045	0	0.237716	0.242534	0.131235	0.119608	0	0
ENSG00000178928	0	0	0	0	0	0	0	0	0	0	0	0	0	0	0.12231	0	0	0	0	0	0	0	0	0.114985	0	0	0	0	0	0	0	0	0	0	0	0	0	0	0	0.119689	0	0	0	0
ENSG00000266341	0	0	0	0	0	0	0	0	0	0	0	0	0	0	0	0	0	0	0	0	0	0	0	0	0	0	0	0	0	0	0	0	0	0	0	0	0	0	0	0	0	0	0	0
ENSG00000266340	0	0	0.733174	0	0.750016	0	0	0.660648	0	0	1.27452	0.349996	0	0	0.37993	0.684701	0	0.303344	0	0	0.344131	0.588015	0.750929	0.357177	2.64788	1.32681	1.60659	1.56683	2.28952	2.35088	2.89654	0	2.11896	0.323172	1.02522	0.672344	1.10412	0.324708	0.728805	1.11537	1.20705	1.10011	1.27541	0.775764
ENSG00000252861	0	0	0	0	0	0	0	0	0	0	0	0	0	0	0	0	0	0	0	0	0	0	0	0	0	0	0	0	0	0	0	0	0	0	0	0	0	0	0	0	0	0	0	0
ENSG00000252860	0	0	0	0	0	0	0	0	0	2.40406	0	0	0	1.95561	0	0	2.09243	0	0	0	0	0	0	0	0	1.68821	7.66572	0	0	0	0	0	0	0	0	0	0	0	4.63659	0	2.5597	0	0	0
ENSG00000252863	0	0	0	0	0	0	0	0	0	0	0	0	0	0	0	0	0	0	0	0	0	0	0	0	0	0	0	0	0	0	0	0	0	0	0	0	0	0	0	0	0	0	0	0
ENSG00000168310	46.7023	35.4444	66.2053	33.0072	78.5787	47.1202	50.2663	49.6657	40.2564	58.1322	69.238	61.0768	71.9033	60.1302	41.7478	52.1443	51.5984	67.1266	71.0101	70.6088	46.4252	51.4982	46.7307	57.6667	87.1428	63.9182	63.4482	65.7985	52.8067	67.1806	57.5897	48.5928	80.7519	41.6991	33.8332	35.7691	62.5439	53.9082	65.8901	63.4235	41.3221	63.6729	42.4598	67.7725
ENSG00000252864	0	0	0	0	0	0	0	0	0	0	0	0	0	0	0	0	0	0	0	0	0	0	0	0	0	0	0	0	2.14202	0	0	0	0	0	0	0	0	0	2.38648	0	0	0	0	0
ENSG00000252867	0	0	0	0	0	0	0	0	0	0	0	0	0	0	0	0	0	0	0	0	0	0	0	0	0	0	0	0	0	0	0	0	0	0	0	0	0	0	0	0	0	0	0	0
ENSG00000252866	0	0	0	0	0	0	0	0	0	0	0	0	0	0	0	0	0	0	0	0	0	0	0	0	0	0	0	0	0	0	0	0	0	0	0	0	7.02432	0	0	0	0	0	0	0
ENSG00000252868	0	0	0	0	0	0	0	0	0	0	0	0	0	0	0	0	0	0	0	0	0	0	0	0	0	0	0	0	0	0	0	0	0	0	0	0	0	0	0	0	0	0	0	0
ENSG00000212135	2.14921	0	2.20613	0	0	0	1.83895	3.97579	2.16614	0	10.2268	2.10628	0	0	2.28643	4.12054	3.95864	1.82553	0	0	2.07099	0	6.77865	0	1.99187	0	4.83424	0	1.96834	9.43177	0	0	1.8217	0	0	0	6.64463	0	0	2.23743	4.84268	0	0	4.66856
ENSG00000212134	0	0	0	0	0	0	0	0	0	0	0	0	0	0	0	0	0	0	0	0	0	0	0	0	0	0	0	0	0	0	0	0	0	0	0	0	0	0	0	0	0	0	0	0
ENSG00000212133	0	0	0	0	0	0	0	0	0	0	0	0	0	0	0	0	0	0	0	0	0	0	0	0	0	0	0	0	0	0	0	0	0	0	0	0	0	0	0	0	0	0	0	0
ENSG00000229492	1.05372	0	0	0	0	0	0	0	0.424809	0	0	0	0	0	0	0	0	0	0	0	0	0	0	0	0	0	0	0	0	0	0	0	0	0	0	0	0	0	0	0	0	0.649179	0	0
ENSG00000241073	0	0	0	0.571182	0	0	0	0.574626	0	0	1.47809	0	0	0	0	0	0	0	0	0	0	0	0	0	0	0	0	0	0	0	0	0	0.526586	0	0.594482	0	0	0	0	0	0	0.637909	0	0
ENSG00000268416	0.0572917	0.0204798	0.147022	0	0.240639	0.115647	0	0	0	0	0	0.0280737	0.122572	0.0246564	0	0.137302	0	0	0	0	0.0276032	0	0.331281	1.17464	0.0265487	0.0638552	0.1933	0.502709	0	0	0.319461	1.24975	0.0728419	1.73678	1.26092	0.377507	0.738026	0.260452	0.0876876	1.1034	0.484094	0.32355	0.818416	0.217788
ENSG00000114268	1.836	1.87117	3.44845	4.38165	8.28591	9.08385	2.77424	2.1679	1.6536	4.91875	2.64879	4.36432	9.56926	0.975082	7.68819	3.4077	8.2025	1.99084	2.23714	2.08424	8.39415	7.07505	0.739247	1.36741	1.01371	12.307	9.05024	1.67099	1.03751	15.343	1.26733	1.06043	1.85422	1.16653	0.710225	0.330942	1.52978	3.97795	2.90973	1.66736	1.45233	2.52698	0.87192	1.6971
XLOC_018553	5.0758	0.172802	1.24053	3.33334	0.253805	2.14675	3.51581	2.45919	0.974435	13.0433	0	3.0794	2.06844	0	17.9995	0.231702	5.11976	0	0	2.93093	3.02779	2.18882	1.01645	3.86779	6.04827	5.92669	1.90284	0.265106	1.77091	7.42501	0.490093	2.57766	5.53155	0	0.462576	0.910082	1.99272	1.09881	3.20615	3.01951	1.08924	2.48183	0.431596	4.72532
ENSG00000268412	0	0.458483	0.65828	0	0	0.5178	0.54872	1.18633	1.2927	1.35713	0.762883	0.628488	4.11604	1.65596	1.36448	3.07379	1.77181	2.17886	0	1.03686	0.617955	2.1118	2.02266	0	0.594349	0.476511	0.721237	0.703387	0	0.70358	0.650164	0.621738	0	1.16064	1.22732	0.603663	0	0.583077	0	0	0	0	1.14512	0.69652
ENSG00000200673	0	0	0	0	0	0	0	0	0	0	0	0	0	0	0	0	0	0	0	0	0	0	0	0	0	0	0	0	0	0	0	0	0	0	0	0	0	0	0	0	0	0	0	0
ENSG00000200670	0	0	0	0	0	0	0	0	0	0	0	0	0	0	0	0	0	0	0	0	0	0	0	0	0	0	0	0	0	0	0	0	0	0	0	0	0	0	0	0	0	0	0	2.4914
ENSG00000200677	6.81608	0	3.49829	3.13334	0	2.75174	0	0	0	0	0	0	0	0	3.62562	0	0	0	0	0	9.85197	0	3.583	6.81698	3.15854	2.53231	3.83286	0	0	0	0	0	5.7774	0	0	0	0	0	0	0	0	3.49939	3.04275	3.7015
ENSG00000040487	25.4017	13.2076	20.8777	21.966	20.6112	15.7052	11.7033	18.6482	12.0848	24.9983	14.4749	9.74882	29.7378	15.2896	15.5904	19.4974	15.0505	12.9758	25.8745	13.5702	19.6844	16.6711	10.8317	17.0551	17.1215	14.1229	15.2829	17.6323	18.9528	20.6579	12.6063	11.4524	13.852	11.7343	13.0034	12.0391	16.8416	12.1131	14.047	15.9036	22.314	13.2237	19.19	14.5662
ENSG00000200674	0	2.00654	0	0	0	1.13307	0.600364	0	0.707182	0	0	0.68764	0	0.603938	0	0	1.93857	1.19196	0	1.13444	1.35223	1.73291	0	0	3.90173	0	1.57824	1.53918	1.28521	0.769799	1.42271	0	1.18946	0.634939	1.34283	0	0	0	0.715943	0	0	1.44092	0	2.28622
ENSG00000204709	0	0	1.05099	0	1.6127	0	0.438034	0.473512	0	0	0	0.501712	0	0	0	0	0	0.869674	0.637348	1.65541	0.493303	0	0	0	0.948918	0.38039	0	0	0	0	0.519015	0	0	0	0	0	0	0	0.522362	0	0	0.525659	0	0
ENSG00000204703	0	0.154209	0	0	0	0	0	0	0	0	0	0	0	0	0	0	0	0	0	0	0	0	0	0	0	0	0	0	0	0	0	0	0	0	0	0	0	0	0	0	0	0	0	0
ENSG00000204702	0	0	0	0	0	0	0	0	0	0	0	0	0	0	0	0	0	0	0	0	0	0	0	0	0	0	0	0	0	0	0	0	0	0	0	0	0	0	0.0988711	0	0	0	0	0
ENSG00000204701	0	0	0	0	0	0.0504113	0	0	0	0	0	0	0	0	0	0	0	0	0	0	0	0	0	0	0	0	0	0	0	0	0	0	0	0	0	0	0	0	0	0	0	0	0	0
ENSG00000204700	0	0	0	0	0	0	0	0	0	0	0	0	0	0	0	0	0	0	0	0	0	0	0	0	0	0	0	0	0	0	0	0	0	0	0	0	0	0	0	0	0	0	0	0
ENSG00000204706	0	0.0345884	0.148984	0.133442	0.0762032	0.371103	0.041396	0.0223744	0.0731419	0.230363	0.489198	0.0711207	0.258765	0.0416424	0.669096	0.0463781	0.0445558	0.0205469	0.361392	0.0977769	0	0.139402	0.228888	0.508059	0.291449	0.395433	0.462493	0.318386	0.31016	0.212315	0.171672	0.117261	0.738139	0.35024	0.277771	0.204935	0.324079	0.087976	0.246827	0.428111	0.381542	0.397416	0.194376	0.236458
ENSG00000204705	0	0	0	0	0	0	0	0	0	0	0	0	0	0	0	0	0	0	0	0	0	0	0	0	0	0	0	0	0	0	0	0	0	0	0	0	0	0	0	0	0	0	0	0
ENSG00000204704	0	0	0	0	0	0	0	0	0	0	0	0	0	0	0	0	0	0	0	0	0	0	0	0	0	0	0	0	0	0	0	0	0	0	0	0	0	0	0	0	0	0	0	0
ENSG00000217929	0	0	0	0.206335	0	0	0	0	0	0	0.177982	0	0.160047	0	0	0	0	0.127083	0	0	0	0.123172	0	0.0748179	0.138663	0.0555854	0	0	0	0.328293	0	0	0	0.0676949	0	0	0	0	0.0763314	0	0.25284	0.0768131	0.0667898	0.0812497
ENSG00000153107	14.6031	9.51325	17.8091	8.43833	9.45844	7.10761	12.0717	17.4518	4.26413	7.22045	8.19881	10.9676	10.9494	3.71501	6.58803	7.44094	16.3553	11.3605	8.68669	5.68194	16.3237	7.24691	5.97252	7.40488	6.22944	7.97324	9.11346	7.03548	6.32771	7.61762	6.6242	6.1361	7.98194	5.27965	4.78307	5.01027	8.54432	4.88594	7.13691	7.47693	5.63138	6.27107	4.02103	8.43056
ENSG00000228778	0.326351	0	0	0.300046	0.342689	0	0	0.301856	0	0.345317	0	0	0.349103	0	0	0.312846	0.300554	0	0	0	0	0.537338	0	0	0	0.242492	0	0	0	0	0	0	0	0	0.936859	0	0	0	0	0.679494	0	0.335099	0.291372	0.354453
ENSG00000228779	0	0.851713	1.22287	0.273825	0.312741	0	0	0	0.600354	0.31514	0	0.291882	0.637189	0	0	0.285506	0.274288	0	0.370792	0	0	0.24519	0.939364	0.893611	0.276027	1.54911	0.669913	0	1.6366	1.30702	1.2078	0	0.252446	0.269512	0.569991	1.40177	1.84158	0	0.303896	1.55028	0.671083	0.917442	1.06363	1.29391
ENSG00000228775	1.00026	0.255399	0.550045	0.821106	0.450144	0.692261	0.1834	0.264338	0.360051	0.566996	1.2324	0.945273	0.687855	0.491977	0.646075	0.102736	0.789595	0.455153	0.489225	0.866375	0.619621	0.64701	1.2394	1.53632	1.09258	0.982134	0.803534	0.548553	1.40684	0.666283	0.90544	0.554146	1.48371	1.39006	1.19644	1.27784	0.368151	0.422246	1.31224	1.22727	1.40864	1.13712	0.701683	0.853596
ENSG00000228776	0	0	0	0	0	0	0	0	0	0	0	0	0	0	0	0	0	0	0	0	0	0	0	0	0	0	0	0	0	0	0	0	0	0	0	0	0	0	0	0	0	0	0	0
ENSG00000228777	0	0	0	0	0	0	0	0	0	0	0	0	0	0	0	0	0	0	0	0	0	0	0	0	0	0	0	0	0	0	0	0	0	0	0	0	0	0	0	0	0	0	0	0
ENSG00000228770	0	0	0	0	0	0	0	0	0	0	0	0	0	0	0	0	0	0	0	0	0	0	0	0	0	0	0	0	0	0	0	0	0	0	0	0	0	0	0	0	0	0	0.806791	0
ENSG00000228771	0	0.557371	0	0.716777	0	0	0	0	0	0	0	0	0	0	2.48817	0	0	0	0	0	0	1.92546	0	0	0	0	0	0	0	0	0	0	0	0	0	0	0	0	0	0	0	0	0	0
ENSG00000228772	0	0	0	0	0	0	0	0	0	0	0	0	0	0	0	0	0	0	0	0	0	0	0	0.321123	0.892723	0	0	0	0	0	0	0	0	0	0	0	0	0	0	0	0	0	0	0
ENSG00000279268	0	0	1.08354	0	0	0	0	0	0	0	0	0	0	0	0	0	0	0	0	0	0	0	0	2.11145	0	1.56869	0	0	0	0	0	0	0	0	0	0	0	0	1.07708	0	0	1.08388	0.942446	0
ENSG00000279269	0	0	0	0.369249	0.421726	0.648558	0	0	0	0.424961	0	0	0	0	0	0	0	0	0	0	0	0.330635	0	0	0	0	0	0	0	0	0.407174	0	0	0	0	0	0.827782	0	0	0	0	0.412386	0	0
ENSG00000260042	0	0	0	0	0	0	0	0	0	0	0	0	0	0	0	0	0	0	0	0	0	0	0	0	0	0	0	0	0	0	0	0	0	0	0	0	0	0	0	0.253165	0	0	0	0
ENSG00000222685	0	0	0	0	0	0	0	0	0	0	0	0	0	0	0	0	0.804779	0	0	0	0	0	0	0.873971	0	0	0	0	0	0.958724	0	0	0	0	0	0	0	0	0	0	0	0	0	0
ENSG00000157211	0	0	0	0	0	0	0	0	0	0	0	0	0	0	0	0	0	0	0	0	0	0	0	0.221673	0	0.0548968	0	0	0	0	0	0	0.0626228	0	0	0	0.0761385	0	0	0	0.0832359	0.0758616	0	0
ENSG00000279261	0	0	0.301329	0	0	0	0	0	0	0.103538	0.232808	0	0	0	0.104099	0	0	0	0	0	0.0942902	0.0805566	0	0.195729	0.0906882	0.0727079	0	0	0.0896168	0	0	0	0	0.0885477	0.0936347	0	0	0.177937	0.0998444	0	0	0	0	0.106278
ENSG00000279262	0	0	0	0	0	0	0	0	0	0	0	0	0	0	0	0	0	0	0	0	0	0	0	0	0	0	0	0	0	0	0	0	0	0	0	0	0	0	0	0	0	0	0	0
ENSG00000279263	0	0	0	0	0	0	0	0	0	0	0	0	0	0	0	0	0	0	0	0	0	0	0	0	0	0	0	0	0	0	0	0	0	0	0	0	0	0	0	0	0	0	0	0
ENSG00000279264	0	0	0	0	0	0	0	0	0	0	0	0	0	0	0	0	0	0	0	0	0	0	0	0	0	0	0	0	0	0	0	0	0	0	0	0	0	0	0	0	0	0	0	0
ENSG00000198727	15657.7	21324.7	7119.55	37551.4	3022.31	18647.8	8788.59	4577.51	26887.8	10790.4	10976.9	10176	9484.46	7334.79	14437.7	12893.4	6459.63	7520.72	14523.8	6584.96	4541.58	18995.4	16546	11855.5	5548.18	8654.61	9723	9718.57	10062	9571.9	14092.6	18791.8	8178.21	16972	24463.5	16752.9	10851.1	13378.1	8200.36	15581.7	15927.6	14207.9	15282.8	10678.7
ENSG00000279266	0	0	0.131092	0.117416	0.0670518	0.154675	0	0.0590622	0.193074	0.135132	0.227885	0	0.0683068	0	0.407591	0.122425	0	0	0.0794979	0	0	0	0.0671333	0	0	0	0	0	0.116962	0	0.258952	0.0619075	0.108249	0	0	0	0.065806	0	0.0651554	0.0664762	0	0.0655667	0	0
ENSG00000279267	0.467312	2.50571	2.27851	2.25564	1.96282	1.98093	0.799701	2.05312	6.47615	3.21405	5.97604	1.83191	9.6229	0.502789	2.48573	2.01588	1.72149	2.38159	3.3453	1.13333	0.562878	2.30829	0.614129	2.92108	0.974476	1.56254	1.70808	2.43464	3.10288	1.92261	1.30288	3.17141	0.99025	1.16291	1.67689	0.989748	2.52834	1.16844	2.14573	1.70273	1.71106	1.67943	1.04306	2.53776
ENSG00000226646	0	0	0	0	0	0	0	0	0	0	0	0	0	0	0	0	0	0	0	0	0	0	0	0	0	0	0	0	0	0	0	0	0	0	0	0	0	0	0	0	0	0	0	0
ENSG00000226647	0	0.48316	0.346856	0.310671	0.177412	0.272835	0.144563	0	0.510854	0	0	0	0	0	0.17974	0.485886	0.155598	0	0	0.409749	0.162804	0.278183	0.355255	0	0.156585	0.251079	0	0.185312	0.773675	0.185362	0	0	0.143208	0	0	0	0	0.30723	0.344789	0	0.190346	0.173482	0	0.367005
ENSG00000226644	0	0.312373	0.896996	0	0	0.352787	0.373853	0.808266	0	0.92464	1.03953	0	0.467389	1.50431	0.929646	0.837693	0.40239	0	0	0	0.421025	0	0	0	0	0	0	0	0.800314	0	0	0	0.370346	0	0	0	0	0	0	0	0	0	0	0
ENSG00000226645	0	1.22116	0	0	0	0	0	0.526626	0	0	0	0.557989	0	0	0	0.5458	0	0.483613	0	0	0	0.937456	0	0	0.52768	1.26918	0	0	0	0.624658	0	0	0	0	0	0	0.586757	0.517672	0	0	0	0	0	0.61839
XLOC_020884	0	0	0	2.83927	0	0	1.98178	0.714099	0	0	0	0	0	0	0.821338	1.4802	0.711018	0	0	0	0	0	0.811683	0.772149	5.72421	1.14733	1.73657	0	3.53537	5.9292	0	0	2.61759	0.698638	0	0.72674	0	0	0.787769	0	1.7396	0.792741	3.44648	0
XLOC_020885	0	0.318795	0	6.7645	0	0	0	0.206221	0	0	0	0.218502	0	0	0.71157	0	0	0.378755	0	0	0	0	0.234402	0.222985	1.2398	0	1.75523	0	0.204192	1.22305	0	0.216156	1.13388	0	0.853388	0.209872	0.229768	0	0.227496	1.39264	0.251186	0.457864	0.796234	0.242154
ENSG00000226640	0	0	0	0	0	0	0	0	0	0	0	0	0	0	0	0	0	0	0	0	0	0	0	0	0	0	0	1.30504	0	0	0	0	0	0	0	0	0	0	0	0	0	0	0	0
ENSG00000226641	0	0	0	0	0	0	0	0	0	0	0	0	0	0	0	0	0	0	0	0	0	0	0	0	0	0	0	0	0	0	0	0	0	0	0	0	0	0	0	0	0	0	0.416816	0
ENSG00000144063	64.7566	1.95069	12.1366	1.33791	6.97175	0.367178	63.1126	9.16948	3.66667	3.94567	9.30468	24.2444	5.44829	6.18443	2.90271	17.0014	18.7624	3.63088	5.09538	22.7926	14.3729	10.9317	2.86859	1.91021	13.3181	77.5817	42.8585	3.69097	1.91581	106.369	2.12078	3.26252	5.62762	1.23454	2.17577	1.11297	4.78018	28.4465	2.22726	1.89367	1.53699	1.30743	2.27365	6.6184
ENSG00000227979	0	0	0	0	0	0	0	0	0	0	0	0	0	0	0	0	0	0	0	0	0	0	0	0	0	0	0	0	0	0	0	0	0	0	0	0	0	0	0	0	0	0	0	0
ENSG00000226648	0.0851908	0.203018	0.495531	1.14875	0.417459	0.29807	0.340166	0.210124	0.543792	0.420661	0.304027	0.445276	0.45565	0.0733266	0.664618	0.190552	0.313826	0.192962	0.388888	0.137737	0.547267	0.631201	1.01506	0.568014	1.15799	1.37151	0.958101	0.872096	1.0923	0.623096	1.03642	0.550617	0.914646	0.231272	0.489116	0.56134	0.819407	0.154914	1.07208	1.12338	0.831804	1.4579	0.836658	1.63464
ENSG00000226649	0	0	0	0.504216	0	0	0	0.507256	0.55274	0	0	0.537466	0	0	0.583433	0.525725	0	0.465825	0	0	0	0	0.576575	0.548492	0.508271	1.2225	0	0	0.502266	0	0	0	0	0	0.524785	0	0	0	0	1.71279	1.23572	0	0.489638	0.595644
ENSG00000158022	0.370439	0.0662095	0.380248	0.0851451	0	0.0747755	0	0.171317	0	0.391967	4.95756	0.18152	0.0990661	0.159425	0.197045	0.887773	0.426445	0.550636	1.03767	0	0	1.2961	0	0.092622	0.17166	0.756941	0.520769	0.711032	0.339264	0.101604	0.18778	0	0.392486	0.335216	0.443093	0	0.286318	0	0	0	0.313007	0.095092	0.165367	0.301753
ENSG00000158023	0.310124	0.443433	1.13009	0.484716	1.46542	0.325523	0.875669	0.631062	0.312567	0.574257	0.424259	1.13973	0.447855	0.12012	0.445396	0.13378	0.114244	0.250247	0.173743	1.32874	1.539	0.446792	0.195627	0.341181	0.373646	0.253478	0.488294	0.493217	0.355031	0.408291	0.424456	0.195432	0.302295	0.168382	0.118703	0.160558	0.319599	0.155083	0.56959	0.403567	0.244574	0.796091	0.526079	0.488401
ENSG00000183242	0.562648	0	0	0	0	0	0	0.028912	0	0	0.0371846	0.0306339	0	0.026905	0	0	0	0.0531011	0	0	0	0	0	0	0	0	0	0	0	0	0	0	0	0	0	0.0882715	0	0	0	0.0325413	0	0	0	0
ENSG00000164045	10.59	8.55864	14.297	2.22244	7.1314	10.5489	8.81499	10.1678	1.21816	17.2344	0.684663	9.5888	14.1604	3.36865	17.5727	3.03449	34.5591	10.3639	0.644882	2.93121	14.974	6.77558	4.71971	2.93566	3.41381	3.9344	4.91938	3.72447	2.21385	3.28349	2.04225	2.34355	2.63433	1.1458	1.487	2.60049	4.2112	2.72112	3.3474	5.15284	2.52883	1.9502	2.05542	3.81313
ENSG00000283726	0	0	0	0	0	0	0	0	0	0	0	0	0	0	0	0	0	0	0	0	0	0	0	0	0	0	0	0	0	0	0	0	0	0	0	0	0	0	0	0	0	0	0	0
ENSG00000131788	25.0675	12.1724	23.1836	16.7946	18.2432	17.3544	17.6686	19.6966	14.1083	47.7962	26.2771	15.5184	56.0195	14.1849	19.75	26.1714	16.0001	15.2629	32.5679	18.3385	31.0428	20.0647	20.666	20.007	25.6705	11.8027	22.2746	15.6256	23.367	16.4467	18.3182	13.6674	21.6262	10.6008	19.5222	20.7461	28.6468	10.9671	25.3753	23.6159	27.6822	18.7566	16.2204	22.266
ENSG00000283728	0	0	0	0	0	0	0	0	0	0	0	0	0	0	0	0	0	0	0	0	0	0	0	0	0	0	0	0	0	0	0	0	0	0	0	0	0	0	0	0	0	0	0	0
ENSG00000198722	11.6151	9.00869	13.3583	17.6839	4.71358	20.6926	15.1127	24.2833	8.17583	39.6047	12.9141	11.1612	43.544	7.17712	10.3161	10.9557	18.2045	6.43767	11.4258	7.88218	9.1387	13.4989	13.8219	13.1353	11.5178	12.8072	12.7484	10.1537	11.6501	21.073	17.6771	12.4747	11.1096	13.8134	14.6452	16.8641	13.9055	10.5849	12.0283	14.5186	16.8975	12.0495	8.14629	9.70741
ENSG00000260251	0	0	0	0	0	0	0	0	0	0	0	0	0	0	0	0	0	0	0	0	0	0	0	0	0	0	0	0	0	0	0	0	0	0	0	0	0	0	0	0	0	0	0	0
ENSG00000227412	0	0	0	0	0	0	0	0	0	0	0	0	0	0	0	0	0	0	0	0	0	0	0	0	0	0	0	0	0	0	0	0	0	0	0	0	0	0	0	0	0	0	0	0
ENSG00000183248	1.81579	0.343631	1.20604	0.343706	0.0560791	2.19917	0.365567	0.691558	0.322957	16.5572	0.571778	0.680405	35.0771	0.781455	1.24993	0.972714	1.81981	0.498987	0.398931	0.561253	0.0514617	0.395696	0.84221	1.06825	0.643446	0.31746	0.780815	0.351457	0.489111	0.644515	1.08288	1.03553	1.13168	0.773241	0.664351	0.804344	0.495335	0.485571	1.19885	0.72277	1.32369	0.712881	0.715221	0.928069
ENSG00000183249	0	0	0	0	0	0	0	0	0	0	0	0	0	0	0	0	0	0	0	0	0	0	0	0	0	0	0	0	0	0	0	0	0	0	0	0	0	0	0	0	0	0	0	0
ENSG00000127774	1.23608	0.220927	0.634404	0.284111	0.973466	1.49706	2.9085	0.285824	0.311453	0.980933	1.47043	0.90854	0.991687	1.86188	1.64374	0.888693	1.42296	0	0.76944	0.499625	0.893314	0.2544	0.649767	0.61812	0.572792	0.229614	0.347539	0.677875	0.283013	0.678061	0	0.898782	0.261929	0	0	0.290884	1.91076	1.68579	0	0.321703	0.348146	0.317302	0.275897	0.671257
ENSG00000239926	0	0	0.327818	0	0	0	0	0	0.96563	0	1.89955	0	0.341625	0.274885	0	0	0	0	0.795192	0	0	0	0.671513	0	0	0.711895	0	0	0.292484	0.700754	0	0	0	0	0.305597	0.601239	0.329118	0	0	0	0	0	0.285131	0
ENSG00000239924	0	0	0	0	0	0	0	0	0	0	0	0	0	0	0	0	0	0	0	0	0	0	0	0	0	0	0	0	0	0	0	0	0	0	0	0	0	0	0	0	0	0	0	0
ENSG00000239923	0	0	0	0	0	0	0	0	0	0	0	0	0	0	0	0	0	0	0	0	0	0	0	0.837173	0	0	0	0	0	0	0	0	0	0	0	0	0	0	0	0	0	0	0	0
ENSG00000239922	0	0	0	0	0	0	0	0	0	0	0	0	0	0	0	0.056747	0	0	0	0	0	0	0	0	0	0	0	0	0	0	0	0	0	0	0	0	0	0	0	0	0	0	0	0
ENSG00000239921	0	0	0	0	0	0	0	0	0	0	0	0	0	0	0.0739814	0	0	0	0	0	0	0.0286251	0.0365559	0	0.0644506	0.103345	0	0	0.700581	0	0.0352516	0	0.0294722	0	0.0332723	0.098191	0	0.0316142	0	0	0.548428	0.0714056	0.372528	0.15106
ENSG00000239920	0.0906221	0	0	0.0416588	0.0475794	0	0	0.0838201	0.274008	0.0958886	0.107803	0.133218	0	0.0390007	0	0.21718	0	0	0.169233	0	0	0.0746048	0.190549	0.271902	0.125982	0.16834	0.152878	0	0.0829956	0.149135	0.0459375	0.175716	0.115219	0.123008	0	0.341216	0.0466954	0.0411975	0.231169	0.0943419	0.153145	0.0465256	0	0.0984256
ENSG00000233924	0.272643	0	0	0	0.572584	0	0	0	0.274791	0.288488	0	0.801592	0.583301	0.469346	0.29005	0	0	0.926327	0	0	0.262719	0	0	0	0	0	0.306629	0.29904	0	0.299122	0	0	0	0	0	0	0	0	0.278195	0	0	0	0	0
ENSG00000233927	249.258	943.408	706.674	261.876	697.372	295.705	256.431	700.186	331.217	479.003	470.488	594.038	644.79	497.116	684.487	823.781	766.945	1096.65	270.794	245.733	361.58	470.926	290.58	498.019	235.705	99.966	571.673	188.682	314.789	346.835	315.823	325.591	292.387	528.95	256.291	259.111	387.399	441.896	347.038	377.396	209.155	128.316	241.137	444.6
ENSG00000233926	0.253117	0	0	0	0.132894	0	0.324865	0	0	0.40174	0.301106	0	0.812289	0	0	0.242642	0	0	0.787809	0	0	0.416758	0	0	0	0	0	0.277623	0.347723	0.13885	0	0	0	0	0.242208	0	0	0	0.129136	0	0	0	0.112993	0.274913
ENSG00000233921	0	0	0	0	0	0	0	0	0	0	0	0	0	0	0	0	0	0	0	0	0	0	0	0	0	0	0	0	0	0	0	0	0	0	0	0	0	0	0	0	0	0	0	0
ENSG00000233920	0.390127	0	0	0.179341	0	0	0.166904	0.360845	0.1966	0.619199	0	0.191167	0.208662	0	0	0.186991	0.359288	0	0	0	0	0	0	0	0	0	0	0	0	0	0.197761	0	0	0.176516	0	0	0	0	0	0	0	0	0	0.21186
ENSG00000233922	0.783564	0.0233414	0.402157	0.300169	0.102849	0	0.0279354	0.392573	0.0329057	0.380005	0.5049	3.5516	3.00352	0.224813	0.0694658	0.0312974	0.992234	8.62449	0.487758	0.158359	0.377522	0.0537559	0.205948	0.163264	0.3631	0.339629	0.257028	0.465523	0.0897027	0.107458	0.529599	0.253222	0.110693	0.177265	0.0312415	0.307326	0.302814	0.0296845	0.233194	0.135955	0.220694	0.201142	0.437237	0.354599
ENSG00000173838	0.242442	0.0346658	0	0	0.0509157	0.0391508	0	0.0448489	0.0977406	0.513063	0.115363	0.0950397	0.778031	0.0417355	0.051584	0.0464818	0.0446554	0	0	0	0	0.0798362	0	0	0	0.180144	0	0.106366	0.177631	0.106395	0	0	0.123298	0	0	0	0.0999396	0	0.0494758	0	0.0546278	0.049788	0.0432912	0.0526637
ENSG00000233929	0	0	2.63312	2.35843	0	2.0712	0	0	0	4.0714	1.52577	3.77093	2.74402	0	2.72896	0	0	0	0	0	0	0	0	0	0	1.90604	1.44247	1.40677	0	0	0	0	1.08715	2.32128	0	0	2.64356	0	0	1.33524	0	0	0	0
ENSG00000122729	28.5139	33.8854	24.407	14.661	19.9609	11.1162	23.8032	38.5236	16.6447	18.7441	32.6803	24.5402	20.3345	28.973	14.3777	23.5804	22.5085	18.2116	39.5874	30.0961	30.2145	20.2506	35.1234	25.928	37.3715	46.5503	38.1409	28.5038	32.4186	43.0272	34.5424	27.8585	36.6947	27.9457	26.0763	22.7387	31.5653	27.131	31.8654	35.8315	28.5311	39.9129	18.6915	28.5685
ENSG00000227418	0	0	0	0	0	0	0	0	0	0.737228	0	0	0	0	0	0	0	0	0	0	0	0	0	0	0	0	0	0	0	0	0	0	0	0	0	0	0	0	0	0	0	0	0	0
ENSG00000245311	0.29672	0	0	0	0	0	0.253885	0	0	0.313964	0	0	0	0	0.315663	0	0	0	0	0	0.28592	0	0	0	0.824992	0.44095	0.333707	0.650895	0.543497	0.325537	0	0	1.00602	0	0	0	1.52893	0	0.605524	0.308899	0	0	0.264916	0.32227
ENSG00000245317	0.98444	0.938408	3.36836	4.82715	1.89516	0.264954	1.68465	0.91055	5.12634	2.60413	4.87952	0.482388	2.28165	0.988564	0.174548	2.04469	1.35993	1.25427	8.57921	0.928463	3.16203	1.48581	1.55247	3.77419	1.06443	1.58487	1.10715	1.25971	1.65292	0.90004	1.82976	2.0679	2.22513	1.6332	1.72702	2.78001	1.35269	0.74589	2.00897	1.70808	2.21817	2.02165	0.146487	2.67303
ENSG00000165406	12.0614	8.48693	17.1377	7.67493	14.2651	8.76485	18.4407	11.4497	12.2844	55.2813	26.4687	10.8251	19.4893	7.37646	9.82622	15.3048	8.53563	13.8846	25.4089	12.4191	8.44155	15.3125	10.6117	16.92	20.6801	23.5139	20.8472	21.6193	15.087	19.8144	18.471	12.8322	16.9763	11.6039	11.1772	8.60485	18.7103	12.0631	17.4242	14.4731	19.0956	13.1343	10.2869	18.6159
ENSG00000165409	0	0.068821	0.17292	0.110629	0.808652	0.0194312	0.205915	0.378408	0	0.66207	0.0286283	0.283019	0.231691	0.165713	0.0256021	0.161488	1.21898	0.102206	0.0898832	0.272367	0.208707	0.118872	0.278312	0.120344	0.535292	1.39478	0.730768	0.580704	0.352645	0.343237	0.536764	0.13999	0.265179	0.108887	0.253313	0.0226534	0.744027	0.26257	1.47334	0.526123	0.704932	0.766031	1.00985	0.653448
ENSG00000257998	0	0	0	0	0	0	0	0	0	0	0	0	0	0	0	0	0	0	0	0	0	0	0	0	0	0	0	0	0	0	0	0	0	0	0	0	0	0	0	0	0	0	0	0
ENSG00000128944	36.0168	11.5365	18.8828	7.89269	25.1454	7.34839	25.2393	16.597	3.77317	19.6013	5.14451	22.0767	23.1995	6.7224	22.1794	7.79626	19.6759	37.6101	6.10723	9.23575	31.2228	10.9995	5.90381	5.42259	9.21241	7.81756	11.7599	7.15034	9.34003	6.6566	8.83421	5.19393	6.72936	7.65156	6.60879	9.53906	13.7028	7.7466	9.28634	11.4233	9.59889	7.75432	6.3967	7.50115
ENSG00000257991	0	0.46985	0	0	0	0.530638	0	0	0	0	0	0	0	0	0	0.630001	0	0	0	0	0	0	0	0	0	0	0	0	0	0	0	0	0.55705	0	0	0	0	0	0	0	0	0	0	0
ENSG00000257997	0	0	0	0	0	0	0	0	0	0	0	0	0	0	0	0	0	0	0	0	0	0	0	0	0	0	0	0	0	0	0	0	0	0	0	0	0	0	0	0	0	0	0	0
ENSG00000257994	0	0	0	0	0	0	0	0	0	0	0	0	0	0	0	0	0	0	0	0	0	0	0	0	0	0	0	0	0	0	0	0	0	0	0	0	0	0	0	0	0	0.620144	0	0
ENSG00000257995	0	0	0	0	0	0	0	0	0	0	0	0	0	0	0	0	0	0	0	0	0	0	0	0	0	0	0	0	0	0	0	0	0	0	0	0	0	0	0	0	0	0	0	0
ENSG00000206635	0	0	0	0	0	0	0	0	0	2.35913	0	0	0	0	0	0	0	0	0	0	0	0	2.34402	0	0	0	0	0	2.04192	4.89218	0	0	0	0	2.13347	2.09872	0	0	0	0	0	0	0	0
ENSG00000206634	1.78032	1.2728	3.65493	3.27364	0	7.18738	0	0	3.58868	3.76756	2.11786	1.74476	7.61774	0	3.78796	3.41329	1.63959	0	6.64934	0	0	0	0	3.56111	4.94995	9.25995	6.00672	13.6688	11.4134	3.90644	1.80493	5.17806	3.01805	0	8.51796	3.35168	5.50413	0	9.08286	1.85339	4.01147	0	3.179	5.80086
ENSG00000206637	0	0	0	0	0	0	0	0	0	0	0	0	0	0	0	0	0	0	0	0	0	0	0	0	0	1.31305	0	0	0	0	0	0	0	0	0	0	0	0	0	0	0	0	0	0
ENSG00000120071	8.3294	4.43224	8.6834	4.83568	5.53342	3.13259	6.52806	8.47185	4.86769	7.59672	9.69448	5.74253	12.5896	3.82999	6.18048	5.59792	4.53996	5.90287	9.11254	5.40783	5.74265	5.91875	6.72808	7.70046	10.1847	7.91282	9.49138	9.42099	8.16872	10.6413	8.60676	6.9702	9.06881	4.24375	6.08546	5.90162	9.81015	4.86395	8.01948	9.17096	7.78436	8.23437	5.62434	9.9046
ENSG00000206631	0	0	0	0	0	0	0	0	0	0	0	0	0	0	0	0	0	0	0	0	0	0	0	0	2.06633	0	0	0	0	0	0	0	0	0	0	0	0	0	0	0	0	0	0	0
ENSG00000206630	0	0	0	0	0	0	0	0	0	0	0	0	0	0	0	0	0	0	0	0	0	0	0	0	0	0	0	0	0	0	0	0	0	0	0	0	0	0	0	0	0	0	0	0
ENSG00000206633	1.75414	1.25409	0	3.2255	1.84195	8.49802	1.50091	0	0	0	2.08671	0	0	0	5.59838	0	0	0	0	0	0	1.4441	1.84419	5.26311	3.25144	5.21359	0	9.61985	0	3.849	5.33517	0	0	0	0	11.5584	39.7701	0	3.57972	0	0	12.6081	6.26449	0
ENSG00000225224	0.513038	0	0	0	0	0.41424	0	0	1.03416	0	0.610307	0.50279	1.09761	0.441589	0	0	2.36242	0	0.638718	0.414742	0	0.422359	0.539377	0.513106	0	0	0.57699	1.12542	0.939724	0	0	0	0.434858	0.464256	1.96371	0.482931	0	0	0.523485	1.06819	0	0	0.458049	1.11443
ENSG00000255843	7.42929	0	0	1.13841	1.3002	0.333256	0	0	1.24797	1.7469	1.47297	0.404494	2.20756	0	0.439089	0	0	1.05173	0	0.333659	0.397715	0	0.433928	0.825585	1.14757	1.22673	0.464187	0.452699	0.756006	0.452823	0.83689	1.20045	1.39937	0	2.3697	0.388517	1.27604	0	0.421143	0.42968	0	1.2714	1.1055	0.896558
ENSG00000206639	0	0	0	0	0	0	0	0	0	0	0	0	0	0	0	0	0	0	0	0	0	0	0	0	0	0	0	0	0	0	0	0	0	0	0	0	0	0	0	0	0	0	0	0
ENSG00000255847	0	0	0.693711	0.155336	0	0.272835	0.144563	0	0	0	0	0.331158	1.62659	0	0	0	0	0	0	0.136583	0	0	0	0	0.156585	0.12554	0.190014	0	0	0.185362	0	0.163801	0	0	0	0	0.174116	0	0.172394	0	0.380692	0.346965	0	0
ENSG00000287259	0	0	0	0.432611	0	0	0	0	0.948488	0	0.559749	0	0	0.135003	0	0	0	0	0.390538	0	0	0.129124	0	0.313733	0	0	0	0	0	0	0.159015	0	0	0	0	0	0	0	0	0	0.353411	0	0	0
ENSG00000254719	2.29387	5.73985	12.9504	1.05449	18.0653	2.7782	10.795	5.30424	0	10.9223	6.82194	3.37208	4.90758	3.94882	3.66048	13.1937	7.39391	5.84521	5.71162	6.49031	7.73633	10.3864	1.20582	0	1.06297	1.70444	5.15962	3.77394	2.10083	2.51665	1.16279	4.44782	1.94432	2.07576	2.19501	2.15926	3.54593	10.4281	0	3.58204	10.3373	1.17768	2.04801	0
ENSG00000254718	0.0756381	0.108152	0.155282	0.417249	0.0794247	0.0610722	0.129438	0.0699608	0.304936	0.400169	0	0.0741273	0.566379	0.130209	0.321869	0.217524	0.0696591	0.256987	0.282502	0.0611462	0	0.560423	0.318085	0.680833	0.210302	0.393416	0.680533	0.497768	0.554181	0.580888	0.153368	0.65998	0.448784	0.205338	0.579027	0.783193	0.623592	0.343857	0.385892	0.472457	0.681722	0.776655	0.540248	0.657211
ENSG00000207946	0	0	0	0	0	0	0	0	0	0	0	0	0	0	0	0	0	0	0	0	0	0	0	0	0	0	0	0	0	0	0	0	0	0	0	0	0	0	0	0	0	0	0	0
ENSG00000241255	0	0.424268	0	0	0	0	0	0.548897	0.598114	0.627927	0	0	0	0	0	0	0	0	0.738816	0	0	0.48855	0	1.18704	0	0	0	0	0	0	0	0.57534	0	0	0	0	0.61157	0	0	0	0	0	0	1.28908
ENSG00000207940	2.43431	0	0	4.4762	0	1.96553	0	0	0	5.15157	0	0	0	0	0	4.66715	2.24188	0	0	0	0	0	5.11857	2.43463	0	0	0	5.34	0	2.67073	4.93594	2.36007	4.12671	0	0	0	2.50869	0	0	0	8.22762	7.49869	0	0
ENSG00000207941	0	0	0	0	0	0	0	0	0	0	0	0	0	0	2.64368	0	0	0	0	0	0	0	0	0	0	0	0	0	0	0	0	0	0	0	0	0	0	0	0	0	0	0	0	0
ENSG00000207942	0	0	0	0	0	0	0	0	0	0	0	0	0	0	0	0	0	0	0	0	0	0	0	0	0	0	0	0	0	0	0	0	0	0	0	0	0	0	0	0	0	0	0	0
ENSG00000207943	0	0	0	0	0	0	0	0	0	0	0	0	0	0	0	0	0	0	0	0	0	0	0	0	2.27936	0	0	0	0	0	0	0	0	0	0	0	5.0691	0	0	0	0	5.05066	0	0
ENSG00000254710	0	0	0	0	0.270524	0	0	0	0.778969	0	0.612943	0	0	0	0	0	0	0	0.320739	0.416534	0	0	0	0	0	0	0	0	0	0	0	0	0	0	0.246524	0	0	0	0	0	0	0	0	0
ENSG00000254713	0	0	0	0	0	0	0	0	0	0	0	0	0.263903	0	0	0	0	0	0	0	0	0	0	0	0	0	0	0	0	0	0	0	0	0	0	0	0	0	0	0	0	0	0	0
ENSG00000254712	0	0	0	0	0	0	0	0	0	0	0	0	0	0	0	0	0	0	0	0	0	0.587429	0	0	0	0	0	0	0	0	0	0	0	0	0	0	0	0	0	0	0	0	0	0
ENSG00000207948	0	0	0	0	0	0	0	0	0	0	0	0	0	0	0	0	0	0	0	0	0	0	0	0	0	0	0	0	0	0	0	0	0	0	0	0	0	0	0	0	0	0	0	0
ENSG00000254717	0	0	0.210922	0	0	0	0	0	0	0	0	0	1.75844	0	0	0	0.189237	0	0	0	0	0	0.216029	0	0	0	0.231094	0	0.188188	0.225436	0	0.199213	0	0	0	0.193422	0.423516	0	0.209665	0.213915	0.231498	0	0.183456	0
ENSG00000147614	10.7921	2.32048	1.49927	0.149207	0.255618	0.720694	2.08289	0.600426	0.327132	0.429297	0	0.954276	2.43042	0.558745	0.0863243	0.388929	0.448377	1.10277	0	0.852761	4.30046	0.334009	0.170619	0.162309	0.827237	0.542639	0.365034	1.157	0.520204	1.51341	0.904923	0.236007	0.412671	0.220285	0	0.152764	0.250869	0.221331	0.248389	0.253423	0.091418	0.416594	0.0724465	0.264393
ENSG00000240849	14.1676	8.45144	12.7828	11.2004	15.7612	16.2967	9.72875	8.73612	12.0357	15.9139	12.4166	12.7644	13.1281	5.85129	19.5521	13.7543	12.3551	9.19786	10.8975	7.757	24.3473	12.1835	6.32481	6.49809	7.88938	6.90631	6.02161	8.314	7.52069	8.51428	4.87931	6.0366	6.37401	4.16461	3.94333	4.2755	5.98276	4.89547	7.02854	7.76598	5.21881	5.55948	4.64604	5.29253
ENSG00000278135	0	0	0	0	0	2.0276	0	0	0	0	0	2.46103	0	0	0	0	0	0	0	0	0	0	0	0	0	0	2.82421	0	0	2.75507	2.54591	0	0	0	4.80592	0	0	0	2.56232	2.61426	0	0	0	0
ENSG00000244740	0	0	0	0	0	0	0	0	0	0	0	0	0	0	0	0	0	0	0	0	0	0	0	0	0	0	0	0	0	0	0	0	0	0	0	0	0	0	0	0	0	0	0	0
ENSG00000278133	20.8269	23.9139	46.3199	38.0063	14.911	16.5614	28.0805	29.7711	25.1255	27.3796	30.031	29.6886	38.4817	23.6303	21.4851	41.4425	35.7456	31.092	33.7862	23.4691	35.5766	20.7828	39.1476	56.4925	40.6516	46.4257	40.458	36.6878	57.8005	39.8137	50.2278	35.4884	41.4582	32.2677	41.6704	53.7644	52.032	22.3791	48.2978	46.3202	59.3709	49.2506	32.9632	44.8979
ENSG00000158683	0.537676	0.133062	0.233502	0.70348	0.608023	0.367344	0.0884725	0.267787	0.396012	0.371988	1.77124	0.344535	0.376066	0.213598	0.264001	0.852434	0.323767	0.579657	1.26155	0.802448	0.119563	0.663964	0.260898	0.186143	0.268323	0.169026	0.348865	0.476323	0.397729	0.204194	0.377384	0.541326	0.262928	0.0187135	0.336406	0.272528	0.277052	0.206827	0.168808	0.581275	0.419369	0.318512	0.535436	0.516593
ENSG00000278131	0	0	0.13765	0	0.140812	0	0	0	0	0	0.159524	0	0	0	0	0	0	0	0	0	0	0.110397	0.281968	0	0.124282	0	0	0	0	0	0	0	0	0	0	0.12623	0	0	0	0	0	0	0	0.291293
ENSG00000278130	0	0	0	0	0	0	0	0	0	0	0	0	0	0	0	0	0	0	0	0	0	0	0	0	0	0	0	0	0	0	0	0	0.231891	0	0	0	0	0.248744	0	0	0	0.280914	0	0
ENSG00000240842	0	0	0	0	0	0	0	0	0	0	0	0	0	0	0	0	0	0	0	0	0	0	0	0	0	0	0	0	0	0	0	0	0	0	0	0	0	0	0	0	0	0	0	0
ENSG00000225222	0	0	0	0	0	0	0	0	0.563096	0	0	0	0	0	0	0	0	0	0	0	0	0	0.587377	0	0	0	0	0	0	0	0.56642	0	0	0.505572	0	0	0	0	0	0	0	0	0	1.21361
ENSG00000240846	0	0	0	0	0	0	0	0	0	0	0	0	0	0	0	0	0	0.635216	0	0	0	0	0	0	0	0.55568	0	0	0	0	0	0	0	0	0	0	0	0	0	0	0	0	0	0
ENSG00000240847	0	0	0	0	0	0	0	0	0	0	0	0	0	0	0	0	0	0	0	0	0	0	0	0	0	0	0	0	0	0	0	0	0	0	0	0	0	0	0	0	0	0	0	0
ENSG00000123143	132.208	87.104	167.173	78.6622	80.7383	65.4572	102.923	88.7781	89.353	95.991	107.366	60.4344	169.246	84.3919	59.3996	87.113	43.9599	76.1795	143.266	86.8536	59.4713	97.2851	57.8334	44.4364	77.4775	28.1441	48.8082	99.5587	59.1703	28.0811	53.0494	50.3797	62.9416	34.8825	37.5284	35.7513	71.5803	66.8121	57.1826	56.0316	66.5091	42.9721	58.9727	63.3892
ENSG00000124831	32.1802	22.7872	48.8908	36.7216	49.6538	23.7389	31.2255	41.7508	50.4058	24.0625	60.6532	33.766	41.9339	16.7465	28.1673	31.3502	33.6089	31.3195	69.7234	35.4837	32.9915	29.88	32.8835	28.7187	50.5491	40.5672	34.6082	30.5646	44.5137	55.8789	28.014	23.4996	47.5003	14.7807	20.621	21.6782	33.9073	24.8608	38.2497	38.0856	25.2339	34.099	19.4977	33.9515
ENSG00000008056	1.34204	0.137066	0.131197	0.352532	0.402634	0.309598	0	0.236439	0.386459	4.6658	0.988295	0.563669	0.341809	0.385045	0.679864	1.04145	0.765111	0.325691	0.795618	0.309973	0.184741	1.31528	0.134375	0.511319	0.533051	0.18994	0	0.490656	0.351169	0.420678	0.19437	0.247829	0.27084	0.23132	0.122304	0.120312	0.263436	0.522942	0.0652078	0.266118	0.0719981	0.131239	0.228227	0.138819
ENSG00000130518	0.495701	0.16787	0.964094	3.62198	0.273956	1.07433	1.78586	0.386101	1.18328	1.76677	4.09674	0.63921	2.09313	0.40421	3.05307	0.250099	0.913033	0.465367	0.584654	1.22327	0.351959	0.279217	1.94745	3.07897	8.84971	2.26812	1.61379	4.92186	5.06551	1.03044	1.82507	3.28819	4.17952	0.40135	1.22329	1.27704	3.79101	1.3521	1.09145	1.68395	2.0869	2.81283	3.7502	1.13344
ENSG00000177830	26.9769	22.7238	35.7336	18.8269	42.5845	97.5869	26.3963	53.3627	16.3764	49.5998	38.5522	29.4047	75.6678	28.4309	49.6789	37.9372	33.4128	46.9246	29.8722	28.2139	35.9468	36.0983	21.2948	18.4322	18.7721	17.1672	22.7797	23.5343	20.2626	18.4125	23.1075	20.975	18.489	23.6061	18.9986	18.0187	22.8464	22.7064	27.5262	20.8546	23.8727	17.7353	18.0044	20.2101
ENSG00000159374	0.159042	0.397963	3.42832	0.658001	0.751516	0.385244	6.6	2.86853	1.12206	1.76699	2.17574	0.389663	4.25324	1.43737	7.95219	0.686071	9.95995	1.28335	0.297004	0.964275	0.842891	2.0949	1.08684	0.636251	1.32659	1.24083	1.0732	0.78498	1.60223	1.13417	1.45117	0.539668	1.14585	0.719597	0.837031	0.748543	1.39316	0.650714	3.48903	1.98684	1.25425	1.79635	0.780973	2.07284
ENSG00000159377	562.671	587.112	338.107	262.272	767.195	375.091	411.898	449.412	269.974	556.289	323.724	333.258	419.239	230.076	604.327	334.264	560.686	395.351	390.787	228.431	503.571	266.545	120.389	250.72	135.156	160.161	288.754	170.418	167.591	189.678	146.141	132.024	168.904	145.172	106.997	112.334	203.97	198.43	198.402	174.491	173.024	162.19	118.574	173.753
ENSG00000130511	57.916	27.2407	47.428	37.6865	41.442	29.3402	43.8584	37.5428	42.6877	140.643	52.2927	36.1624	80.8315	34.9366	30.2948	46.3686	51.491	61.2535	53.8282	39.1028	47.2281	46.2926	16.3608	18.2917	18.5859	17.8216	27.1548	27.3626	16.9705	18.3054	21.3072	18.3536	24.3412	11.6868	11.0533	12.1569	32.9014	20.0568	27.4196	20.4596	23.4066	17.7911	20.4112	26.3113
ENSG00000130513	1088.91	68.6472	258.608	38.57	34.9291	209.789	89.5914	658.058	35.254	44.8732	8.97476	69.5679	123.623	59.9192	127.809	93.2513	77.3756	104.473	3.98472	33.6364	31.0618	113.114	78.7162	28.4667	34.6425	11.1266	32.0109	28.9619	22.1941	37.2469	22.7143	32.0277	27.4198	22.6534	16.5168	41.5339	51.2436	32.9462	23.3273	12.6141	33.3546	26.4089	12.0427	11.9186
ENSG00000130517	21.4449	11.493	21.6867	13.8745	9.47443	23.0613	18.4307	15.8095	12.8082	29.3809	26.8713	15.5367	27.1881	10.993	10.2072	17.0855	20.0423	15.8135	21.9124	16.3859	13.1027	17.0007	24.6835	30.853	33.9199	45.5371	33.3365	28.7481	24.4411	52.4927	27.3459	21.8073	31.5607	19.4633	22.3448	23.3265	31.1038	18.8625	25.4799	24.2435	26.4509	18.2682	17.643	23.326
ENSG00000227113	3.08486	0.735153	8.44414	0.945404	2.15953	5.81186	6.1589	2.85332	1.03639	2.17609	0	8.06198	4.3999	0.885081	3.28181	4.92867	0.947003	6.11396	2.56038	1.66254	3.96344	0.846539	4.32431	8.22739	1.90602	3.05624	3.4694	7.89491	6.59224	4.51261	3.12751	4.98462	4.35795	0.930514	3.93588	8.71149	7.41793	0	13.64	5.35248	5.79243	2.1117	6.4265	4.46733
ENSG00000123144	488.59	532.352	382.356	414.576	425.343	497.643	319.965	458.312	482.534	420.904	475.369	353.104	559.442	356.328	556.564	462.614	732.517	340.815	579.962	333.635	457.304	424.703	240.097	232.588	208.112	233.915	249.881	310.559	236.818	257.739	224.15	214.879	238.147	192.661	156.889	169.75	329.49	296.155	264.588	280.56	298.905	204.411	205.844	276.102
ENSG00000206911	0	0	0	0	0	0	0	0	0	0	2.51144	0	0	0	0	0	0	0	0	0	0	0	0	0	0	0	0	2.31557	0	0	0	0	0	0	0	0	0	0	0	0	0	0	0	0
ENSG00000243967	0	0	0	0.273143	0	0	0.254201	0	0	0	0	0	0.476702	0	0	0	0	0	0	0	0	0	0	0	0	0	0	0	0	0	0	0	0	0	0	0	0	0	0	0	0	0	0	0
ENSG00000164758	74.7165	17.4109	76.1849	18.2778	51.3188	16.1856	65.9149	52.4059	18.3671	41.1947	40.0069	38.4792	97.2928	27.6637	43.0039	47.0085	66.064	64.7303	44.3444	27.0533	41.0271	28.2321	9.40538	22.8653	17.6571	20.3113	21.4267	21.2599	18.3589	20.7204	19.9871	15.4191	23.7315	15.8911	10.7799	13.8792	19.9754	18.5273	22.1445	17.0744	19.2244	20.7533	12.7204	18.5332
ENSG00000069329	151.991	39.3927	77.2908	23.9773	49.4937	28.1224	82.0647	67.6048	28.5823	43.8563	52.4548	56.4977	48.8993	34.4517	36.6622	33.3179	38.9387	62.1872	47.3595	63.5651	58.574	34.9895	42.7766	46.1352	78.0078	68.9524	58.5778	48.2564	59.083	76.0751	44.779	37.7121	74.6052	26.0838	22.4458	27.456	45.8714	48.6715	44.5675	54.2997	34.9596	54.4377	27.245	47.6522
ENSG00000164756	11.7021	0.108651	0.350999	0.349313	0.199479	0.0613543	0	0.070284	0.076586	0	0	39.8413	0.731565	0.52324	0	0.109264	0	0.290445	0.141904	0	155.816	0.0625568	0.0399443	1.10196	0.0352123	0.31054	0.341838	0.125017	0.27837	0.291786	0.115557	0.110505	0.48306	0.103143	0.0727126	0.214585	1.13548	0.345445	0.465209	0.672405	0.428044	0.273085	0.0678429	0.206327
ENSG00000164754	90.2863	31.5448	106.571	26.109	55.0931	21.7372	73.0797	74.933	20.7306	75.3314	48.8971	134.212	143.993	17.8183	32.7874	37.2564	77.8025	99.7249	57.6579	23.1582	366.062	28.3493	18.2065	27.2238	29.1323	32.1689	36.2285	28.0545	28.1804	31.4653	28.7233	19.7161	30.0881	19.1983	15.7775	17.925	27.4878	19.4554	28.7054	28.6829	25.3034	25.4631	14.1877	30.0506
ENSG00000164751	35.1435	17.9171	36.0248	20.2163	31.206	17.8318	31.7544	38.8558	18.9199	41.0975	48.4886	38.3938	90.0293	28.9268	33.914	37.417	38.6882	40.0456	47.3987	41.6837	33.5867	26.5604	24.6318	29.7703	30.9243	27.6113	30.1831	26.8032	27.7889	28.8121	31.0053	24.6693	29.9916	28.6738	18.3305	24.1329	27.0639	27.3259	28.5599	26.7398	29.4786	28.9867	15.5169	31.3909
ENSG00000230943	0.792238	1.20359	3.25287	0.364191	3.74354	0.399796	0.338935	0.732774	0.19962	1.3622	0.117805	1.16462	1.80087	1.96048	1.58028	0.949316	0.54721	0.757038	0	3.2823	0.286276	0.244579	2.70696	4.45693	4.95611	1.47166	3.67534	2.93268	5.71383	2.49889	5.01995	2.59225	4.70058	2.41957	1.70571	2.98298	1.837	1.62071	2.12197	1.8557	3.9049	4.88084	1.59148	2.58137
ENSG00000155508	32.9094	27.5216	49.7364	38.8537	53.1105	59.9584	42.8613	44.4795	37.1464	45.9367	57.0619	52.4244	85.2163	34.7545	59.4919	58.0311	62.9086	44.5599	48.1526	41.3296	61.4338	40.589	27.0025	41.0511	40.6293	45.2516	48.3473	37.0946	38.4811	44.5657	40.4436	30.9638	42.0475	35.4945	27.5983	29.0348	43.5512	35.4423	40.7044	36.0301	36.7342	35.9736	25.6957	44.646
ENSG00000159082	4.9417	3.76568	7.83665	5.52279	8.60704	4.10952	4.86129	9.03208	5.63675	5.79248	13.8693	6.84399	10.9523	2.8017	6.0442	7.6873	6.18618	7.28899	6.96276	5.52586	4.9044	9.13531	7.80865	6.74764	9.02272	10.2241	11.2485	6.81575	7.31719	10.6809	8.49004	5.79507	9.58123	4.23083	4.84199	5.51519	8.29466	4.38545	10.3564	7.60899	5.96745	7.74796	4.80832	8.83825
ENSG00000155506	60.3522	33.6707	63.6512	31.3283	52.0129	29.9368	85.9661	60.5823	26.6219	49.2767	52.9184	57.4273	68.1463	29.1112	49.1079	52.3794	78.884	67.6716	50.6494	41.1775	74.9484	46.5235	53.2854	40.9225	59.8362	50.5511	51.6299	58.1775	55.9515	52.3763	47.2932	40.5006	54.7408	32.8811	44.5632	44.6997	61.7742	37.1847	50.7011	53.129	50.6879	46.4374	36.9491	48.0609
ENSG00000159086	13.0198	8.06714	18.9845	36.3408	8.79889	11.9951	9.8834	21.9854	15.0066	15.1541	29.944	12.9888	22.1768	5.37341	18.6811	12.193	13.1897	16.078	24.5633	7.69153	13.9613	13.2196	16.1802	19.0648	18.6569	27.3111	25.9064	10.1427	24.6431	27.25	18.0059	11.8783	26.4858	10.1203	10.1586	14.9269	16.3419	8.55963	19.6549	15.3267	19.1064	18.6134	12.131	20.0149
ENSG00000287724	0	0	0	0	0	0	0	0	0.28934	0	0	0	0	0	0	0	0	0	0	0	0.27663	0	0.301817	0.861351	0.532125	0	0.968593	0	0	0.62992	0	0	0.243332	0	0.274707	0	0.29585	0	0.292925	0	0	0	0.256309	0
ENSG00000287725	0	0	0	0	0	0	0	0	0	0	0	0	0	0	0	0	0	0	0	0	0	0	0	0	0	0	0	0	0	0	0	0	0	0	0	0	0	0	0	0	0	0	0	0
ENSG00000287726	0	0	0.0592356	0	0	0.0465945	0	0	0.116324	0	0.0686484	0	0.246922	0	0	0	0.106292	0.196066	0.215533	0	0.055607	0.0475077	0.364021	0.11543	0.106966	0.128637	0.259603	0	0.158553	0.189936	0	0.111895	0.0978273	0	0.331323	0.434568	0.0594706	0	0.0588826	0.0600762	0.130028	0.177763	0.257611	0.125353
ENSG00000287727	0.248848	0	0.42573	0.686371	0.087102	0	0	0.23017	0	0.526621	0.0986762	0	0.354929	0	0	0.0795168	0.30557	0.211371	0.619619	0	0.0799302	0.204865	0.87208	1.07849	1.07628	0.677984	1.02618	0.454903	0.683718	0.819049	0.168193	0.160839	0.492164	0.0750623	1.42874	0.46849	0.512903	0	0.761748	1.46802	0.841071	1.10725	0.370293	0.81083
ENSG00000287720	0	0	0.11141	0	0	0	0	0	0	1.03359	0.129114	0	0.696618	0	0.230931	0.208089	0	0	0	0.0877412	0	0.0893526	0	0.108551	0	0.0806469	0.122066	0.119045	0.298206	0	0.880295	0.315678	0.0919968	0.0982162	0.311576	0.102167	0.223705	0.0986828	0.332239	0.112991	0.366836	0.222891	0	0.589411
ENSG00000287721	0	0	0.315364	0.423697	0.967825	1.61242	0.262877	1.27876	0.309648	1.62541	0	0	3.77944	0.528883	3.26843	0	0.282942	0	0	0	0.444068	0.252926	0.807502	0.614537	1.13895	1.3697	1.55486	0.336974	0.844118	1.34826	2.18033	1.0425	0.520822	0.139008	0.881962	0.722997	1.42477	0.558673	0.626969	1.75911	2.24984	2.05051	1.64579	0.667367
ENSG00000287722	0	0	0	0	0	0	0	0	0	0	0	0	0	0	0	0	0	0	0	0	0	0	0	0	0	0	0	0	0	0	0	0	0	0	0	0	0	0	0	0	0	0	0	0
ENSG00000287723	0	0	0	0	0	0	0	0	0	0.176831	0	0	0	0	0	0	0	0	0	0	0	0	0	0	0	0.0620882	0.0939755	0	0	0	0	0	0	0	0	0	0	0	0	0	0	0	0	0.0907549
ENSG00000251778	0	0	0	0	0	0	0	0	0	0	0	0	0	0	0	0	0	0	3.09379	0	0	0	0	0	0	0	0	0	0	0	0	0	6.31903	0	0	0	0	0	0	0	0	0	0	0
ENSG00000287728	0	0	0	0	0	0.0552875	0	0	0	0.0724532	0	0	0.0732475	0	0	0	0	0	0	0	0	0	0	0	0	0	0	0	0	0	0	0	0	0	0	0	0	0	0	0	0	0	0	0
ENSG00000287729	0.585191	0	0.800916	0.179341	0.204829	0.314999	0.333808	0.541267	0.1966	0	0.696139	0.764669	0.208662	0	0.622551	0	0.718576	0.662744	0.242849	0.15769	0	0.160586	0.410156	0	0.361566	0.869641	0.438757	0.213949	0	0.214008	0	0	0.165339	0.176516	0	0	0.402046	0	0.199036	0	0	0	0	0
ENSG00000162695	16.8104	9.2219	14.465	15.4554	23.5359	24.1673	13.1494	19.038	6.8498	11.095	9.00877	19.0572	19.644	10.649	18.7099	17.3645	12.0071	19.9571	9.25547	15.4284	17.2677	16.3969	15.2236	17.7004	29.0769	19.6431	25.0517	13.7828	21.9248	26.721	16.9865	10.4886	24.5472	10.0158	13.5907	13.3693	16.7808	11.1227	27.7386	21.861	16.9387	19.8244	11.2688	21.8432
ENSG00000288714	6.98719	0.109788	0	0	0	0	0	0	0	0	0	0.451492	0	0.132178	0.0816844	0	0	1.30437	0	0	0	0	0.0807242	0	0.142322	0	0	0	0	0	0	0	0.0650818	0	0	0	0	0	0.0783459	0	0	0	0	0
ENSG00000288715	0	0	0	0	0	0	0	0	0	0	0	0	0	0	0	0	0	0	0	0	0	0	0	0	0	0	0	0	0	0	0	0	0	0	0	0	0	0	0	0	0	0	0	0
ENSG00000288716	0	0	0	0	0	0	0	0	0	0	0	0	0	0	0	0	0	0	0	0	0	0	0	0	0	0	0	0	0	0	0	0	0	0	0	0	0	0	0	0	0	0	0	0
ENSG00000243420	0	0	0	0	0	0	0	0	0	0	0	0	0	0	0	0	0	0	0	0	0	0	0	0	0	0	0	0	0	0	0	0	0	0	0	0	0	0	0	0	0	0	0	0
ENSG00000288710	0	0.0574648	0	0.443397	0.253206	0	0.0687748	0.14869	0.243034	0.0850495	0.286852	0	0.0859819	0	0.427549	0.154104	0.296098	0.0682729	0	0	0	0.0661715	0.253514	0.321555	0.297975	0.358346	0.271193	0	0.220841	0.264554	0.407448	0.389634	0.136259	0	0.153828	0.151323	0.248502	0	0.16403	0.33471	0.362222	0.330131	0.430578	0.174599
ENSG00000288711	0	0	0	0	0	0	0	0	0	0	0	0	0	0	0	0	0	0	0	0	0	0	0	0	0	0	0	0	0	0	0	0	0	0	0	0	0	0	0	0	0	0	0	0
ENSG00000288712	0	0	0	0	0	0	0	0	0	0	0	0	0	0	0	0	0	0	0	0	0	0	0	0	0	0	0	0	0	0	0	0	0	0	0	0	0	0	0	0	0	0	0	0
ENSG00000288713	0	0	0	0	0	0	0	0	0	0	0	0	0	0	0	0	0	0	0	0	0	0	0	0	0	0	0	0	0	0	0	0	0	0	0	0	0.507957	0	0	0	0	0	0	0
ENSG00000010704	16.6889	3.99716	5.26438	5.52683	7.45998	3.66575	21.8331	10.8481	4.06739	4.13669	17.8027	7.37441	4.54178	7.23661	3.62242	9.2685	7.35575	8.92661	15.3343	11.3164	11.2611	6.0563	7.60165	9.37559	12.2334	10.0266	9.36096	9.31371	8.35444	9.13178	9.20564	5.99103	11.0101	7.15159	6.5568	6.64785	11.437	7.68244	11.9673	12.1661	10.9402	9.62562	6.08014	8.49226
ENSG00000196616	0.177205	6.61952	54.8649	3.38063	0.767565	2.73641	9.17325	9.7933	16.5206	18.0472	130.091	10.7456	25.5905	11.1344	4.17098	20.7032	2.75396	27.6387	59.3181	3.88575	0.128067	34.4834	31.1126	35.8002	13.1386	15.9157	28.2002	17.8084	14.87	16.5496	25.1068	19.6067	37.3627	13.8307	23.4004	23.2486	53.5531	26.0407	17.8328	13.5592	32.7913	17.0355	4.39038	29.1343
ENSG00000125046	1.40264	0.0271024	0.428044	1.08046	0.199035	0.489742	0.0973099	0.525957	3.13304	1.00281	2.6607	1.63469	3.20361	0.456816	2.90372	0.944851	3.91021	0.386399	0.802331	1.1339	0.365294	1.87253	0.159422	0.758284	0	9.68983	3.02706	0.457375	0.520783	8.73409	0.307467	1.83765	0.417721	0.205828	0.725509	0.713691	0.390674	0.689352	0.30945	0.276257	0.939602	0.739581	0	1.35873
ENSG00000288718	0.222956	0.159398	0.686579	0	0	0.540061	0.38154	0.618663	0.224712	0.235913	0	0	0.238499	0.191905	0	0	0.821326	0.189378	0	0	0	0	1.87522	0.891941	1.2398	0.331331	1.50449	1.71179	0.816769	0.733827	0.226038	0.216156	0.755922	0.403513	0.640041	1.67897	0.689303	0	0.227496	0.92843	1.25593	0.457864	0.995293	0.484309
ENSG00000235806	1.01086	0	0.622576	0	1.69834	0	0.172986	0	0	0.213921	0.481004	0	0.432533	0.174016	0.430158	0	0.372381	0.171724	0	0.326873	0	0	0	0.202198	0	0.150222	0	0	0.370315	0	0.204967	0	0	0	0.193459	0.380615	0	0	0.206289	1.26282	0.22777	0.207591	0.180502	0.439162
ENSG00000196611	42.5196	123.899	8.22825	7.77041	1420.87	634.357	304.098	525.53	28.1891	14.8432	2.17664	133.037	1.77089	43.9476	1198.98	145.5	80.323	20.6482	3.25424	249.204	117.123	97.6247	20.8856	24.2254	23.2565	15.9911	27.9275	15.6728	23.3009	16.9198	17.2253	10.3057	31.6829	21.2883	6.58664	13.2868	21.9991	21.4687	29.2496	28.4819	21.2031	22.6348	8.24588	22.1441
ENSG00000081913	3.53192	5.95465	13.0949	2.56871	4.31763	7.08685	5.79602	6.50926	3.7457	11.1558	6.92942	6.87108	15.5073	4.37857	10.1226	4.2701	12.307	5.32835	7.97392	8.75742	10.7435	6.1408	6.37348	7.03841	14.5835	9.59655	9.66367	7.66102	14.3871	14.372	8.31055	8.10052	14.7004	5.77204	5.72532	5.01179	6.7364	7.35717	6.23949	10.1801	8.96787	8.93115	6.25965	8.38779
ENSG00000285768	0.143626	0.308047	0	0	0	0.463869	0	0	0	0	0.854282	0	0.307278	0	0	0	0	0	0.357621	0	0.138398	0.472961	0	0	0.133111	0	0.161529	0	0	0	0	0	0	0	0	0	0	0	0.146551	0	0	0	0	0.155994
ENSG00000285769	0.0406479	0	0	0	0	0.0656404	0	0	0	0.946224	0.0483545	0.079672	0.173927	0	0	0	0	0.0345261	0	0	0.0391684	0	0	0	0.113016	0.120812	0	0.0445834	0.111681	0	0	0	0.172269	0.147132	0	0	0	0	0.0414757	0.0846328	0.0457947	0.0417374	0.0362911	0
ENSG00000285766	0	0	0	0	0.714709	0	0	0	0	0	0	0	0	0	0	0	0	0	0	0	0	0	0	1.70181	0	0	0	0	0.311677	0	0.345023	0	0	0	0	0.640693	0.350715	0	0.694496	0	0	0	0	0
ENSG00000285764	0	0	0	0	0	0	0	0	0	0	0	0	0	0	0	0	0	0	0	0	0	0	0	0	0	0	0	0	0	0	0	0	0	0	0	0	0	0	0	0	0	0	0	0
ENSG00000285765	0	0	0	0	0	0	0	0	0	0	0	0	0	0	0	0	0	0	0	0	0	0	0	0	0	0	0	0	0	0	0	0	0.144953	0	0	0	0	0	0	0	0	0	0	0
ENSG00000285762	0	0	0	0.272464	0	0	0	0	0.298685	0	0	0	0	0	0	0.284087	0	0	0	0	0	0	0	1.48195	0	0.880805	2.66634	0	0.271411	0	0.300449	0	0	0	0	1.11584	0.305405	0	0	0	0.333874	0	0	0.32187
ENSG00000285763	0.688096	0.147582	0.42379	0.253053	0.361271	0.444469	1.58966	0.445514	0.277406	1.09213	0.409277	0.876657	0.736066	0.296133	0.439215	0.725582	1.90111	1.28582	0.342664	0.556259	1.12718	0.22659	0.289368	1.03228	1.02035	0.971438	1.47035	0.754716	0.567168	0.603938	1.04641	0.933952	0.874859	0.871736	0.592596	1.03634	0.921854	0.813315	1.19358	0.787974	1.16283	1.90766	0.86008	0.971551
ENSG00000285760	0	0	0	0	0	0	0	0	0	0	0	0	0	0	0	0	0	0	0	0	0	0	0	0	0	0	0	0	0	0	0	0	0	0	0	0	0	0	0	0	0	0	0	0
ENSG00000285761	0.635489	0.363464	0.782781	1.05168	2.13537	0.615733	1.305	1.05802	1.40909	0.403453	2.72151	0.747355	2.3113	0.437589	0	1.21838	0.468204	1.51139	0.791167	0.513732	0.857302	0.523167	0.534492	0.381344	0.117793	1.22771	0.428823	1.81224	1.28042	0.697207	0.773131	0.369664	0.861839	0.690077	0.486481	0.239278	0.916867	0.808915	0.778116	0.529259	0.715953	0.261009	0.22695	1.10434
ENSG00000120498	0.498341	2.03588	0.803844	0	0.897065	0.172446	1.7056	1.11942	0.143505	0.0753288	0	8.51188	0.0761546	1.22554	0.378683	0.204736	0.655639	24.2484	0.0886315	0.690618	0.548802	0.586085	0.149693	1.06801	0.593817	0.476084	0.160131	0.702757	0.326001	1.4059	0.433055	0.897262	0.905143	0.193267	0.136247	0.201041	0.586932	0.38837	1.16226	0.592909	0.320822	1.0965	0.190683	0.309287
ENSG00000251859	0	0	0	0	0	0	0	0	0	0	0	0	0	0	0	0	0	0	0	0	0	0	0	0	0	0	0	0	0	0	0	0	0	0	0	0	0	0	0	0	0	0	0	0
ENSG00000252001	0	0	0	0	0	0	0	0	0	0	0	1.79844	0	0	0	0	0	0	0	0	0	0	0	0	0	0	0	0	0	0	0	0	0	0	0	0	0	0	0	0	0	0	0	0
XLOC_035215	0	0	0	0	0	0	0	0	0	0	0	0.332099	5.43738	0	0	0	0	0	0	0	0	0	0	0	0	0	0	0	0	0	0	0	0	0	0	0	0	0	0	0	0	0	0	0
ENSG00000252005	0	0	0	0	0	0	0	0	0	0	0	0	0	0	0	0	0	0	0	0	0	0	0	0	0	0	0	0	0	0	0	0	0	0	0	0	0	0	0	0	0	0	0	0
ENSG00000254826	0.283329	0.40512	0	0	0.297512	0	0	0.262062	0	0	0	0	0	0	0	0.271604	0	0	0	0	0.819048	0	0.297874	0	0.525173	0	0.318646	0.31076	0	0	0	0	0.480306	0.256389	0.271118	0.266702	0.58397	0	0	0	0	0.581846	0	0.307726
ENSG00000287896	0.110599	0	0.113528	0.101685	0	0	0	0	0	0.117027	0.131568	0.21678	0.354929	0	0.235321	0	0	0.0939425	0	0.0894089	0.426295	0	0.232555	0	0.307507	0.328719	0	0	0	0	0.112128	0	0.0937455	0	0	0.312327	0.113978	0	0	0	0	0	0	0.120123
ENSG00000287897	0	0	0	0	0	0	0	0	0	0	0	0	0	0	0	0	0	0	0	0	0	0	0	0	0	0	0	0	0	0	0	0	0	0	0	0	0	0	0	0	0	0	0	0
ENSG00000287894	0	0	0	0	0	0	0	0	0	0	0	0	0	0	0	0	0	0	0	0	0	0.392794	0	0	0	0	0	0	0	0	0	0	0	0	0	0	0	0	0.486842	0	0	0	0	0
ENSG00000252008	0	0	0	0	0	0	0	0	0	0	0	0	0	0	0	0	0	0	0	0	0	0	0	0	0	0	0	0	0	0	0	0	0	0	0	0	0	0	0	0	0	0	0	0
ENSG00000287892	0.193953	0.138663	0.597268	1.96152	1.01831	0	0.995725	0.717582	0.390962	0.205225	0.461451	0.190079	0.8299	0	0.206336	0	0.178622	0	0.482933	0	0.560681	0.479017	0.611732	0.775916	0.359509	2.30585	2.1813	2.76551	0.532892	2.1279	1.96635	0.376076	1.47958	0	0.742378	0.730285	0.599637	0	2.96855	0.807658	2.18511	1.39406	2.59747	2.10655
ENSG00000005471	1.42002	0.242768	0.72881	0.596016	0.680721	1.14656	0.475443	0.913692	0.715601	2.74377	1.6158	0.847093	3.50033	1.14254	0.492611	1.36125	0.710742	1.12749	0.422754	0.524063	0.535433	2.28723	0.194728	1.08059	0.20027	0.550503	1.21513	2.60712	0.904703	0.812831	0.532044	0.568639	1.02046	0.307281	0.059079	0.203408	1.39977	0.308741	0.755965	0.674878	0.4869	0.380368	0.330734	2.07874
ENSG00000287891	0	0	0	0	0	0	0	0	0	0	0	0	0	0	0	0	0	0	0	0	0	0	0	0	0	0	0	0	0	0	0	0	0.187404	0	0	0	0	0	0	0	0	0	0	0
ENSG00000256713	0	4.97659	0.176427	0	0.0902397	0.416329	0	0.635898	0	0.0909318	0	0	0	899.837	0	0.0823812	0	8.32142	0	0.208417	0.0828096	0	1176.53	390.638	0.637169	6.8325	145.941	334.144	393.605	0.565702	1314.38	742.766	15.8795	2010.26	2218.26	3663.46	1099.87	910.75	253.68	1218.16	1446.38	285.901	1314.25	259.012
ENSG00000256712	0	0	1.2721	0	0	0	0	0	0	0.655654	0	0.607266	0	0	0	0	0	0	0.771439	0	0	0	0.651455	0	0	0.460421	0	0	0.567496	0	0	0	1.05044	0	0	0	0	0	1.26452	0	0	0.636252	0	2.019
ENSG00000125753	129.396	92.0267	145.765	132.295	211.988	203.565	193.335	181.178	161.54	164.812	128.02	137.45	98.9617	147.533	147.628	149.379	196.045	170.847	161.766	163.747	188.166	144.772	69.6852	69.9328	150.794	89.1821	88.4981	128.463	109.613	116.588	65.5582	68.8368	119.851	36.0002	33.6808	32.6879	91.0303	90.7959	105.336	86.6224	54.2399	76.852	68.8103	102.675
ENSG00000256717	0	0	0	0	0	0	0	0	0	0	0	0	0.444589	0	0	0	0	0	0	0	0	0	0	0	0	0	0	0	0	0	0	0	0	0	0	0	0	0	0	0	0	0	0	0
ENSG00000256714	0	0	0	0	0	0	0	0	0	0	0	0	0	1.05573	0	0	0	0	0	0	0	0	0	0	0	0	0	0	0	0	2.487	0	0	0	0	0	0	0	0	0	0	0	0.547539	0
ENSG00000037280	2.26381	5.04808	4.89649	8.82093	13.0177	2.80707	1.63723	3.39011	1.95569	3.93526	8.30347	3.64483	3.74777	3.24756	3.69852	11.7807	4.86468	4.62405	6.27426	4.64055	5.73919	13.4674	3.23004	2.69537	1.14895	2.24281	4.97077	4.13832	2.54225	2.98632	4.23503	3.60569	2.85541	1.39009	3.76515	2.33391	4.80482	2.40134	4.81232	3.50705	7.86389	3.73579	3.77766	5.06385
ENSG00000266290	0	0	0	0	0	0	0	0	0.0393329	0	0	0	0	0	0	0	0	0	0.0971713	0	0	0	0	0	0	0	0	0	0	0	0	0	0	0	0	0	0	0	0	0	0	0	0.0696852	0
ENSG00000125755	23.512	19.2223	31.4819	52.1678	25.9734	25.5317	20.5442	28.8077	22.921	34.9448	22.9308	17.981	25.66	18.1124	44.9175	16.5894	27.9325	28.879	23.1523	15.7111	21.8486	23.2536	19.0037	22.8354	19.8383	17.9921	29.1431	25.0182	22.0519	21.7199	20.5531	17.7879	22.4826	11.6016	17.8819	17.9957	30.8831	13.7779	23.8983	26.4107	28.9899	20.5371	28.697	27.6031
ENSG00000243005	0	0	0.910335	0	0	0	0	0	0	0	0	0	0	0	0	0	0	0	0	0	0	0	0	0	0	0	0	0	0	0.97298	0	0	0	0	0	0.834806	0	0	0	0	0	0	0	0.963217
ENSG00000243004	0.957196	0.473765	0.755802	0.473869	0	1.72408	0.189003	1.22587	0.816315	0.779095	0	0.577278	1.10269	0.380257	0.391656	0.141167	0.881531	0.500331	0.366672	0.357139	0.780455	0.363698	0.541874	0.662762	1.0236	2.51668	2.07022	0.726833	0.741773	2.42344	0.746485	0.999386	1.18579	0.666294	0.4932	0.346547	0.91056	0.602513	1.12695	0.84318	0.74658	0.75604	0.525908	1.11959
ENSG00000243007	0	0.343862	0	0	0	0	0	0	0	0.508925	0.572163	0.471366	0.514504	1.24197	1.02336	0.922138	0	0.408536	1.1976	0	0.463467	0	0.505666	0.481037	0.445762	0.357383	1.62278	1.05508	0.440496	0.527685	0.487623	0.466303	0.407679	0	0.920489	0	0.495668	0.437308	0	1.50215	0	0.493865	0.429421	0
ENSG00000232732	0.0347202	0.0992901	0.178198	0	0.0364584	0.112136	0	0.0963425	0	0.110214	0	0.10208	0.222845	0	0.110811	0.0332834	0.159878	0.147456	0.0432257	0.028068	0	0	0.109508	0.0347248	0	0.0773957	0.0780964	0.114245	0	0.0761844	0.0704006	0	0	0.0314189	0.0996716	0.0653654	0.071562	0	0.0708545	0.0722908	0.0391164	0.0713017	0.0309988	0.11313
ENSG00000243008	0	0.0997401	0.143205	0	0	0	0	0	0	0.147618	0	0	0	0	0	0	0	0	0	0	0	0	0	0	0	0	0	0	0	0	0	0	0	0	0	0	0	0	0	0	0.157175	0.716249	0	0
ENSG00000203914	0	0	0	0	0	0	0	0	0	0	0	0	0	0	0	0	0	0	0	0	0	0	0	0	0	0	0	0	0	0	0	0	0	0	0	0	0	0	0	0	0	0	0	0
ENSG00000203910	0	0	0	1.41375	0.230668	0.177368	0.187959	0	0.442803	0.464874	0	0	1.17493	0	0.467391	0	0.202306	0.186587	0.273484	0	0	0.180844	0.461897	0.2197	0.610767	0.163225	0	0.481878	0.402368	0	0.890833	0.425942	0.372392	0.198784	0	0	0.226382	0	1.12072	0	0.742455	0.225559	0	0.238587
ENSG00000285498	0	0	0	0	0	0	0	0	0	0	0	0	0	0	0	0	0	0	0	0	0	0	0	0	0	0	0	0	0	0	0	0	0	0	0	0	0	0	0	0	0	0	0	0
ENSG00000285491	0	0	0	0	0	0	0	0	0	0	0	0	0	0	0	0	0	0	0	0	0	0	0	0	0	0	0	0	0	0	0	0	0	0	0	0	0	0	0	0	0	0	0	0
ENSG00000285492	0	0.0265147	0.133242	0.187538	0.0389437	0	0.0158666	0.0514551	0.0373792	0.0196212	0	0.0545194	0.0396726	0	0	0.0355523	0.0170777	0.0315016	0.0230862	0.0299814	0.0536058	0	0	0.055638	0.017186	0.0137786	0.020855	0.0203389	0.016983	0	0.0187999	0.017978	0	0	0	0	0.0955505	0	0	0	0	0.0571217	0.033112	0.0201403
ENSG00000231383	0	0	0	0	0	0	0	0	0	0	0	0	0	0	0	0	0	0	0	0	0	0	0	0	0	0	0	0	0	0	0	0	0	0	0	0	0	0	0	0	0	0	0	0.239912
ENSG00000231382	0	0	0	0	0	0	0	0	0	0	0	0	0	0	0	0	0	0	0	0	0	0	0	0	0	0	0.184907	0	0	0	0	0	0	0	0	0	0	0	0	0	0	0	0	0
ENSG00000231381	0	0	0	0	0	0	0	0	0	0	0	0	0	0	0	0	0	0	0	0	0	0	0	0	0	0	0	0	0	0	0	0	0	0	0	0	0	0	0.241011	0	0.798323	0	0	0.25654
ENSG00000277373	0	0.971827	0	1.87465	0	0.54878	0	0	0	0	1.61705	0	2.9082	0.585011	2.16917	0	0	0	1.69233	0	0.654927	0.559536	0	0	0.629908	0	0	0	0	0	0	0	1.72828	0	0	1.91934	0	0	0.693506	1.41513	2.29717	0	0.606817	0.738192
ENSG00000277374	0	0	0	0	0	0	0	0	0	0	0	0	0	0	0	0	0	0	0	0	0	0	0	0	0	0	0	0	0	0	0	0	0	0	0	0	0	0	0	0	0	0	0	0
ENSG00000231386	0	0	0	0	0	0	0	0	0	0	0	0	0	0	0	0	0	0	0	0	0	0	0	0.704857	0.326585	0.261834	0	0.386499	0	0.386605	0	0	0.298684	0	0.337195	0	0	0	0	0	0	0	0	0
ENSG00000248401	0	0	0.47642	0	0.731047	0	0	0	0	0	0	0.22743	0	0	0	0	0.213721	0.197115	0	0	0.223618	0	0.243979	0	0	0	0	0.254533	0.42507	0.254603	0	0.224987	0	0	0.222064	0	0.239155	0.63299	0	0	0.261448	0	0	0
ENSG00000274933	0.104267	0	0	0	0	0	0	0	0	0	0.124035	0	0	0	0	0	0.0960248	0	0	0	0	0	0	0	0	0	0	0	0	0	0	0	0.0883781	0	0	0	0	0	0.10639	0	0	0	0	0
ENSG00000277379	0	0	0	0	0	0	0	0	0	0	0	0	0	0	0	0	0	0	0	0	0	0	0	0	0	0	0	0	0	0	0	0	0	0	0	0	0	0	0	0	0	0	0	0
ENSG00000231389	28.513	46.971	349.725	31.1753	358.326	21.9498	95.279	112.67	68.3092	113.566	342.891	215.697	192.594	160.649	8.74236	252.283	64.4436	460.545	59.9899	164.739	208.363	228.446	112.838	123.739	82.8924	79.4718	130.649	213.361	47.0573	70.3506	66.4824	83.0909	166.749	127.732	32.5662	21.0186	155.774	119.358	264.553	154.898	114.372	172.638	75.6295	231.202
ENSG00000274930	0	0	0	0	0	0	0	0	0	0	0	0	0	0	0	0	0	0	0	0	0	0	0	0	0	0	0	0	0	0	0	0	0	0	0	0	0	0	0	0	0	0	0	0
ENSG00000274937	0	0	0	0	0	0	0	0	0	0	0	0.280333	0	0	0	0	0	0	0	0	0	0	0	0	0	0	0	0	0	0.313827	0	0	0	0	0	0	0	0	0	0	0	0	0	0
ENSG00000274934	0	0	0	0	0	0	0	0	0	0	0	0	0	0	0	0	0	0	0	0	0	0	0	0	0	0	0	0	0	0	0	0	0	0	0	0	0	0	0	0	0	0	0	0
ENSG00000176928	14.4338	4.81173	6.70049	3.09393	1.02178	0.523785	1.5958	0.825024	4.57673	1.15831	3.90673	10.7283	1.73484	15.8087	0.30193	1.71012	0.709447	8.43734	4.18955	20.1901	0.937645	1.46864	27.4084	57.7427	68.9897	39.7363	33.2411	32.9965	20.4227	55.38	40.0362	18.5139	66.2918	19.9589	18.5061	26.8681	32.549	28.9378	37.8949	39.3383	25.9907	48.1671	22.1536	29.5479
ENSG00000254829	0	0	0	0	0	0	0	0	0	0	0	0	0	0	0	0	0	0	0	0	0	0	0	0	0	0	0	0	0	0	0	0	0	0	0	0	0	0	0	0	0	0	0	0
ENSG00000174429	0	0	0.266754	0	0.0909606	0	0	1.52232	0.261919	0.366633	0.206095	0.0848938	0	0.0745602	0.368618	0.581275	0.0797766	0	0	0	0.0834711	0.356567	0.0910712	0.259906	0.0802824	0.0643653	0.292266	0.190022	0	0	0.175644	0	0	0	0	0	0.0892706	0	0.0883881	0	0.390369	0	0.0773394	0.188167
ENSG00000176923	0	0	0	0	0	0	0	0	0	0	0	0	0	0	0	0	0	0	0	0	0	0	0	0	0	0	0	0	0	0	0	0	0	0	0	0	0	0	0	0	0	0	0	0
ENSG00000176922	0	0	0	0	0	0	0	0	0	0	0	0	0.262546	0	0	0	0	0	0	0	0	0	0	0	0	0	0	0	0	0	0	0	0	0	0	0	0	0	0	0	0	0	0	0
ENSG00000176920	89.8226	26.2316	81.0472	12.715	13.1884	42.444	127.872	65.4595	11.5918	19.561	1.25906	65.4163	8.30268	64.0735	90.678	24.5533	118.462	52.9809	1.40552	123.037	15.842	17.9493	84.7903	70.5691	132.162	113.246	75.0701	81.5704	63.0061	109.074	75.2552	46.3804	131.277	42.333	27.4802	28.0953	103.547	77.5622	111.667	85.4294	41.7343	90.3465	28.6636	68.6656
ENSG00000176927	0.103738	0.123609	0.106485	0.667634	0.108931	0.921368	0.0591749	0.767612	0	0.0365889	0.164541	0	0.40689	0.119054	1.21397	0.39778	0.159229	0.234972	0.172201	0	0.0333207	0.0569349	0.327191	0.553342	0.0961434	0.411102	0.311118	0.227563	0.38003	0.64494	0.210345	0.234672	0.351719	0.0938741	0.33089	0.16275	0.285086	0.22008	0.141134	0.287989	0.428534	0.674617	0.123492	0.150228
ENSG00000242747	0	0	0.514454	0.921571	0	0	0	0	0	0	0.596203	0	0	0	0	0	0	0.425702	0	0	0	0	0	0.501248	0.928982	0.372399	0	0	0	0	0.508112	0	0	0	0	0	0	0	0	0	0	0	0	0
ENSG00000176925	0	0	0	0	0	0	0	0	0	0	0	0	0.224643	0	0	0	0	0	0	0	0	0	0	0	0	0	0	0	0	0	0	0	0	0	0	0	0	0	0	0	0	0	0	0
ENSG00000198169	3.12094	8.51933	25.6772	15.0425	13.357	11.4924	10.8839	22.0875	15.1557	23.2663	22.1071	9.12946	47.1945	6.47153	10.0109	22.5744	14.9809	8.95686	21.4879	5.92518	14.4444	13.9755	10.6389	12.9583	12.5778	11.9112	15.529	9.95812	11.5631	10.7909	10.9784	11.3236	13.0664	6.07628	12.534	14.1548	13.0114	5.84718	10.7597	14.2761	19.7115	15.2946	11.1457	18.9
ENSG00000198168	30.9613	21.9712	29.1445	13.1997	9.48847	34.8134	38.1481	102.289	16.1805	78.2858	23.463	33.5345	100.292	27.0442	36.793	27.0858	29.401	29.4152	25.5831	55.9172	26.8288	16.9171	27.9696	33.305	49.1848	20.0745	23.8844	22.9412	39.656	25.8662	34.2261	26.9041	35.6519	20.9197	25.6767	29.533	23.115	29.3599	24.1034	27.2183	25.9932	34.8055	13.9238	28.8448
XLOC_035072	0	0	0	0	0	0	0	0	0	0	0	0	0	0	0	0	0	0	0	0	0	0	0	0	7.39732	0	0	0	0	0	0	0	0	0	0	0	0	0	0	0	0	0	0	0
ENSG00000198162	62.1147	11.0093	26.5981	15.6554	25.162	20.6829	14.9287	41.6342	19.1269	30.7863	49.9654	26.6278	34.2388	10.833	17.5111	26.0934	21.5909	32.1967	33.7958	24.6181	23.9938	20.0928	21.3787	23.5213	28.7265	28.7338	27.2824	17.9186	27.5735	32.1107	20.9411	15.5036	28.1967	15.3418	18.0179	20.3261	20.6762	19.0271	24.8029	21.3749	16.3758	23.287	12.8452	23.8011
ENSG00000198160	23.0979	11.5655	22.6439	18.0282	23.2247	14.0398	15.0755	20.564	17.5834	25.5692	36.9448	22.3539	36.4607	13.8001	15.2159	21.6168	19.4396	21.0888	33.8182	17.9031	15.0048	18.9679	15.0977	23.5047	29.5848	24.0835	25.5231	19.2616	24.4024	28.0303	17.9211	15.4601	27.2284	11.2989	11.065	14.4678	19.2865	16.7535	23.9213	19.0026	17.4783	23.6578	12.4866	20.7021
ENSG00000171049	1.51364	3.66989	1.28351	0.847082	33.8614	0.90333	4.61742	4.07834	0.0663288	0.626715	3.28808	5.48215	0.351992	3.96516	0.210036	8.706	8.72758	1.67697	0	5.32014	20.1026	4.60517	1.66054	2.56694	0.121985	2.24939	2.1464	0.794003	0.482176	1.22743	0.467042	1.59508	1.8408	0.595529	0.0629741	0.185845	5.56133	2.21392	3.42468	0.890652	0.296572	5.0005	0.117513	2.14432
ENSG00000175749	0	0	0.373293	0.668701	0	0	0	0	1.09958	1.15439	0	0	0.389016	0	0	0	0	1.23557	0	0	0	1.19754	0	0	0	0.270216	0	0	0.333058	0.398981	0.368691	0.352571	1.84947	0	0	0.342321	0.374773	0	2.22641	0.37859	0.819417	0.37341	0	0.789955
ENSG00000231655	0	0	0	0	0	0	0.579897	0	0	0	0	0	0	0	0	0	0	0	0	0	0.653066	0	1.42506	0.677824	0	0	0.762216	0	1.2414	2.23067	0.687105	0.657064	2.29783	0	0	0.637962	2.09532	0	0.691536	0.705554	0	0.695901	0	2.20828
ENSG00000231654	0	0	0.390558	1.39926	0	0	0	0.351924	0	0	0	0	0.407008	0	0	0	0	0	0	0.307584	0	0	0	0.380533	0	0.565429	0	0	0.348462	0.417435	0.385743	0	0.645005	0	0	0.358154	0.392107	0	1.16469	0	0	0.390681	0	0.826492
ENSG00000175741	18.2206	9.99704	36.5363	8.57077	21.3575	18.4753	13.4149	17.2449	8.96852	17.9344	12.6018	20.3483	24.4769	12.7653	17.1299	12.9984	17.5608	22.3149	28.4871	18.8402	18.7823	12.2094	8.90977	13.5613	13.745	14.7981	14.7732	10.6895	12.4184	13.9466	12.4582	13.5568	15.8032	13.4206	7.29851	13.1626	15.7205	8.09058	11.2415	11.9104	8.59296	10.8773	7.56635	15.1873
ENSG00000175746	0	0.11075	0.0795065	0	0.325332	0.312698	0.198822	0.0716417	0	0.0819568	0	0.303633	0.0828553	0	0.164801	0.37125	0.213998	0.394742	0.0964299	0	0.149272	0.191296	0	0	0	0.115105	0.0871104	0	0	0	0	0	0	0	0.0741173	0	0	0	0	0	0	0	0	0.0841251
ENSG00000231650	0	0	0	0.475778	0	0	0.442785	0.478648	0	0	0	0	0	0	0.550528	0.496074	0	0	0	0.836681	0	0	0	0	0	0	0	0	0	0	0	0.501706	0.438631	0	0.495187	1.46136	0.5333	0.470509	0	0.538731	2.33205	0	0	1.1241
ENSG00000231653	0	0	0	0	0	0	0	0	0	0	0	0	0	0	0	0	0	0	0	0	0	0	0	0	0	0	0	0	0	0	0	0	0	0	0	0	0	0	0	0	0	0	0	0
ENSG00000231652	0	0	0.372347	0.333503	0.7618	0	0.103459	0	0.853063	0	2.44525	0.118499	0.38803	0.104074	0	0.11591	0	0.205407	4.21496	0.195494	0.233025	0.796339	0	0	0.112062	0	0	0	0.221476	0	0.122585	0	0	0	0	0	0.124608	0.109937	0.123376	0.125877	0.136223	0.124155	0.107954	0
ENSG00000179676	0	0	0	0	0	0	0	0	0	0	0.0987792	0.0813775	0	0	0	0	0	0	0	0	0	0	0	0	0	0	0	0	0	0	0	0	0	0	0	0	0	0	0	0	0	0	0	0
ENSG00000179674	403.28	38.7686	113.606	72.4874	53.4437	2.68983	182.745	94.6649	14.3631	2.54581	0	57.4972	0.593935	90.9608	10.4353	12.4192	19.7717	44.0167	0	84.2338	4.81516	10.3607	93.9808	119.575	142.196	83.199	106.987	130.322	405.445	174.42	106.764	121.116	246.604	29.3087	68.0062	77.3513	141.331	80.9396	80.0701	135.256	71.3103	78.4851	83.6108	73.7716
ENSG00000179673	0	0	0.223024	1.19855	0	0	0	0	0	0.459794	0.258463	0	0.464835	0	0	0	0	0	0.270495	0	0	0	0	0	0	0.645763	0	0	0	0	0.220274	0.210643	0.184161	0	0	0	0.223908	0	0.221695	0	0	0.446188	0	0
ENSG00000147316	2.18937	1.57151	3.11932	1.94044	2.83234	1.54148	3.30452	2.24374	1.57111	2.6502	2.88574	2.0169	4.10319	1.74878	1.36022	1.81334	2.16954	1.99354	3.0637	1.8053	2.96199	2.81896	2.36622	2.32104	3.13292	2.14086	2.58047	2.03634	2.37406	2.402	2.486	1.91034	2.67969	1.34721	1.86037	1.78885	2.45481	1.81544	2.51097	1.9875	1.9338	2.33798	1.4543	2.38741
ENSG00000261819	0	0.358687	0.257497	1.9604	0.263413	1.31655	0.214641	0.232026	0	1.85803	0	0.245844	0.670858	1.07959	0.400305	0.240473	2.88781	0.319612	0.156154	0.405584	0.60431	0.516291	0.263733	1.25444	0.581224	0.372791	1.41062	0.550284	0.344615	0.963261	0.508646	0.72961	0.425256	0.227002	0.240043	0.472267	0.129259	0.228081	1.02385	1.17518	0.141309	0.515157	0.559918	0.408683
ENSG00000230381	0	0	0	0	0	0	0	0	0	0	0	0	0	0	0	0	0	0	0	0	0	0	0	0.926579	0	0	0.520971	0	0	0	0	0	0	0	0	0	0	0	0	0	0	0	0	0
ENSG00000230383	10.5167	22.3582	13.3519	19.8469	20.0521	21.4521	26.5219	13.0551	25.662	16.399	28.3134	20.6132	20.4274	15.0074	27.3814	24.1425	24.4683	21.8619	26.5305	16.1085	35.4686	17.7714	11.6385	8.58053	5.12988	6.99177	11.8276	12.4455	10.392	9.71626	8.13686	13.684	6.33369	8.26452	9.26896	5.47079	12.264	10.3168	7.62455	13.2533	14.3427	7.10432	5.6831	14.7287
ENSG00000230384	0	0	0	0	0	0	0	0	0	0	0	0	0	0	0	0	0	0	0	0	0	0	0	0	0	0	0	0	0	0	0	0	0	0	0	0	0	0	0	0	0	0	0	0
ENSG00000230385	0	0	0	0	0	0	0	0	0	0	0	0	0	0	0	0	0	0	0	0	0	0	0	0	0	0	0	0	0	0	0	0	0	0	0	0	0	0	0	0	0	0	0	0
ENSG00000230386	0	0	0	0	0	0	0	0	0	1.17956	0	0	0.596248	0	0	0	0	0	0	0	0	0	0	0	0	0	0	0	0	0	0	0	0	0	0	0	0	0	0	0	0	0	0	0
ENSG00000230387	0.0898034	0.0642031	0	0.082565	1.60308	0.326293	0.153679	0.0830629	0.0905107	1.04525	0.854636	0.396043	0.0960641	0.0772968	2.00627	0.258261	0.0413523	0.152557	0.335408	0.399286	0.0432673	0.184827	0.330448	0.269446	0	0.133455	0.151496	0.246245	0.123369	0	0.227613	0.261193	0.152237	0.121897	0.171866	0.169067	0.277641	0.204126	0.22908	0.140234	0.303522	0.645473	0.120267	0.195073
ENSG00000248783	11.5434	0	0	0	6.06061	6.73141	0	0	0.646349	10.1785	0	0.628488	8.23207	0	0	0.614759	0	4.90243	0	0	0	0	0	0	0	0	0	0	0	0	0	0	0	0	0	0	0	0	0	0	0	0	0	0
ENSG00000145220	49.7006	49.6714	50.1664	33.8901	55.8853	20.65	35.1723	71.9241	27.2375	19.6113	36.0899	59.2612	35.4436	22.4589	37.1217	37.5195	61.9827	114.773	34.4184	25.4462	90.096	29.5789	14.2605	15.7406	18.9046	13.7717	20.4952	18.398	15.2675	16.2446	13.9616	13.9535	20.098	9.46345	7.03471	7.99225	24.7559	16.2867	16.9042	14.1209	12.8318	16.373	11.7405	19.5678
ENSG00000248780	1.19083	0	0.407454	1.82474	0	4.80753	1.01892	0	0.800139	2.10006	0.472201	0.389014	2.12308	0	1.68914	0.761032	0.73113	0.337161	0	0.32089	1.14748	0.653567	0.834643	0.793991	0	1.47472	1.33927	0.435374	0.363537	0	0.804862	1.53934	0.672909	0.3592	0	0.373649	1.22721	0.360906	0.810052	0	1.34161	0	0.708794	1.72449
ENSG00000248787	0.922873	0.329895	0.473656	0.212122	1.21134	0.372576	0.197412	0	1.16268	0.488253	0.274461	0.22611	0	0.198587	0.490896	0.22117	1.0624	0.195971	0	0.559541	0	0.949695	1.45538	2.07674	1.71062	1.71433	1.29739	0.253056	0.211302	1.77188	0.467816	0	0	0.208781	0.44155	0	0.475534	0.629317	0	0.960754	0.259931	0.947609	0.205989	1.00234
ENSG00000248785	0	0	0	0	0	0	0	0.78247	0	0	0	0.829069	0	0	0	0.810958	0	0	0	0	0	0	0.889398	0.846079	0	0.628588	0	0	0.774772	0	0	0	0.717053	0	0	0	0	0	0.863194	0	0	0.868642	0	0.918813
ENSG00000167476	24.468	11.4578	4.77202	1.34975	5.3955	46.328	1.9889	11.8815	1.10973	5.04854	0.145535	7.79325	20.5464	5.1598	4.16481	8.6785	12.3936	6.9623	0.456929	14.7361	2.82928	5.33797	6.81689	9.42141	4.30857	7.7268	18.7122	28.0446	7.73104	11.8115	9.92251	13.1655	5.08115	13.5063	3.86322	0.806123	1.51293	9.89975	20.9716	5.47654	9.64811	15.1999	42.7078	20.0641
ENSG00000248789	0	0	0	0	0	0	0	0	0	0	0	0	0	0	0	0	0	0	0	0	0	0	0	0	0	0	0	0	0	0	0	0	0	0	0	0	0	0	0	0	0	0	0	0
ENSG00000252233	0	0	0	0	0	0	0	0	0	0	0	0	0	0	0	0	0	0	0	0	0	0	0	0	0	0	0.868285	1.69359	0	0	1.56544	0	0	0	0	0	0	0	0	0	0	0	0	0
ENSG00000244158	0	0	0	0	0.472652	0	0.385139	0	0	0	0	0	0	0	0	0	0	0	0	0	0	0.37056	0	0	0	0	0	0.493698	0.412237	0.493833	0	0	0	0	0	0	0	0	0	0	0	0	0	0
ENSG00000167470	94.6745	58.0486	72.0586	36.4989	67.9412	161.55	86.1634	93.1422	53.8636	81.1592	86.4017	58.1774	78.2038	52.5973	133.673	79.963	52.5286	55.0026	31.7866	69.8261	61.6849	77.0705	49.5729	37.695	74.4178	50.8651	55.4079	73.2857	55.5776	55.5013	38.9079	69.0323	49.6897	13.2025	20.3344	25.1283	83.621	45.3227	46.9797	30.157	34.0055	69.8016	37.9451	42.4857
XLOC_051803	0	0	0	0	0	0	0	0	3.99405	0	0	0	0	0	0	0	0	0	0	0	0	0	0	0	0	0	0	0	0	0.86954	0	0	0	0	0	0	0	0	0	0	0	0	0	0
ENSG00000074800	375.27	381.527	495.722	452.334	768.902	386.868	271.552	855.129	280.454	293.707	293.695	417.035	847.924	271.436	342.349	349.7	740.492	416.379	336.066	247.983	922.162	349.644	158.776	123.505	144.036	235.885	208.118	235.424	169.268	258.018	131.688	131.119	168.094	149.452	99.698	86.9234	288.461	174.364	218.64	236.928	140.98	175.358	152.149	199.595
ENSG00000265691	0	0	0	0	0	0	0	0	0	0	0	0	0	0	0	0	0	0	0	0	0	0	0	0	0	0	0	0	0	0	0	0	0	0	0	0	0	0	0	0	0	0	0	0
ENSG00000276427	0	0	0	0	0	0	0	0	0	0	0	0	1.91875	0	1.90822	0	0	0	0	0	0	0	0	0	0	0	0	0	0	0	0	0	0	0	0	0	0	0	0	0	0	0	0	0
ENSG00000276426	0	0	0	0	0	0	0	0	0	0	0	0	0	0	0	0	0	0	0	0	0	0	0	0	0	0	0	0	0	0	0	0	0	0	0	0	0	0	0	0	0	0	0	0
ENSG00000276422	0	0	0	0	0	0	0	0	0	0	0	0	0	0	0	0	0	0	0	0	0	0.11628	0	0	0	0	0	0	0	0	0	0	0	0	0	0	0	0	0	0	0	0	0	0
ENSG00000253879	0	0	0	0	0	0	0	0	0	0.290647	0	0	0	0	0.14611	0	0	0	0.170987	0	0	0	0	0	0	0	0	0	0	0	0	0	0	0	0	0	0	0	0	0	0	0	0	0
ENSG00000253878	5.72012	0.962232	3.45388	2.47485	0.706644	0.543362	1.15161	3.73467	1.01738	8.54477	5.20353	2.63805	4.31923	1.44809	4.65347	3.87064	4.95807	5.14444	5.44577	1.90407	1.29692	1.93904	3.53752	3.36522	5.30136	5.75039	7.94683	8.11921	3.69793	8.49059	2.04678	3.26215	5.70406	2.13139	1.28791	2.21712	2.77406	1.83558	6.86659	4.55376	2.65357	12.4379	10.8149	5.84723
ENSG00000253871	0	0	0	0	0	0	0	0	0	0	0	0	0	0	0	0	0	0	0	0	0	0	0	0	0	0	0	0	0	0	0	0	0	0	0	0	0	0	0	0	0	0	0	0
ENSG00000253870	0	0	0	0	0	0	0	0	0	0	0	0	0.82056	0	0	0	0	0	0	0	0	0	0	0	0	0.569974	0	0	0	0	0	0	0	0	0	0	0	0	0	0	0	0	2.05459	0
ENSG00000206549	0	0	0	0	0	0.195225	0	0	0.0812303	0.170559	0	0	0.344857	0	0	0	0	0	0	0	0.077662	0	0.0847332	0	0	0	0	0	0	0	0	0	0.0683139	0	0	0.0758658	0	0	0	0.0839037	0	0	0	0.0875356
ENSG00000219500	0	0	0	0	0	0	0	0	0	0	0	0	0	0	0	0	0	0	0	0	0	0	0	0	0	0	0	0	0	0	0	0	0	0	0	0	0	0	0	0	0	0	0	0
ENSG00000219507	7.89021	10.2864	14.2926	7.68095	27.2924	14.2405	7.54543	22.3232	7.01678	9.82205	12.6989	5.91317	9.92974	11.5853	9.87523	16.9071	7.69394	2.75961	8.66743	10.5057	25.9397	19.4869	3.90366	6.49867	0.430151	5.17301	4.69786	5.59973	4.2507	2.54603	4.70547	4.49974	3.54063	5.03998	2.66476	2.18446	6.21803	5.90791	2.84149	5.31499	7.84345	3.33599	2.07191	2.52048
ENSG00000253874	0	0	0	0	0	0	0	0	0	0	0	0	0	0	0	0	0	0	0	0	0	0	0	0	0	0	0	0	0	0	0	0	0	0	0	0	0	0	0	0	0	0	0	0
ENSG00000253877	0	0	0	0	0.0191943	0	0	0	0	0.715638	0	0	0	0.0314671	0	0	0	0	0	0	0	0	0	0.0182817	0	0	0	0	0	0	0.018532	0	0	0.0165412	0.0174915	0	0	0	0	0	0	0.0187692	0	0
ENSG00000259982	0	0.355695	0.766048	0.228711	1.04486	0	0	0	0	0.263219	0.295926	0.243793	0.532209	0.428235	0	0.238467	0.229098	0	0	0.2011	0.239707	0.204794	0.261533	1.49277	1.3833	0.739362	1.39885	0.545693	0	0	0	0	0.210854	0.225109	1.1902	2.10747	0	0.678534	1.77679	0.776918	1.12104	0.766289	0.888395	0.810548
ENSG00000265470	0	0	0	0	0	0	0	0	0	0	0	0	0	0	0	0	0	0	0	0	0	0	0	0	0	3.05624	0	0	0	0	0	0	0	0	0	0	0	0	0	0	0	0	0	0
ENSG00000240068	0	0	0	0	0	0	0	0	0	0	0	0	0	0	0	0	0	0	2.56038	0	0	0	0	0	0	0	0	0	0	0	0	0	0	0	0	0	0	0	0	0	0	0	0	0
ENSG00000240069	0	0	0	0	0	0	0	0	0	0	0	0	0	0	0	0	0	0	0	0	0	0	0	0	0	0	0	0	0	0	0	0	0	0	0	0	0	0	0	0	0	0	0	0
ENSG00000277277	0	0	0	0	0	0	0	0	0	0	0	0	0	0	0	0	0	0	0	0	0	0	0	0	0	0	0	0	0	0	0	0	0	0	0	0.233676	0	0	0	0	0	0	0	0
ENSG00000069998	26.0022	23.8418	32.0983	27.5945	20.7063	22.0485	41.0646	29.5043	18.267	23.6778	20.1806	26.3827	36.3455	23.7121	30.0274	19.5517	57.5968	34.9355	26.5956	19.6918	42.8462	16.1542	15.3454	14.743	11.9149	15.909	22.2859	20.5681	21.645	21.6342	22.7357	14.9005	16.6323	17.3631	17.4356	14.4674	22.015	16.7864	15.8796	18.2644	22.1614	16.8234	15.2754	16.5353
ENSG00000198414	0.102344	0	0	0.188189	0	0	0	0	0	0	0	0.100299	0	0	0	0	0	0	0	0	0	0	0.107598	0	0	0	0	0	0	0	0	0	0	0	0	0.0963375	0	0	0	0	0	0	0	0
ENSG00000240065	38.0214	52.5258	97.4972	71.6876	307.466	56.8979	106.893	164.864	59.4261	79.0252	50.1611	112.066	74.1577	127.522	49.7246	112.838	141.051	116.979	39.3277	134.964	128.093	81.5477	50.1921	58.8265	76.0396	122.087	103.044	74.6256	39.8616	91.1905	75.5725	38.9404	59.2452	61.2455	14.2248	15.0022	127.124	92.5322	151.901	48.3615	59.0196	71.1095	51.8125	78.8649
ENSG00000095637	9.91198	10.466	42.8669	141.943	5.85603	5.39995	4.15666	31.2115	272.322	17.8642	530.138	17.2717	59.5865	19.6695	24.0097	79.2303	10.3523	11.8239	631.273	11.447	20.8867	66.195	33.1864	24.3583	26.4082	27.4205	45.8886	35.4821	44.2319	22.8964	31.7814	35.1228	38.2039	20.2257	31.6438	31.805	35.8978	20.1436	32.5198	35.6283	58.8047	25.0974	14.6261	21.6966
ENSG00000249780	0	0	0	0	0	0	0	0	0	0	0	0	0	0	0	0	0	0	0	0	0	0	0	0	0	0	0	0	0	0	0	0	0	0	0	0	0	0	0	0	0	0	0	0
ENSG00000249781	0	0.261088	0	0	0	0	0	0	0	0.483021	0	0	0.0976633	0	0	0	0	0	0	0	0	0	0	0	0	0	0	0	0	0	0	0	0	0	0.0873637	0	0	0	0	0	0	0	0	0
ENSG00000249782	0	0	0	0	0	0	0	0	0	0	0	0	0	0	0	0	0	0	0	0	0	0	0	0	0	0	0	0	0	0	0	0	0	0	0	0	0	0	0	0	0	0	0	0
ENSG00000244155	0	0	0	0	0.520801	0	0	0	0	0	0	0	0	0	0.527637	0	0	0	0	0	0	0	0	0	0	0	0	0	0	0	0	0	0	0	0	0	0	0	0	0	0	0	0	0
ENSG00000249784	0	0	0	0	0	0	0	0	0	0	0	0	0	0	0	0	0	0	0	0	0	0	0	0	0	0	0	0	0	0	0	0	0	0	0	0	0	0	0	0	0	0	0	0
XLOC_003231	0.632414	0.0145849	7.18264	0.112537	0.0214217	4.38151	3.54345	0.47173	0.0205611	0.086344	0.0242682	0.19993	2.09498	0.0175593	0.0217029	2.83565	0.676361	0.0346561	0	0.0659672	0.196579	0.167947	0.107239	0.0612094	0.0378139	0.515384	0.206491	0.40276	0.26157	2.28293	0.0206825	0	0.138334	0	0	0.0192032	0.0630711	0.0741935	0.145711	0.169902	0	0.083789	0	0
ENSG00000249786	0	0	0	0.15228	0.173922	0.0445781	0.0472399	0.102132	0.11129	0.175256	0.0656775	0	0.177177	0	0	0.105851	0.152537	0.0468952	0	0	0	0.0454518	0	0.276087	0.102336	0.164093	0.310461	0.0605554	0.101127	0.060572	0.33584	0.107052	0	0.149881	0.158492	0.10394	0.227587	0	0.169003	0.344858	0.373204	0.11338	0.19717	0.239857
ENSG00000249787	0	0	0	0	0	0	0	0	0.108552	0	0	0	0	0	0	0	0	0	0	0	0	0	0	0	0	0	0	0	0	0	0	0	0	0	0	0	0	0	0	0	0.12134	0	0	0
ENSG00000176219	0	0	0	0	0	0	0	0	0	0	0	0.235446	0	0	0	0	0	0	0	0	0	0	0	0	0	0	0	0	0	0	0	0	0	0	0	0	0	0	0	0	0	0	0	0
ENSG00000230528	0	0	0	0	0	0	0	0	0	0	0	0	0	0	0	0	0	0	0	0	0	0	0	0	0	0	0	0	0	0	0	0	0	0	0	0	0	0	0	0	0	0	0	0
ENSG00000230529	0	0	0	0	0	0	0	0	0	0	0	0	0	0	0	0	0	0	0	0	0	0	0	0	0	0	0	0	0	0	0	0	0	0	0	0	0	0	0	0	0	0	0	0
ENSG00000230524	0.104495	0.0373534	0.214525	0.0480363	0.0548632	0.0421861	0.268231	0.386608	0	0.608124	0.0621534	0.102408	1.1178	0	0.222333	0.0500855	0.0962351	0.133137	0	0.0844744	1.2083	0.0860258	0	0	0.0484226	0	0	0.0573062	0.0957012	0.286609	0	0	0	0	0	0	0.0538439	0	0.159935	0.0543922	0.0588631	0.0536481	0.139943	0
ENSG00000230525	0	0	0	0	0.149555	0.229996	0	0	0.143547	0.150703	0.508285	0.139581	0.30471	0	0	0	0	0	0.886579	0	0	0.117252	0	0	0	0	0.160179	0	0	0	0	0	0	0	0	0	0	0	0.145326	0	0	0	0	0
ENSG00000230526	0.454405	1.94921	0	0	0.477153	0	0	0	0.457984	0.961626	0	0	0	0	0	0	0.83697	0.385969	0	0.367343	0	0	0	0	0	0	0	0.4984	0	0	0	0	0.77032	0	0	0	0.468288	0	0	0	0.511941	0	0.4057	0.493534
ENSG00000230520	0	0	0	0	0	0	0	0	0	0	0	0	0	0	0	0	0	0	0	0	0	0	0	0	0	0	0	0	0	0	0	0	0	0	0	0	0	0	0	0	0	0	0	0
ENSG00000230521	0	1.74929	2.51159	0	3.08314	2.17317	1.88422	3.1684	0.493214	3.10679	1.74642	3.35709	1.30869	3.15906	1.3015	1.87643	0.901353	2.0783	1.5231	0.7912	9.19518	1.61146	1.02896	7.09665	3.17474	2.18169	7.98021	3.22043	3.58541	4.29508	0.744188	1.4233	2.28133	3.98546	0.936539	4.83674	4.03448	0.889866	1.74764	3.56612	6.34019	0.753714	6.99053	2.65749
ENSG00000230522	0	0	0	0	0	0	0	0	0	0	0	0	0	0	0	0	0	0	0	0	0	0	0	0	0	0	0	0	0	0	0	0	0	0	0	0	0	0	0	0	0	0	0	0
ENSG00000230523	0.222125	0	0	0	0	0	0	0	0	0	0	0.108844	0	0	0	0	0	0.188672	0	0	0	0	0	0	0	0	0	0	0	0	0	0	0	0	0	0	0	0	0	0	0	0	0	0
ENSG00000146047	0	0	0	0	0	0	0	0	0	0	0	0	0.448496	0	0	0	0	0	0	0	0	0	0	0	0	0	0	0	0	0	0	0	0	0	0	0	0	0	0	0	0	0	0	0
ENSG00000278907	0	0	0	0	0	0	0	0	0	0	0	0	0	0	0	0	0	0	0	0	0	0	0	0	0	0	0	0	0	0	0	0	0	0	0	0	0	0	0	0	0	0	0	0
ENSG00000278905	0	0	0	0.135308	0	0	0	0	0.0741646	0.233584	0	0	0	0	0	0	0	0	0	0	0	0	0	0.0735947	0	0	0	0.0807094	0	0.0807315	0	0	0	0	0	0	0.0758332	0	0	0	0	0	0.0656979	0
ENSG00000278902	0	0	0	0	0	0	0	0	0.346958	0	0	0	0	0	0	0	0	0	0	0	0	0	0	0	0	0	0	0	0	0	0	0	0	0	0	0	0	0	0	0	0	0	0	0
ENSG00000278903	0.48736	0.0696856	0	0.224039	0.511758	0.236104	0.333604	0.360623	0.245599	1.03137	0.173928	0.143288	0.0521337	0.0419487	0.103695	0.0934383	0.314184	0.124188	0	0.0393984	0.140886	0.601829	0.25619	0.146227	0.316177	0.144851	0.164433	0.267273	0.178538	0.481223	0.148229	0.188998	0.57833	0.176408	0.0466356	0.275256	0.351575	0.088623	0.0994569	0.101473	0.219627	0.200169	0.174049	0.423461
ENSG00000278900	0.40641	0	0	0	0	1.96888	0.34774	0.751811	0	0.430029	0	0.398292	0	0	0	0	0	0	0.505969	0.328544	0.391617	0	0.854549	1.21939	0.376657	1.20792	0	1.78303	1.86104	0.89176	0.824058	0.788029	0.688958	0.367767	0.388895	0	0.418827	0	0	0	0.457869	0	0	1.32422
ENSG00000278901	0	0	0	0	0	0	0	0	0	0	0	0	0	0	0	0	0	0	0	0	0	0	0	0	0	0	0	0	0	0	0	0	0	0	0	0	0	0	0	0	0	0	0	0
ENSG00000227892	0.260156	0	0	0	0	0.210056	0	0	0	0	0	0	0	0	0	0	0	0	0	0	0	0	0.820535	0	0	0	0	0	0	0	0	0	0	0	0	0	0	0	0	0	0	0	0	0
ENSG00000278908	0	0	0	0	0	0.0902632	0	0	0	0	0	0	0	0	0	0	0	0.094955	0	0	0	0.184065	0.352592	0.447224	0.621643	0	0.125726	0.490459	0.614299	0	0.340011	0.325145	0.379023	0	0.427894	0.210462	0.576034	0.203285	0.228136	0.11638	0.251892	0.344363	0.199618	0.242835
ENSG00000278909	0	0	0.0727727	0	0	0.0572427	0	0	0.214361	0	0.25301	0	0.151676	0	0	0	0.130582	0	0	0	0.204944	0	0	0.0709047	0	0.0526781	0.239198	0.0777593	0.129858	0	0	0	0	0	0	0	0.0730613	0	0	0	0	0	0	0.0770001
ENSG00000148225	0.483606	1.17553	7.94259	2.22313	1.3711	1.91333	3.3931	2.14707	0.97483	8.69908	7.824	3.17544	6.10438	1.24877	4.52743	2.45704	5.52268	1.35555	3.49204	3.51854	2.98242	2.34896	2.03373	3.57915	2.91331	2.62317	3.53527	3.12952	3.3218	2.86509	2.54952	3.00068	3.56622	1.79425	3.517	3.36867	3.83753	1.93469	2.36858	3.62488	2.83316	4.22083	1.81344	3.41412
ENSG00000133136	0.186961	0	0.191912	0.171892	0	0	0	0	0	0	0	0	0	0	0	0	0.172182	0	0	0	0	0	0	0	0	0	0	0	0	0	0	0	0	0	0	0	0	0	0	0	0	0.191973	0	0.203061
ENSG00000133135	37.6898	42.3644	53.8048	14.4383	10.1873	6.6499	103.077	93.8662	10.7629	50.5149	0.664231	62.5877	7.91416	61.5176	52.3477	17.396	34.9676	43.8111	1.04273	62.4042	98.0586	13.2732	54.1539	58.776	95.477	78.7255	60.2851	55.8841	95.0522	122.902	88.5928	59.8178	104.417	59.8752	52.0278	76.2778	50.8534	64.5384	45.9352	75.7126	57.4024	77.5435	39.8816	54.6562
ENSG00000133134	14.4774	22.0507	10.3379	3.08649	1.32193	1.86354	43.2663	5.82207	11.4194	141.421	31.1997	11.7207	24.4645	25.103	1.33928	7.44199	4.44433	19.4258	14.1057	2.8835	1.0109	10.0185	14.3383	22.6633	9.5284	6.39203	9.91082	15.4188	11.1453	4.83409	18.0811	20.9521	17.4287	23.5436	19.0736	18.9604	21.1904	12.4	9.63407	15.2901	25.0567	19.1743	11.2397	19.5981
ENSG00000272426	0.544664	0	0.559087	1.50229	0	1.7591	0.932072	0	0.548954	2.30527	0	0.533784	0.582635	0	0.579437	1.56637	1.00322	0	0	0	1.04968	0.448395	0.572626	0	0.504789	0.809415	0	0	0	1.19512	0.552194	0	0.923329	0	2.08476	2.5635	1.12261	0	0	0.56702	0.613627	0	1.94514	1.77469
ENSG00000138303	14.2347	8.3894	16.7641	6.71052	24.39	11.6888	20.7712	15.7399	7.92531	9.42974	17.0774	13.8714	10.6547	10.2392	10.1672	10.9784	16.5633	22.8802	16.1655	9.51888	14.1052	15.6693	8.81821	9.27597	10.128	12.7643	9.65989	9.55351	11.4487	11.7682	8.38092	8.7573	9.22861	8.21042	6.36687	7.7815	10.3893	6.89285	13.2491	8.64792	8.72272	9.10929	6.08448	10.6866
ENSG00000222312	0	0	0	0	0	0	0	0	0	0	0	0	0	4.81263	0	0	0	0	0	0	0	0	0	0	0	0	0	0	0	0	0	0	0	0	0	0	0	0	0	0	0	0	0	0
ENSG00000272428	0	0	0	2.80478	0	2.46319	0	0	0	0.645593	0	0	0	0.525163	0	0	0	0	0	0	0	0.502294	0	0	0	0	0	0	0	0	0	0	0	0	0	0	0	0	0	0	0	0	0	0
ENSG00000148229	55.6372	55.6088	94.1196	32.1387	70.7219	51.351	83.3094	44.1821	30.6201	48.2196	54.9733	81.5197	75.6675	46.3135	142.132	50.7031	107.366	84.8778	50.469	37.9496	102.374	51.6041	23.3782	26.1749	36.1288	35.2892	36.3291	35.0285	33.8582	33.4318	33.7696	24.3973	41.3415	27.2437	21.4534	25.497	44.1344	31.7827	42.2975	40.0112	26.4954	30.6314	20.18	37.4694
ENSG00000138308	6.25388	0	0.156573	0.701195	0	0	0.261028	0.282169	0.922411	0	0	6.12896	4.56869	0	0	0	46.4976	0	0.1899	0	0	3.64163	0	0	0.282734	52.3625	21.615	0	0.139697	22.7593	0.463928	0	1.16361	0.27606	0	0.287165	0	5.27006	0	0.317589	0	0.313244	0	3.1477
ENSG00000004799	16.8527	55.5507	87.5726	32.0023	21.1695	2.84015	352.589	33.1179	50.2684	54.5517	157.073	71.8269	74.0198	18.3467	63.1132	56.8203	18.4699	122.677	620.284	76.9892	11.2309	30.8599	95.1577	39.0131	73.4235	331.742	47.8854	27.6977	157.037	68.7161	53.4926	27.282	73.7369	55.6326	35.6689	52.5825	64.1681	63.7253	136.656	104.447	151.301	121.239	135.324	57.3065
ENSG00000200728	0	0	0	0	0	0	0	0	0	0	0	0	0	0	0	0	0	0	0	0	0	0	0	0	0	0	0	0	0	0	0	0	0	0	0	0	0	0	0	0	0	0	0	0
ENSG00000144579	82.7783	71.416	83.1658	69.4034	81.1672	60.4083	122.191	64.8005	80.5642	70.0274	116.125	80.3647	94.1907	84.9571	94.2787	95.9567	76.9966	80.2806	108.721	108.674	71.9432	103.902	72.1337	88.9945	103.84	64.6195	75.8846	91.8702	88.455	81.5146	85.076	70.579	94.2678	59.6077	59.5688	62.0054	87.7584	72.3486	75.3897	85.2072	108.929	71.1405	79.7684	81.4267
ENSG00000156873	8.63619	8.86269	12.2669	22.033	9.36969	8.02805	8.61649	8.48906	11.627	7.45209	6.9754	10.4625	11.4882	8.03691	9.32316	9.89789	15.7896	8.41827	8.60939	7.18763	12.9587	9.83822	6.8683	8.44609	8.94906	8.35873	9.21095	7.58485	9.10601	8.42604	7.17248	6.27186	8.10349	5.70987	7.19668	7.22944	10.5093	5.18647	11.6735	9.35561	9.76558	9.58755	12.0068	10.8336
ENSG00000254695	0	0	0	0	0	0	0	0.318408	0	0	0	0	0	0	0	0	0	0	0	0	0	0	0	0	0.319044	1.79052	0	0	0	0.377679	0	0	0	0	0	0	0	0.625988	0.351257	0	0.387834	0	0.307349	0
ENSG00000067840	0.439646	1.96447	3.77953	17.3305	1.61579	2.12989	0.470223	1.9824	26.7527	14.7118	35.6947	1.72346	25.3372	2.2232	3.62478	5.58423	0.303669	1.72713	50.4243	1.19951	0.476599	8.32459	2.7733	2.91304	2.29196	2.77674	5.68616	2.77272	2.16422	3.01465	3.78866	4.1558	4.84445	1.6411	4.46992	3.67288	4.53078	2.39839	2.74767	2.74615	4.70547	1.86215	2.64953	4.05878
ENSG00000146592	1.26623	1.10968	2.05447	1.99036	6.39077	0.527686	0.681519	1.60567	4.73432	0.994062	7.38575	0.920699	1.83514	0.47463	0.977716	2.89754	1.39185	1.05819	4.653	1.07316	1.86958	1.5132	1.84656	1.40938	0.548912	0.819463	1.88345	0.851218	5.34945	1.09792	0.931748	1.76222	2.00807	0.388106	0.644918	0.845883	2.29414	1.11414	2.10474	0.914242	1.28851	2.24385	0.492321	1.48618
ENSG00000248259	0	0	0	0	0	0	0	0	0	0	0	0	0	0	0	0	0	0	0	0	0	0	0	0	0	0	0	0	0	0	0	0	0	0	0	0	0	0	0	0	0	0	0	0
ENSG00000227012	0.626697	0	0	0	0	1.01202	0.178742	0.579658	0.210544	0.221039	0	0	2.23463	0	0.666707	1.00127	0	0	0	0	0.402591	0	0	0	0	0	0	0	0	0	0	0.202528	0	0	0	0	0	0	0	0	0	0	0	0
ENSG00000284858	0	0	0	0.824563	0	0	0	0	0	0	0	0	0.479688	0	0	0	0	0	0	0	0	0.369167	0.471448	0	0	1.99919	0.504324	0	0	0	0.909252	0.434749	0	0	0	0	0	0	0	0.466833	0	0.460446	0	0
ENSG00000248254	0.793886	0.283786	0.814908	2.55464	0	0.320502	1.35856	0.367149	1.60028	0.840023	0	1.16704	1.27385	0	0	1.14155	0	0.337161	1.97673	0.32089	0	0	2.50393	3.17596	1.47153	4.12923	4.46423	0.435374	1.81769	1.30648	2.41459	1.53934	2.35518	2.1552	1.51934	4.48378	1.22721	0.360906	3.64524	1.23971	2.23601	3.26066	2.12638	2.58674
ENSG00000248257	0	0	0	0	0	0	0	0	0	0	0	0	0	0	0.139524	0	0	0	0	0	0	0	0	0	0	0.0974502	0	0	0	0	0	0	0	0	0	0	0	0	0	0	0	0	0	0
ENSG00000248256	5.40142	5.14885	1.84815	7.44907	0.945303	8.72249	0.770278	0	10.8879	9.52554	8.56733	3.52902	4.81499	3.87432	3.83084	2.58895	0.829074	3.05863	5.60385	0.727755	1.73494	2.96448	1.89291	5.40213	7.50898	10.7026	14.1743	3.94958	3.2979	11.852	3.65073	3.49112	5.34137	10.5903	6.03007	5.08444	5.56644	0	13.7785	5.62313	12.1707	7.39493	7.23372	8.7998
XLOC_005994	0	0	0	0.520983	0	0	0	0.524125	8.56681	0	6.74092	0	0.606162	0	0	0	0	0	1.41095	0	0	0	0	0	0	0	0	0	0	0	0	0	0	0	0	0	0	0	0	0	0	0	0	0
ENSG00000273894	0	0	0	0	0	0	0	0.228423	0	0	0	0	0	0	0	0	0	0	0	0	0	0	0	0	0.457759	0	0	0	0.452352	0	0	0	0	0	0	0.232467	0	0	0	0	0	0.507157	0	0.804675
ENSG00000172828	0.435687	8.68698	6.36052	13.5748	0.711663	1.87619	4.97054	9.94029	5.22063	1.07568	0.230351	11.5286	5.85165	7.00019	0	1.25297	25.9918	5.26322	0.180806	21.8762	0.139943	5.22078	8.29587	13.3144	27.7718	60.5741	43.9908	12.2122	9.66516	55.0231	11.4354	5.39731	19.5316	7.44713	9.17202	2.64299	5.48775	11.1797	24.352	10.8353	9.21711	17.8449	8.81707	18.5075
ENSG00000249128	0	0	0	0	0	0	0	0	0	0	0	0	0	0	0	0	0	0	0	0	0	0	0	0	0	0	0	0	0.402368	0	0	0	0.372392	0	0	0	0	0	0	0	0	0	0	0
ENSG00000254692	0	0	0	0	0	0	0	0	0	0	0	0	0	0	0	0	0	0	0	0	0	0	0	0	0	0	0	0	0	0	0	0	0	0	0	0	0	0	0	0	0	0	0	0
ENSG00000141068	2.75716	2.96375	6.92489	7.71264	14.5991	3.33141	5.93966	6.71013	4.257	5.40028	9.67686	4.73344	13.6382	3.4167	5.01346	11.2096	5.38457	3.43813	5.8427	5.91211	4.72949	7.59831	5.0162	5.69106	9.27886	8.79045	10.0942	7.33506	6.75157	13.1295	6.78004	5.70633	8.10494	1.46869	3.77974	3.38685	7.21433	3.09356	8.3202	5.61852	6.6311	7.50934	5.34228	7.85811
ENSG00000137309	298.229	239.745	398.101	97.7435	228.975	245.268	502.721	697.908	65.096	159.353	41.4652	328.542	276.579	144.628	212.131	193.704	669.028	361.554	17.7411	175.119	469.736	144.913	86.3339	80.8985	132.165	123.024	133.055	135.272	91.9199	169.276	77.1212	70.1711	108.882	59.4665	44.2436	35.8027	164.288	144.199	99.6906	158.704	78.0781	81.6874	66.7261	101.994
ENSG00000144681	0.0563046	0.281777	1.15591	1.55299	1.30071	1.13655	0.144529	0.989491	7.20701	0.17873	4.35368	0.38626	4.39679	0.242316	0.299496	0.971542	0.829661	1.05215	4.69655	0.182068	2.38723	1.80776	0.177586	0.168936	0	0.0836733	0.569908	0.370536	0.360963	0.308864	0.114166	0.163762	0.238623	0.152853	0.107756	0.106001	0.348149	0	0.0574512	0.117231	0.0634338	0.115628	0	0.366918
ENSG00000249127	0	0	0	0	0	0	0	0	0	0	0	0	0	0	0	0	0	0	0	0	0	0	0	0	0	0	0	0	0	0	0	0	0	0	0	0	0	0	0	0	0	0	0	0
ENSG00000244094	0	0.252675	1.45114	0	0	0	0	0	0	0	0	0	0	0	0	0	0.325488	0	0	0	0	0	0.371571	0	0	0	0	1.55058	0	0	0	0.685293	0	0	0	0.332686	0	0.32134	0	0	0.398176	0	0.63109	1.15158
ENSG00000172824	2.30178	0.470174	3.6566	1.36044	0.633025	1.59301	0.468926	1.31796	1.15995	2.78348	2.60779	0.590805	5.62799	1.13212	1.51588	1.78623	0.706608	0.558605	2.5245	0.708863	0.211238	0.631647	0.979502	3.50793	1.42218	3.05413	4.19123	1.26232	2.96133	2.10444	1.77798	1.43458	2.78717	0.297559	2.56967	1.65082	4.06646	0.697603	3.57889	2.68153	3.58111	2.02583	1.51683	2.91665
ENSG00000227013	0	0	0	0	0	0	0.209143	0	0	0	0	0.239547	0	0	0	0	0	0	0	0	0	0	0	0	0	0	0	0	0	0	0	0	0.207181	0	0	0	0	0	0	0	0	0	0	0
ENSG00000268994	0	0	0	0	0	0	0	0	0	0	0	0	0	0	0	0	0	0	0	0	0	0	0	0	0	0.381208	0	0	0	0	0	0	0	0	0	0	0	0	0	0	0	0	0	0
ENSG00000268995	0	0	0	0	0	0	0	0	0	0	0	0	0	0	0	0	0	0	0	0	0	0	0	0	0	0	0	0	0	0	0	0	0	0	0	0	0	0	0	0	0	0	0	0
ENSG00000268996	1.0195	2.45994	11.119	1.75748	1.87344	1.64634	2.07177	1.41446	3.59635	3.50593	4.69956	4.24632	4.22597	1.31627	2.30475	2.93193	2.34727	4.00505	5.23565	2.98761	6.63114	1.46878	0.535919	1.52945	1.41729	1.23099	2.29316	2.23641	1.98411	1.81758	1.42119	0.247101	1.72828	0.5766	1.82918	1.19959	1.31331	1.62215	0.910227	1.32668	1.5793	1.30853	1.13778	1.93775
ENSG00000268997	0	0	0	0	0	0	0	0	0	0	0	0	0	0	0	0	0	0	0	0	0.6945	0	0	0	0	0	0	0	0	0	0	0	0	0	0	0	0	0	0	0	0	0	0	0
ENSG00000241334	0	0	0	0	0	0	0	0	0	0	0	0	0	0	0	0	0	0	0	0	0	0	0	0	0	0	0	0	0	0	0	0	0	0	0	0	0	0	0	0	0	0	0	0
ENSG00000268992	0	0	0	0	0	0	0.534355	0	0	0	0	0	0.334024	0	0.33219	0.299333	0	0.265228	0	0	0	0	0	0	0	0.232018	0.351178	0	0.857929	0	0	0	0.264672	0	0.298797	0.29393	0	0	0	0	0	0	0	0.339143
ENSG00000241336	0	0	0	0	0	0	0	0.138256	0	0.158162	0	0	0	0	0	0.286579	0	0	0	0	0	0	0	0	0	0.111066	0	0	0	0	0	0	0	0	0	0	0	0	0	0	0	0	0	0
ENSG00000173193	38.9865	15.0568	47.4792	23.0777	92.824	11.9053	42.1996	41.2147	22.5604	38.6724	43.5053	35.6363	31.5453	19.0869	20.5772	29.4266	45.1855	45.0276	19.86	27.1244	29.4677	26.7432	23.7774	36.9944	45.0416	70.7909	47.9723	22.9468	30.4953	60.6054	27.4254	18.1445	42.6107	14.4984	11.8207	21.7262	37.8564	19.9508	70.2257	34.1325	20.0386	33.6178	13.2265	31.474
ENSG00000266923	0	0	0	0	0	0	0	0	0	0	0	0	0	0	0	0	0	0	0	0	0	0	0	0	0	0	0	0	0	0	0	0	0	0	0	0	0	0	0	0	0	0	0	0
ENSG00000164619	0	0.533653	0.612966	5.81962	0.721104	0.506265	0.0255474	0.856114	3.15975	8.34051	10.0162	0.292613	3.76883	1.15648	0.508222	1.86043	0.21998	0.760828	9.21865	0.41033	0.172625	2.60552	2.22873	1.73197	0.193703	1.79702	2.48488	2.0304	2.1329	1.24478	1.36217	1.30261	1.316	1.56708	1.71425	1.85496	2.2462	0.895852	1.73654	2.20691	1.78282	1.19566	0.639778	0.356716
ENSG00000132881	7.12354	2.49224	13.5353	5.15588	7.00269	3.05943	6.35455	7.85055	4.42999	14.1128	12.9816	5.94149	22.212	11.2193	7.0946	13.0763	8.5146	8.49672	15.6616	7.59658	8.90892	6.86267	7.17056	4.85071	6.32109	5.29308	5.11373	7.48075	5.41356	5.3211	5.83909	4.84908	7.57963	6.1719	6.2364	7.84686	8.27835	9.09512	7.73255	6.46922	6.31795	5.13569	5.27746	3.45693
ENSG00000254699	0	0	0	0	0	0	0	0	0	0	0	0	0	0	2.85161	0	0	0	0	1.08346	0	0	0	0	2.48424	0	0	0	0	0	1.35877	0	0	0	0	0	1.38119	0	0	0	0	0	0	0
ENSG00000253970	0	0.266493	0	0	0	0	0	0	0	0	0	0	0	0	0	0	0	0	0	0	0	0	0	0	0	0	0	0	0	0	0	0	0	0	0	0	0	0	0	0	0	0	0	0
ENSG00000266920	0	0	0.668462	0	0	0	0.742943	0.401559	0	0	0	0.63821	0	0.186842	0	0	0	0	0	1.40386	0	0	0.456433	0.217101	3.42007	5.1614	2.92957	0.714267	0.596413	15.7182	0	0	0.367987	0	0	0	0	1.77629	0.221493	0	0	0	0	0.235765
ENSG00000116604	37.1123	36.3347	44.4956	25.6943	52.4992	40.2471	50.3319	41.3449	25.8576	65.7796	67.9655	22.4558	51.8344	22.6322	48.2331	54.6249	27.675	18.7287	85.3928	27.7242	26.8211	37.9744	42.4928	35.2012	64.8219	35.6701	40.5133	57.8857	33.7138	33.7107	37.2826	43.1181	39.5439	17.8115	29.0429	23.1246	44.5947	24.8633	29.5892	27.1388	38.4258	37.6442	30.9545	36.7178
XLOC_048294	0.520879	4.46871	7.48541	2.39447	2.18782	2.10286	0	1.44535	0	4.96035	0.619635	0.510475	4.45754	0.896676	1.10827	2.99594	3.35793	1.3273	1.94544	0.421081	3.51344	0.857629	1.09524	1.56284	0.482746	1.54814	4.10066	0.57131	1.90817	0.571467	1.05616	0.504992	3.53204	0.471352	1.49529	1.96125	1.61038	0.473591	3.18892	1.08452	1.17366	2.13936	0.46505	3.96012
XLOC_048293	6.98232	0	0	3.20976	2.44395	1.87924	0	2.15275	0	3.69405	0	1.14048	7.4691	0	3.71405	0	0	3.95383	0	0	2.24273	1.91607	0	0	0	0	0	0	0	1.27674	0	0	0	1.05307	0	1.09543	1.19927	0	0	0	1.31107	0	1.03899	1.26393
ENSG00000070808	0	0.0539676	0.258285	0.323877	0.264218	0.0609498	0.0215298	0.0232735	1.39482	0.053249	3.23274	0.0493192	0.0807491	0.0216579	0.562141	0.144725	0.0926926	0.106863	3.28925	0.0610236	0.412187	0.0621444	0.158724	0.150993	0.0932804	0.0934827	0.169792	0.0551967	0.161312	0.496906	0.0255101	0.0975789	0.213278	0.0455393	0.120389	0.0236856	0.0777928	0	0.0513492	0.183365	0.0566963	0.0775099	0.0898609	0.136644
XLOC_048290	0	0	0	0	0	0	0	0	0	0	0	0	0	0	0	0	0	0	0	0	0	0	0	8.46079	0	0	0	0	0	0	0	0	0	0	0	0	0	0	0	0	0	0	0	0
ENSG00000252509	0	0	0	0	0	0	0	0	0	2.86849	0	0	0	0	0	0	0	0	0	0	0	0	0	0	0	0	0	0	0	0	0	0	0	0	0	0	0	0	0	0	0	0	0	0
ENSG00000257341	0	0	0	0.155777	0	0	0	0	0	0	0	0	0	0	0	0	0	0	0	0	0	0	0.178132	0	0	0	0.190554	0.185838	0.155175	0.185889	0	0.328532	0	0	0	0	0.17461	0	0	0	0	0	0	0
XLOC_048298	0	0	0	0	0	0	0	0	0	0	0	0	0	0	0	0	0	0	0	0	0	0	0	9.26579	0	0	0	0	0	0	0	0	0	0	0	0	0	0	0	0	0	0	0	0
ENSG00000223047	0	0	0	0	0	0	0	0	0	0	0	0	0	0	0	0	0	0	0	0	0	0	0	0	0	0	0	0	0	0	0	0	0	0	0	0	0	0	0	0	0	0	0	0
ENSG00000223046	0	0	0	0	0	0	0	0	0	0	0	0	0	0	0	0	0	0	0	0	0	0	0	0	0	0	0	0	0	0	0	0	0	0	0	0	0	0	0	0	0	0	0	0
ENSG00000223044	0	0	0	2.12945	2.43209	0	0	6.42689	7.00316	0	8.26581	4.53976	2.47761	0	0	2.22029	0	0	0	0	4.46368	0	4.8701	6.94934	4.29316	1.72099	5.20971	2.54039	12.7273	7.62325	4.69633	0	5.88958	0	0	0	0	2.10587	2.36331	4.82243	2.60941	0	4.13578	5.03117
ENSG00000274118	0	0	0	0	0	0	0	0	0	0	0	0	4.95523	0	0	0	0	0	0	0	0	0	0	0	0	0	0	0	0	0	0	0	0	0	0	0	0	0	0	0	0	0	0	0
ENSG00000279749	0	0	0	0	0	0	0	0	0	0	0	0	0	0	0	0	0	0	0	0	0	0	0	0	0	0	0	0	0	0	0	0	0	0	0	0	0	0	0	0	0	0	0	0
ENSG00000279748	0.190469	0	0.195513	0.52535	0	0.15379	0.162973	0.528519	0	0.201538	0.679743	0.186665	0.203748	0.163943	0.607888	0.27388	0.175413	0.161784	0.237129	0	0.275305	0.235206	0.100124	0	0.176525	0.636869	0.321318	0.41782	0.784979	0.313451	0.289654	0.27699	0.322889	0.172359	0.273391	0.179292	0.68701	0.259766	0.48587	0.396575	0.214586	0.293362	0.255081	0.724047
ENSG00000274115	0	0	0	0	0	0	0	0	2.47878	0	0	0	2.63087	0	0	0	0	0	0	0	0	0	0	0	2.27936	0	0	0	2.25243	0	0	4.76879	0	2.22556	7.06025	6.94524	2.53455	0	0	0	0	0	2.1958	0
ENSG00000279746	0	0	0	0	0	0	0	0	0.0891516	0	0	0	0	0	0	0	0	0.0751331	0	0	0	0	0.092996	0	0	0	0	0	0.0810107	0	0	0	0	0	0	0	0	0	0	0	0	0	0	0
ENSG00000279744	0	0.309164	0.443891	1.45781	0.756814	1.04749	0.370013	1.06662	0.435846	1.83029	2.05771	0	0.925175	0.248144	1.2268	0.829088	0.398256	0.244875	1.79459	0.466115	1.2501	0.593344	8.33508	7.06412	5.07657	2.78478	5.99825	6.0079	3.56442	6.80028	3.21507	3.0745	5.25377	0.130441	6.48291	5.83456	3.71377	0.393181	3.52997	2.55108	5.19674	4.2923	4.24698	5.16645
ENSG00000274111	0	0	0	0	0	0	0	0	0	0	0	0	0	0	0	0	0	0	0	0	0	0	0	0	0	0	0	0	0	0	0	0	0	0	0	0	0	0	0	0	0	0	0	0
ENSG00000279742	0.0999425	0.0714519	0.923301	1.56208	0.629674	0.484177	1.19721	2.0337	0.201459	2.22076	1.07002	0.78357	1.38983	0.0860238	0.956908	0.862259	1.56472	0.424453	1.11983	0.323176	1.15566	2.30378	0.840587	1.39938	2.13039	0.445568	1.46121	0.87695	1.00685	0.767542	0.607946	0.0968942	2.0331	0.180879	0.669447	0.658542	0.411984	0.363477	1.01978	1.14449	0.675581	0.513107	0.535382	0.75984
ENSG00000279741	3.87049	1.25778	0.36118	2.91151	0.738954	0.284103	1.50534	4.88178	1.0639	4.09542	0	0.344834	2.25836	0.908579	2.62028	0	1.94429	0.59774	0	1.13779	0	1.73803	1.47971	1.75954	1.63051	1.56869	2.77006	2.7015	0	4.24638	4.99418	2.72904	0.298243	0.636812	1.01009	0.993641	2.9009	0.959755	0	0.73261	1.98207	3.25164	0.628297	0.382161
ENSG00000169957	68.3766	30.1658	54.6819	34.0713	27.176	33.6621	38.774	41.5419	38.3651	67.4488	40.4905	36.3181	52.6762	33.9776	35.996	45.7573	51.5643	53.4598	58.1722	25.2364	58.513	24.4564	23.2918	26.0852	26.4123	23.5701	31.8245	26.9502	22.8723	36.2381	25.5235	21.5763	22.278	22.8728	18.3088	18.7689	26.1522	24.7211	21.3725	28.0959	27.7958	19.9564	26.8826	21.8747
ENSG00000252505	0	0	0	0	0	0	0	0	0	0	0	0	0	0	0	0	0	0	0	0	0	0	0	0	0	0	0	0	0	0	0	0	0	0	0	0	0	0	0	0	0	0	0	0
ENSG00000147885	0	0	0	0	0	0	0	0	0	0	0	0	0	0	0	0	0	0	0	0	0	0	0	0	0	0	0	0	0	0	0	0	0	0	0	0	0	0	0	0	0	0	0	0
ENSG00000264999	0	0	0	0	0	0	0	0	0	0	0	0	0	0	0	0	0	0	0	0	0	0	0	0	0	0	0	0	0	0	0	0	0	0	0	0	5.8536	0	0	0	0	0	0	0
ENSG00000147889	21.1237	3.95109	8.88754	1.07267	24.1156	158.708	5.72702	4.88455	3.46583	139.046	1.09572	27.4419	129.929	3.01269	18.9447	5.12125	14.647	85.4349	0.458693	4.31876	0.532539	1.36492	1.74308	2.27233	1.76423	1.41445	2.6243	2.55935	0.956051	3.70534	4.10884	1.84553	1.71761	1.05578	1.11643	1.79188	1.70862	1.67494	4.7619	1.9178	2.07543	1.00883	1.8092	2.93453
ENSG00000134376	0	0.0134074	0	0	0	0	0	0	0.0378023	0.218276	0.111545	0	0.200609	0	0	0	0	0.0477873	0.0466951	0	0.0180709	0.0308776	0.0197162	0.0750237	0	0.0139346	0.0210911	0	0.0687008	0	0	0	0.0794784	0.0339406	0.0179452	0	0	0	0.0382707	0	0	0.0192561	0.0334868	0
ENSG00000101935	12.5115	7.28655	11.3638	4.5883	8.48795	9.73324	9.56266	10.2397	4.28601	6.95401	3.34464	14.5004	9.36113	4.23504	12.226	7.04129	18.8697	17.4036	2.23147	10.3985	16.0184	6.74138	6.05964	5.9754	10.5207	9.97555	8.53754	8.05641	9.9458	9.94796	5.95033	4.87242	10.0985	3.33932	3.66568	3.83755	7.13505	4.2499	10.9733	10.3542	4.90974	7.50605	3.98498	9.58094
ENSG00000238236	0	0	0	0	0	0	0	0	0	0	0	0	0	0	0	0	0	0	0	0	0	0	0	0	0	0	0	0	0	0	0	0	0	0	0	0	0	0	0	0	0	0	0	0
ENSG00000101938	0.182574	0.0435091	37.1693	13.8762	0.702949	1.96553	14.2678	6.41705	7.4218	32.1973	50.5325	5.00995	29.4255	5.23824	4.20831	60.7896	0.728612	17.0585	31.6703	0.442779	2.34571	87.9778	10.1732	7.8517	0.733232	8.8631	24.6398	10.7467	8.41616	5.34146	4.62745	11.5643	23.677	4.07527	9.3176	6.47337	10.3483	9.18525	8.44521	6.52565	20.9119	5.37406	0	10.0469
ENSG00000130656	0	0	0	0	0	0	0	0	0	0	0.244649	0	0	0	0	0	0	0	0	0	0	0	0	0	0	0.152812	0	0	0	0	0.208501	0	0	0	0	0	0	0	0	0	0	0	0	0
ENSG00000130653	0.411942	2.32143	4.45236	3.52003	0.534344	4.187	3.98088	1.25513	2.6865	3.51269	6.22643	2.7785	23.8216	5.54801	9.66709	2.39259	4.7757	3.56076	5.58108	3.80029	1.12079	3.29157	14.5213	19.0972	15.9675	4.82541	9.94714	6.80396	13.6484	6.1146	14.691	14.2836	12.9808	7.8063	17.9935	20.9166	14.4839	5.00126	6.89836	15.5143	27.5457	18.6361	22.8678	12.5539
ENSG00000253973	0	0	0	0.0863689	0	0.0379251	0	0.0434449	0	0.0994002	0.279378	0	0.80392	0.040429	0	0.0450266	0.0865149	0.0398964	0.292384	0	0	0.0386684	0.0493818	0.187906	0	0.209406	0.0528254	0	0.0430175	0.0515321	0.0952397	0.0455378	0	0.0425043	0	0.0884279	0.145216	0.0427062	0.287561	0	0.105835	0.0482294	0.041936	0
ENSG00000286817	0	0	0	0.546513	0	0	0	0	0	0	0	0	0	0	0	0	0	0	0	0	0	0	0	0	0	0	0	0	0.181467	0	0	0	0.167948	0	0	0	0	0	0	0	0	0	0	0
ENSG00000156875	0.729054	0	0.74836	0.148953	0.68049	0.392438	0.34656	0.374629	0	0.342855	1.25273	0.158776	1.21315	0.139449	0.689422	0.62123	0.29841	0.344031	0.907652	0.392914	0.62446	1.1337	0.255494	0.0810167	0.375378	0.481526	0.0911036	0.266547	0.296755	0.444366	0.328504	0.314141	0.549294	0.146607	0.0775149	0.228757	0.250443	0.294607	0.247967	0.674648	0.638839	0.332709	0.506265	0.61587
ENSG00000241291	0	0	0	0	0	0	0	0	0	0	0	0	0	0	0	0	0	0	0	0	0	0	0	0	0	0	0	0	0	0	0	0	0	0	0	0	0	0	0	0	0	0	0	0
ENSG00000223593	0	0.186196	0	0	0	0	0	0	0	0	0	0	0.278596	0	0.277067	0	0	0	0	0	0	0	0	0	0	0.193517	0	0	0	0	0	0	0	0	0	0	0	0	0	0	0	0	0	0
ENSG00000113389	0.119532	0.376012	2.30672	1.38471	0.552272	0.115816	0.30683	0.287457	0.578275	2.45369	11.4609	0.374863	1.35538	0.226348	0.152596	0.870852	0.19815	0.365509	4.13704	0.193261	0.668053	0.275534	1.05562	1.41067	0.221563	0.195398	1.23678	0.681747	1.18231	0.314739	3.44166	1.50653	0.222898	1.47107	1.28107	0.967652	0.739106	0.652084	0.414686	0.970623	2.66641	0.834607	0.320161	0.986672
ENSG00000223595	0	0	0	0	0	0	0	0	0	0	0	0	0	0	0	0	0	0	0	0	0	0	0	0	0	0	0	0	0	0	0	0	0	0	0	0	0	0	0	0	0	0	0	0
ENSG00000223597	0	0	0	0	0	0	0	0	0	0	0	0	0	0	0	0	0	0	0	0	0	0	0	0	0	0	0	0	0	0	0	0	0	0	0	0.339475	0	0	0	0	0	0	0	0
ENSG00000180846	0.177238	0	0.181932	0.488857	0.186111	0	0	0.491805	0	0.187538	0.843366	0	0.379189	0	0.188554	0.169904	0	0	0	0	0	0	0	0.354523	0.164263	0.658477	0.996657	1.16639	0.649289	1.16671	0	0.68733	0.600918	0	0.508799	0.333674	0.730613	0	0.72339	0	0.599039	1.45591	0.632965	0.577501
ENSG00000223599	0	0.130295	0	0.335117	0	0	0.155939	0.168569	0.183684	0.192839	0	0.357216	0.194954	0	0.969417	0	0	0.464402	0	0.58932	0.351229	0	0.383209	0.364544	0.337812	0.406253	0	0.199893	0	0.799791	0	0.706758	0	0.164919	0.523181	0.514659	0.751265	0.165703	0	0	0	0.561399	0.162714	0
ENSG00000223598	0	0	0	0	0	0	0	0.258683	0	0.591857	0	0	0	0	0	0	0.257567	0	0	0	0	0	0.294033	0	0.777601	0	0	0.613505	0	0	0	0	0	0	0.267622	0	0	0	0.28537	0	0	0.287171	0	0
ENSG00000288967	0.183369	0	0	0	0	0.148057	0	0	0	0	0	0	0.196152	0.157832	0	0	0	0	0	0	0	0	0	0	0	0	0	0	0	0	0	0	0	0	0	0	0	0	0	0	0	0	0	0
ENSG00000113387	52.9596	49.753	74.5	37.2815	75.184	150.879	69.8109	75.2747	43.3864	92.433	85.6646	77.4363	94.7683	41.0412	52.0405	71.3762	97.4516	70.2418	82.2803	48.016	159.67	48.8131	34.4302	44.701	40.5879	41.1111	44.5333	45.1255	39.7311	38.9519	38.0828	36.6923	37.8405	37.1836	24.8089	31.9661	36.9334	34.7619	45.579	31.0645	35.4162	45.0736	31.4915	46.6703
ENSG00000113384	152.778	106.488	210.943	83.67	124.705	433.013	290.329	189.835	102.596	222.323	194.991	164.733	290.281	113.528	209.551	213.261	205.843	105.825	411.17	133.001	205.902	153.565	102.904	105.723	153.93	126.643	109.884	114.226	116.255	128.957	103.907	114.968	130.234	96.6811	68.3512	72.8068	121.043	96.2703	132.63	110.682	98.4113	109.972	66.7253	109.142
ENSG00000099985	4.37833	16.6141	8.75806	10.6312	76.2715	40.156	1.1527	61.68	1.01834	12.1165	7.21167	12.1025	1.80137	2.51238	16.8399	86.8485	3.82545	3.52822	0	3.99323	15.5777	26.1555	1.41634	6.0631	0.52023	1.4181	12.1209	14.653	0.616901	9.36076	0.569085	4.78899	7.61258	0.406361	0.214853	0.528383	5.90043	3.57255	0.801857	0.81811	0.379438	1.49856	0.501159	2.07284
ENSG00000099984	0.402978	0.576201	1.65459	0.926241	0.846302	0.162687	5.17205	3.91367	3.45229	5.54316	2.15721	0.987321	1.07768	1.56085	0.428705	4.05616	2.4123	1.02686	7.52544	0.162884	0	3.98102	0.211833	0.604546	1.12043	1.49714	2.26605	0	2.21438	1.10529	1.6342	1.95343	0.853923	0	0.771221	8.91423	0.207645	0.54959	7.40131	7.13181	6.12902	1.03445	0.359785	2.62607
ENSG00000223856	0	0	0	0	0	0	0	0	0	0	0	0	0	0	0	0	0	0	0	0	0	0	0	0	0	0	0	0	0	0	0	0	0	0	0	0	0	0	0	0	0	0	0	0
ENSG00000235545	0.388539	0.555556	1.79472	0	0	0	0.997347	1.61719	0.587399	1.23336	0.693305	1.90389	0.415626	1.33771	0.413344	0.18623	0.178913	3.63025	0	1.57048	0.187198	0	1.63394	2.52583	7.92207	1.87655	3.93274	1.49155	2.49088	2.98391	2.16651	1.13006	10.5386	0.351595	2.97435	2.37729	2.20225	2.29622	3.17161	6.26955	3.50187	4.189	3.12204	1.68798
ENSG00000235544	0	0	0	0	0	0	0	0	0	0	0	0	0	0	0	0	0	0	0	0	0	0	0	0	0	0	0	0	0	0	0	0	0	0	0	0	0	0	0	0	0	0	0	0
ENSG00000235547	0	0	0	0	0	0	0	0	0	0	0	0	0	0	0	0	0	0	0	0	0	0	0	0	0	0	0	0	0	0	0	0	0	0	0	0.482931	0	0.932924	0	0	0	0	0	0
ENSG00000235546	0	0	0	0	0	0	0	0.164424	0	0	0	0	0	0	0	0	0	0	0	0	0	0.146347	0	0	0	0	0	0	0	0	0	0	0	0	0	0	0	0	0	0	0	0	0	0
ENSG00000076258	4.78627	2.81799	9.34436	1.89825	4.92733	1.81862	6.66493	7.29156	1.89175	3.8728	6.58685	7.54186	7.52933	6.78539	2.89536	8.45668	1.7286	6.29744	5.1409	10.9249	4.88335	4.48113	14.3066	16.6134	14.4383	25.3829	14.8821	9.36705	12.0331	18.5333	13.9865	8.27973	14.6367	10.2759	10.5968	9.62917	14.7008	10.4954	12.353	10.454	13.9565	13.0091	8.12757	9.98911
ENSG00000223559	0.330878	0.236554	0.0849098	0.228156	0.434302	0.13358	0.283112	0.229532	0.0833709	0.0875266	0.196805	0.243201	0.619403	0.142399	0.176001	0.0792962	0.304722	0.0702614	0	0.0668707	0.239126	0.0680988	0	0	0	0.184392	0	0.362913	0.0757579	0.272259	0.167726	0	0	0.0748541	0.158309	0	0.0852466	0.150419	0.337615	0	0.0931931	0.169873	0.295413	0.179685
ENSG00000235549	0	0	0	0	0	0	0	0	0	0	0	0	0	0	0	0	0	0	0	0	0	0	0	0	0	0	0	0	0	0	0	0	0	0	0	0	0	0	0	0	0	0	0	0
ENSG00000235548	0	0	0	0	0	0.230961	0	0	0	0.30267	0	0	0	0	0	0	0	0	0	0	0	0	0	0.286084	0	0	0	0	0	0	0	0	0.242457	0	0	0	0	0	0	0	0	0	0	0
ENSG00000212510	0	0	0	0	0	0	0	0	0	0	0	0	0	0	0	0	0	0	0	0	0	0	0	0	0	0	0	0	0	0	0	0	0	0	0	0	0	0	0	0	0	0	0	0
ENSG00000234634	0	0	0	0	0	0	0	0	0	0	0	0	0	0	0	0	0	0	0	0	0.373788	0	0	0	0	0	0	0	0	0	0	0	0	0	0	0	0	0	0	0	0	0	0	0
ENSG00000234636	0.795209	0.947531	0.816267	1.70593	4.17509	0.214024	2.26804	0.735522	0.267158	1.40237	1.89195	1.29888	1.70129	0.228154	0	2.0328	0.976465	0.225149	0	0.64285	0.255422	0.872876	0.836034	0	0.491328	0.393915	1.49056	0.581466	0.485524	0.581626	0.537469	1.54191	0	0.239866	0.507292	0.249514	0.546336	0.241005	0.270468	1.1038	2.09042	0.272174	0	1.15158
ENSG00000234637	0	0	0	0	0	0	0	0	0	0	0	0	0	0	0	0	0	0	0	0	0	0	0	0	0	0	0	0	0	0.604461	0	0	0	0	0	0	0	0	0	0	0	0	0	0.598396
ENSG00000234630	1.36582	0.325488	10.2812	2.93003	5.2587	1.4704	1.94774	5.0532	2.75315	4.81731	8.12384	0.446179	11.2013	0	4.35905	3.49145	5.86997	3.09365	6.80162	1.47218	2.19351	2.99843	6.22239	3.64266	10.1266	5.41258	9.72844	8.98832	5.00349	3.9959	6.00037	2.64832	8.87559	1.23595	5.66347	6.42832	8.44527	3.72546	8.82633	2.84376	4.10334	5.6097	7.31654	13.8453
ENSG00000234632	0	0	0	0	0	0	0	0	0	0	0	0	0	0	0	0	0	0	0	0	0	0	0	0	0	0.243827	0.369051	0	0	0	0	0	0.834425	0	0.628009	0	0	0	0.334829	0.341616	0	0	0	0
ENSG00000255951	0	0	0	0	0	0	0	0	0	0	0	0	0	0	0	0	0	0	0	0	0	0	0	0	0	0	0	0	0	0	0	0	0	0	0	0	0	0	0	0	0	0	0	0.935398
ENSG00000180592	0.0355904	0.178113	0.25573	0.687156	0.336349	0.68968	0	0.230433	1.18374	2.89973	2.62497	0.383675	1.63708	0.153169	0.151451	0.443529	0.327771	0.151152	1.24066	0.345257	0.27436	0.468798	0.112253	0.213571	0.329849	0.264452	0.280188	0.273254	0.162976	0.0780939	0.0360825	0.13802	0.301669	0.0966191	0.238396	0.234513	0.183389	0.129437	0.145261	0.148205	0.521258	0.0730888	0.317757	0.15462
ENSG00000143028	0.295105	2.27858	0.969342	2.87598	0.805683	0.333585	0.202003	1.09182	5.8891	0.749412	10.1806	0.57842	1.38898	0.711218	1.31857	1.81051	0.652265	0.551453	7.93578	0.333989	0.909963	2.6724	2.41999	1.18057	0.2735	0.920955	0.796537	1.35944	0.324323	0.906542	1.49592	2.23161	0.850459	0.854544	3.16273	3.66678	0.912363	0.912266	1.08401	1.65898	1.32988	1.33326	0.737728	1.73079
ENSG00000256699	0	0	0	0	0	0	0	0	0	0	0	0	0	0	0.161858	0	0	0	0	0	0	0	0	0	0	0	0	0	0	0	0	0	0	0	0	0	0	0	0	0	0	0	0	0
ENSG00000061656	6.09615	9.00719	11.5765	7.28622	12.2692	7.05514	9.30206	18.8892	1.84325	11.9333	4.5929	13.6415	12.8249	13.1179	4.10739	12.1747	16.5621	10.0972	4.30074	10.1027	38.7701	13.885	28.6274	14.4295	14.7838	32.6138	45.9355	35.995	27.5434	19.0614	12.5669	14.1845	8.61197	16.7334	12.153	5.35584	18.4284	13.4873	47.6889	11.2119	38.461	33.2799	71.1185	48.8857
ENSG00000180596	3.62959	4.0103	43.6923	5.76396	39.4988	5.86124	6.21123	24.1105	3.32561	90.7759	8.24294	54.9731	14.4716	5.11217	15.4452	10.7544	12.1552	103.139	7.39429	17.8718	20.3489	6.5194	10.0602	5.6101	10.3974	9.80702	20.039	11.943	5.13729	25.3405	11.0393	7.99746	9.50914	6.27035	5.05187	8.07556	4.42056	9.3002	9.42708	4.12207	8.55005	8.47016	8.83787	13.6183
ENSG00000073578	1.50764	0.921075	1.04108	0.730861	0.748379	1.12877	1.40726	1.09023	1.38137	1.16018	0.717389	0.725329	1.93529	0.401099	0.408262	0.840869	0.85832	0.325965	0.648406	0.686948	0.950897	0.834964	1.21039	1.91906	1.93076	2.11826	2.40462	1.89413	1.6318	2.52619	1.94534	1.11617	1.4173	1.01701	1.52135	1.39336	1.29946	0.697844	2.09773	1.91196	2.68676	1.54805	2.0313	1.99472
ENSG00000223554	0	0	0	0	0	0	0	0	0	0	0	0	0	0	0	0	0	0	0	0	0	0	0	0	0	0	0	0	0	0	0	0	0	0	0	0	0	0	0	0	0	0	0	0
ENSG00000256694	2.38346	9.6044	0	1.99213	5.23308	1.57456	0.370797	1.80373	0.87354	2.06343	1.28879	2.5482	1.15892	1.11901	3.68819	2.70025	1.9955	1.84045	0	1.57647	1.46154	1.42704	0	0	0.401631	0.322002	1.46213	0.475313	0	1.18861	1.53772	1.47049	0.918297	0.392151	0	0.203963	0.893193	0	0.442181	0.451144	0.244113	0.667458	0.967269	0.470673
ENSG00000169203	0.067012	0.0479089	0.481506	1.29382	0.281467	0.432858	0.401367	0.247929	0.472779	0.283626	0.478302	0.722408	0.358419	0.115359	0.641612	0.513911	0.0617148	0.284598	0.41714	0.325037	0.45201	0.441342	2.04312	1.13935	1.0558	1.14523	1.58267	1.323	0.981959	0.367601	0.883201	1.49427	1.19281	0	0.769487	0.504635	0.966831	0.0609283	1.36753	1.18596	0.754969	1.85782	1.55556	2.11069
ENSG00000228944	0	0	0	0	0	0	0	0	0	0	0	0	0	0	0	0	0	0	0	0	0	0	0	0	0	0	0	0	0	0	0	0	0	0	0	0	0	0	0	0	0	0	0	0
ENSG00000089009	404.622	696.851	583.864	643.089	653.164	617.066	938.408	679.455	551.035	739.209	765.448	773.974	575.192	490.973	827.028	593.709	698.089	787.453	864.2	456.826	1171.03	697.559	358.09	434.486	275.203	372.801	417.852	404.919	411.198	451.284	410.924	348.908	365.724	412.367	305.728	335.176	496.518	457.932	364.528	406.191	434.435	358.557	224.98	461.805
ENSG00000261348	0	0	0	0	0	0	0	0	0	0	0	0	0	0	0	0	0	0	0	0	0.379652	0	0	0	0	0	0	0	0	0	0	0	0	0	0	0	0	0	0	0	0	0	0	0
ENSG00000261349	4.6777	0.743162	15.4717	13.8577	10.9153	3.35724	4.44714	9.61466	5.76222	10.999	4.94628	7.64044	18.9033	1.78945	9.95268	6.47706	6.22257	7.06349	5.82361	1.26049	9.01488	8.5576	5.46427	10.3963	16.8593	12.7443	27.473	12.5414	11.9001	26.8004	21.0772	7.05449	14.0974	0.94065	20.8885	5.87092	17.14	6.14327	14.8492	15.6913	24.0077	14.4092	12.993	38.9505
ENSG00000273464	1.12001	0	0.574836	1.5446	1.17608	1.35649	0	0	0.564417	2.96276	1.99854	0.548821	2.39619	0.964032	0.595759	1.61049	0	0	2.09158	0	0	0	0.588756	1.68024	0.519009	0.416108	0.629813	0.614225	0.512878	0	0	1.08585	0	0	0	0	0	1.01833	0	0	1.89274	0	2.49991	0
ENSG00000261347	0.359281	0	0	0	0	0	0	0	0	0	0	0	0	0	1.14666	0	0	0	0	0	0	0	0	0	0	0	0	0	0	0	0	0	0	0	0	0	0	0	0	0	0	0	0	0
ENSG00000169208	0	0	0	0	0	0	0	0	0	0	0	0	0	0	0	0	0	0	0	0	0	0	0	0	0	0	0	0.198227	0	0	0	0	0	0	0	0	0	0	0	0	0	0	0	0
ENSG00000089006	43.315	48.5954	50.6818	53.2546	45.0425	26.1818	34.3158	52.1885	24.1863	52.7833	45.247	45.6542	47.6825	29.4337	69.5036	38.1294	30.6366	44.2314	27.4112	26.9895	54.7745	57.5634	27.0584	33.8706	35.3067	38.9383	46.5216	32.1441	35.6039	42.3878	33.4524	26.1153	38.3162	24.2128	21.8436	23.8596	40.2797	24.0551	42.5137	37.9106	27.7792	34.2502	22.7374	40.4312
ENSG00000261342	0.451538	0.107606	0.154498	0	0.63219	1.09375	0.257569	0.278431	0.303397	0.15926	0.537147	1.03254	0.805029	0.259103	2.56195	0.865704	0.415845	1.53414	0	0	0.290069	0.12391	0	0.301065	0.418482	0.111837	1.3542	0.33017	0.275692	0.16513	0.915563	0	0.38273	0	0	0.14168	0.310222	0.410545	0.307156	0.156691	0.16957	0	0	0.326947
ENSG00000273461	0	0	0	0	0	0	0	0	0	0	0	0	0	0	0	0	0	0	0	0	0	0	1.01133	0	0	0	0	0.52754	0	0	0	0	0	0	0	0	0	0	1.4723	0	0	0	0	0
ENSG00000261340	0	0	0	0	0	0	0	0	0	0.110714	0	0	0.559636	0	0	0	0	0	0	0	0	0	0	0	0	0	0	0	0	0.114795	0	0	0	0	0	0	0	0	0	0	0	0	0	0.340928
ENSG00000261341	0	0.218661	0	0	0.321161	0.246951	0	0.565786	0.924776	0.970872	0.727673	0.29974	0.327172	0	0.325376	0	0.281673	0	0.380774	0	0	0	0.321551	0.30589	0	0	0	0.335461	0.28011	0	0	0.593042	0	0.276768	0.585337	0	0.315194	0	0.624156	0	0	0	0	0.996559
ENSG00000255958	0	0	0	0	0	0	0	0	0	0	0	0	0	0	0	0	0	0	0	0	0	0	0	0	0	0	0	0	0	0	0	0	0	0	0	0	0	0	0	0	0	0	0	0
ENSG00000264192	0	0	0	0	0	0	0	0	0	0	0	0	0	0	0	0	0	0	0	0	0	0	0	0	0	0	0	0	0	0	0	0	0	0	0	0	0	0	0	0	0	0	0	0
ENSG00000264193	0	0	0	0	0	0	0	0	0	0	0	0	0	0	0	0	0	0	0	0	0	0	0	0	0	0	0	0	0	0	0	0	0	0	0	0	0	0	0	0	0	0.96821	0	0
ENSG00000228941	0	0	0	0	0	0	0	0	0.319312	0	0.125628	0	0	0.0908981	0	0	0	0	0	0	0.101762	0	0	0	0	0	0	0	0	0	0	0	0	0	0	0	0	0	0	0	0	0	0	0
ENSG00000264196	0	0	0	0	0	0.308689	0	0.707232	0	0	0	0.374676	0	0	0.40672	0.366491	0	0	0	0	0	0	0.401939	0	1.41729	0.852221	0.859936	0.419327	0.350138	1.67777	0.775196	0	0.972159	0.34596	0.365835	0.359876	0.393993	0	0	0.398005	0.861439	1.57024	0.341334	1.2457
ENSG00000255959	0.476173	0	0	0	0.500011	0	0	0	0	0.503846	0	0.933324	0	0.819716	0	0	1.3156	0	0	0	0	0.39201	0	0	0.441313	2.1229	0.535529	0	0	0.522419	0	0	1.21083	0	0	0	0	0	0	0.495718	0	0	0	0
ENSG00000269113	0.0634138	0.340023	1.49714	4.13947	1.7313	0.614423	0.86815	1.70097	1.66175	0.905838	4.48848	1.30509	2.40813	1.09165	1.68656	3.58658	1.60603	0.64636	5.13165	0.435744	2.62754	4.82901	0.733363	0.729355	0.235085	0.400512	1.06978	0.973748	1.36481	0.974015	0.353598	0.891455	0.430003	0.0573842	0.940553	0.358154	1.27435	0.518911	1.06763	0.429109	1.03592	0.293011	0.169851	0.619869
ENSG00000269110	0	0	0	0	0	0	0	0	0	0	0.543664	0	0	0	0	0	0	0	0	0	0	0	0	0	0	0	0	0	0	0	0	0.443078	0	0	0	0	0	0	0	0	0	0	0	0
ENSG00000131152	0	0	0	0	0	0	0	0	0	0	0	0	0	0	0	0	0	0	0	0	0	0	0	0	0	0	0	0	0	0	0	0	0	0	0	0	0	0	0	0	0	0	0	0
ENSG00000264007	0	0	0	0.343783	0.392642	0	0	0	0	0	0.444816	0	0.399991	0	0	0	0	0.317608	1.39657	0	1.08094	0.307832	0	0	0	0	0	0	0.342454	0	0	0	0	0	0.357808	0	0	0	0	0	0	0	0.333844	0
XLOC_043275	3.29052	0.588123	0	2.26897	0.863812	0.664213	0	0.380442	2.48733	8.70437	0	2.0155	3.51992	0.354033	0	0	0.378801	0.698738	0	0.332509	1.18903	0	1.72973	2.46822	1.52481	3.66749	5.08845	0.902276	1.5068	2.70757	1.66801	0	3.13773	1.11662	0.393588	0.774354	0.847763	0.747947	0.839382	2.56919	1.85358	3.80106	2.20337	2.6804
ENSG00000117266	7.6843	7.96592	18.3929	12.1709	5.13481	13.4525	18.1111	8.85211	6.26627	9.46139	6.98055	11.8781	19.8775	10.6728	19.0252	20.3243	11.709	12.876	9.6972	5.78848	8.48164	10.9269	17.553	17.9208	7.54257	15.2866	18.2271	12.8723	10.2045	23.7206	25.4609	20.9614	9.26668	19.2806	28.109	30.0513	27.3568	13.0842	12.2601	21.9629	35.7703	18.7932	18.6174	15.0987
XLOC_049654	0	0	0	0	1.16514	0	0	0	0	0	9.23976	0.543715	4.15432	1.91013	0	0	0.510941	0.942484	6.21636	0.4485	0.534603	0	0.583279	0	0	0	0	1.21702	0.508107	0	0	0	0.470254	0	0	0	0.571747	0.50443	0.566095	0	0	0	0	0.60257
ENSG00000117262	16.5591	5.94997	7.70617	7.76996	11.7572	10.4607	8.7361	15.0384	4.84256	8.21601	4.43984	5.92797	12.0232	6.97879	20.9935	11.0623	6.51884	7.83426	4.00563	6.65855	12.4427	5.19158	7.17116	5.49183	5.72524	9.05276	6.65805	6.49327	9.31148	17.7908	7.52418	3.36886	8.76324	4.73607	9.03109	9.89352	8.31146	7.41088	6.78479	3.93009	11.8411	4.44896	5.47707	4.93889
ENSG00000107831	0.165324	0.23639	0.678808	0.911991	0	0.133487	0.141458	0.152915	0.166626	0	0	0.324044	0	0	1.23115	0	0	0	0	0.267297	0.47792	0	0	0	0	0	0	0	0	0	0	0	0	0	0	0	0	0	0	0	0	0	0	0
ENSG00000107833	35.9901	82.8885	101.594	73.9779	87.7309	55.4203	164.311	128.399	37.569	29.3773	52.5995	139.321	74.2483	68.5938	59.893	73.4372	105.117	194.118	62.4093	46.3434	297.01	65.1835	17.027	22.3682	13.5804	16.0453	28.9117	33.5534	21.8957	22.281	22.1532	14.9539	22.4435	22.565	19.4334	13.3092	30.2016	33.1902	29.903	41.4817	28.9622	26.1323	19.05	30.1545
ENSG00000224060	0.305067	0	0	0	0	0	0.261028	0	0	0	0.725812	0	0	0	0	0	0	0	0	0	0	0	1.28292	0.915323	1.13093	0.453355	1.02928	0	1.95576	0.66939	0.927856	0	0.517159	0	2.33536	2.58448	0.943164	1.10949	0.31128	0.317589	0	2.50595	0.817108	0
ENSG00000224061	0	0	0	0	0	0	0	0	0	0	0.582736	0	0	0	0	0	0	0	0	0.396006	0	0	0	0	0	0	0	0	0	0	0	0	0	0	0	0	0	0	0	0	0	0	0	0
ENSG00000224062	0	0	0	0	0	0	0	0	0	0	0	0	0	0	0	0	0	0	0	0	0	0	0	0	0	0	0	0	0	0	0	0	0	0	0	0	0	0	0	0	0	0	0	0
ENSG00000156508	2340.18	1867.81	3219.63	1902.8	2693.95	1439.73	4697.54	2682.46	2070.84	1831.61	4015.43	2574.84	2290.08	2252.44	1727.85	2853.32	2511.31	2539.38	4029.31	2403.95	2742.52	2278.11	1793.43	2234.24	1716.89	2033.54	2364.84	2010.67	2054.91	2436.68	1838.58	1639.28	2028.42	1771.44	1373.36	1596.44	2182.27	2273.89	1917.1	1971.12	2089.84	1852.23	868.015	2383.34
ENSG00000224064	0	0	0	1.10496	0	0	0	1.11162	0	0	0	0.588911	0	0	0.639278	0	0.553412	0	0	0	0.579041	0	1.89529	0	3.34153	1.33951	0.675819	0.659093	0	1.97782	1.82767	0.582586	0.509343	0	1.15003	0	0	0.54636	3.06575	1.25116	0.677	0	0.536506	0
ENSG00000224065	0	0	0	0	0	0	0	0	0	0	0	0	0	0	0	0	0	0	0	0	0	0	0	0	0	0	0	0	0	0	0	0	0	0	0	0	0	0	0	0	0	0	0	0
ENSG00000224066	0	0	0	0	0	0	0	0	0	0	0	0	0	0	0	0	0	0	0	0	0.169403	0.144729	0.184827	0	0	0	0	0	0	0	0	0	0	0	0	0	0	0	0	0	0	0	0	0
ENSG00000224067	0	0.825935	2.37172	9.55934	1.2131	0.932793	4.44822	0.534277	2.91092	1.83361	0.687149	1.69829	0	1.49157	1.22902	0.553729	0.531973	1.47192	0.719138	0.933923	0.556609	0.951075	0	1.15542	2.67673	0.858411	1.29927	1.26712	2.11609	3.16866	1.75686	1.12003	2.93766	0.52271	1.65822	0	3.57169	1.05039	4.12578	4.81075	5.85695	2.37247	2.5786	2.50949
ENSG00000264443	0.495286	0.236063	0	0.151788	0.17336	0	0.847572	0.152703	0	0	0	0.161798	0	0.284206	0	0.316526	0	0.420693	0	0	0	0	0.694284	0.165117	0.153009	0.368018	0.37135	0	0.151201	0.362258	0.502134	0	0	0.597589	0.31596	0.310814	0	0.300214	0.336915	0	0.743997	0.16952	0	0.537935
ENSG00000156500	1.41589	1.67993	1.51523	1.16328	2.68884	1.38647	1.90746	1.95049	1.7914	1.53005	3.83455	2.1257	5.18832	0.829757	1.73063	2.07926	1.3872	4.52913	2.8879	1.65604	2.96094	1.66165	3.35723	3.16358	2.98743	2.28321	4.47223	2.67641	3.44876	2.64409	3.9399	3.00827	2.37472	1.28126	2.65209	2.35367	4.50163	1.36952	3.47349	2.25806	3.05458	3.49541	2.55516	3.27194
ENSG00000060303	0	0	0	0	0	0	0	0	0	0	0	0	0	0	0	0	0	0	0	0	0	0	0	0	0	0	0	0	0	0	0	0	0	0	0	0	0	0	0	0	0	0	0	0
ENSG00000238517	5.7485	0	0	2.64258	0	0	0	0	0	0	0	0	0	0	0	0	0	0	3.57836	0	0	0	3.02181	8.62389	5.32766	6.40706	25.8603	3.15253	5.26472	0	0	0	0	0	8.25113	5.41115	0	0	8.79834	2.99223	12.9527	0	5.13235	3.12175
ENSG00000264444	0	0	0	0	0.489268	0	0	0	0	0	0	0	0	0	0	0	0	0	0	0	0	0	0	0	0	0	0	0	0	0	0	0	0	0	0	0	0.480178	0	0	0	0	0	0	0
ENSG00000156504	33.5851	29.0456	20.073	25.7981	25.881	23.4435	32.2593	45.1434	22.7666	45.9114	23.8427	38.1169	118.442	14.2208	40.9158	25.5485	33.7739	36.487	23.4015	16.4654	42.9588	19.5327	21.4704	29.743	30.4737	24.1904	39.5993	19.7849	28.0301	27.8134	29.8757	20.6393	29.7069	17.5978	22.9629	26.3622	34.1088	12.4607	31.7818	29.3808	26.7914	28.8119	21.2316	36.1241
ENSG00000288023	0.338387	0	0	0	0	0	0	0	0	0	0	0	0.361978	0	0	0	0	0	0	0	0	0	0	0	0	0	0	0	0.619818	0	0	0	0	0	0	0	0	0	0	0.352276	0.381232	0	0	0
XLOC_054920	0	0	0	0	0	0	0.36779	0	0	0	0	0	0	0	0	1.64822	0	1.09532	0	0.694973	0	0	0	0	0.796749	0	0.483424	0	0	0.471589	0	0	4.73643	0	0	0	0	0.390819	0	0	0	0	0	0
ENSG00000237975	0.0955525	0.0227711	0.11443	0.278194	0.301008	0.0514344	0.0545057	0.0589203	0.529678	0	1.30719	0.0780366	0.11925	0.0274151	0.0677686	0.0915982	0.0733327	0.0405809	0.396534	0.0128742	0.153458	0.340876	0.267888	0.12742	0.0590381	0.153832	0.304479	0.279477	0.175022	0.227137	0.0484368	0.0154397	0.364462	0.0720558	0.228586	0.164899	0.114884	0.0434389	0.292495	0.116054	0.125593	0.0327045	0.298588	0.224858
XLOC_051968	0	0	0	0	0	0	0	0	0	5.32225	0	0	4.61194	0	0	0	0	0	0	0	0	0	0	0	0	0	0	0	0	0	0	0	0	0	0	0	0	0	0	0	0	1.47564	0	0
ENSG00000267182	0	0	0	0	0	0	0	0	0	0	0	0	0	0	0	0	0	0	0	0	0	0	0	0	0	0	0	0	0	0	0	0	0	0	0	0	0	0	0	0	0	0	0	0
ENSG00000267180	0	0	0	0	0	0	0	0	0	0	0	0	0	0	0	0	0	0	0	0	0	0	0	0	0	0	0	0	0	0	0	0	0	0	0	0	0	0	0	0	0	0	0	0
ENSG00000267187	0	0	0	0	0	0	0	0	0	0	0	0	0	0	0	0	0	0	0	0	0	0	0	0	0	0	0	0	0	0	0	0	0	0	0	0	0	0	0	0	0	0	0	0
ENSG00000267184	1.31803	0.942296	0	0	0	0	0	0	1.32841	0	0	0	0	0	2.80435	0	1.21384	0	0	0	1.27005	0	0	0	0	0	0	0	0	0	0	0	0	0	0	0	0	0	0	0	0	0	0	0
ENSG00000267185	3.4936	0.356811	2.56151	2.75314	2.62035	1.20892	1.28111	0.461624	6.0362	3.16854	2.96854	3.91293	4.27103	1.71832	0.530948	1.91373	0	1.27176	0.621347	0.403462	1.92368	4.5196	1.57412	1.9966	1.85019	1.8542	5.05168	0.547406	0.914167	2.19022	2.52993	0.483863	2.96122	0	2.86546	3.28858	1.02867	1.8151	3.05549	2.07828	3.37367	2.56231	1.78237	0
ENSG00000103642	25.861	17.5795	26.9188	16.4264	34.1511	26.7	32.1291	19.1023	13.246	18.1999	15.2019	22.0799	11.6616	13.3452	13.8526	22.2362	20.0796	27.059	11.5363	21.5426	40.6768	28.4698	10.8245	12.0539	20.656	20.2958	18.3907	14.2156	18.1378	27.1765	13.8154	13.1526	16.8379	11.4544	8.11358	13.3974	17.5385	12.3348	20.3314	15.9517	12.6231	16.4797	9.89532	16.9053
ENSG00000267188	0	0	0	0	0	0	0	0	0	0	0	0	0	0	0	0	0	0	0	0	0	0	0	0	0	0	0	0	0	0	0	0	0	0	0	0	0	0	0	0	0	0	0	0
ENSG00000267189	0	0	0	0	0	0	0	0	0	0	0	0	0	0	0	0	0	0.653658	0	0	0	0	3.23626	1.53932	4.27931	0	0.865484	0.844064	1.40959	0	3.12079	1.49217	1.30457	2.08915	0	2.17319	0	0	0	1.60229	9.53696	3.95092	0.687073	0
ENSG00000103647	1.86049	1.93082	1.10889	1.2691	0.630202	1.163	0.154056	0.721644	1.93563	3.68321	8.9243	0.764621	1.66919	0.413261	1.66003	1.49584	3.15048	1.52931	6.20159	1.01886	1.04096	1.72928	1.07265	1.74069	1.5018	1.02567	1.88991	2.43558	1.48405	0.724289	1.58198	2.21104	1.3735	0.651711	1.09116	0.847407	2.10288	1.20048	1.10228	1.06215	1.41991	1.47899	0.857329	1.62959
ENSG00000263872	0	0	0	0	0	0	0	0	0	0	0	0	0	0	0	0	0	0	0	0	0	0	0	0	0	0	0	0	0	0	0	0	0	0	0	0	0	0	0	0	0	0	0	0
ENSG00000263873	0	0	0	0	0	0	0	0	0	0	0	0	0	0	0	0	0	0	0	0	0	0	0	0	0	0	0	0	0	0	0	0	0	0	0	0	0	0	0	0	0	0	0	0
ENSG00000263870	0	0	0	0	0	0	0	0	0	0	0	0	0	0	0	0	0	0	0	0	0	0	0	0	0	0	0	0	0	0	0	0	0	0	0	0	0	0	0	0	0	0	0	0
ENSG00000137413	41.6144	4.68872	42.5118	4.79709	9.96847	6.08526	8.49482	10.4229	4.29099	6.74774	9.74136	10.5642	10.814	4.55338	5.66641	9.41298	10.9452	14.6959	12.9466	7.41074	11.7663	8.21801	7.71401	8.02682	9.2348	9.75964	10.7785	8.16694	8.71089	8.86485	10.4326	7.27161	8.21551	6.11505	7.02111	7.23076	10.6608	6.20998	11.3318	8.95873	10.7565	7.49679	5.66126	9.16943
ENSG00000263874	0.969242	2.72556	2.25512	4.5744	2.51048	2.66081	5.25237	1.85275	2.80038	1.57254	10.6845	1.20318	2.21187	0.945493	6.8054	1.30078	1.84476	1.26235	6.7574	1.51484	0.684906	2.18101	1.90214	6.85021	9.5817	6.04957	5.08695	4.46494	6.33206	4.32439	4.25812	2.25523	7.66773	1.87111	2.47325	1.88555	7.72447	1.645	4.02185	4.30518	3.49429	3.05201	2.48068	6.10568
ENSG00000263878	0	0	0	0	0.196861	0	0	0	0	0	0	0	0.802182	0	0	0	0	0	0	0	0	0	0	0.375001	0	0	0	0	0	0	0	0	0	0	0	0	0	0.170456	0	0	0.105607	0	0	0
ENSG00000022556	265.771	0.0810497	0.737006	4.5861	0.872979	0.0305119	22.181	13.1073	0.342781	0.0399852	0.629352	5.33294	14.5929	7.44854	0.120605	0.543379	1.49648	5.74552	0.0940928	5.07111	24.9434	2.55101	0.397292	2.22985	0.490317	10.1926	4.07996	4.89084	8.44457	1.16086	7.85388	5.27566	11.499	1.53882	5.89416	6.72301	8.95704	3.26405	21.7856	21.165	0	0.543228	8.06356	4.51474
ENSG00000181074	0	0	0.552777	0	0	0.144937	0	0.332064	0.180919	0	0.213538	0.35184	0.384039	0.309013	0	0	0	0.304942	0	0	0	0.295556	0	0.538587	0	0.40014	0.807525	0.196885	1.31519	0.590816	0	0.348061	0.152151	0	0.171769	0.506914	0.554969	0	0.183161	0.560621	0.606702	0.184317	0	6.43377
ENSG00000076928	39.3086	29.1115	63.5768	53.0531	64.5144	44.4254	58.0133	52.0938	47.2296	55.8184	35.4083	27.3541	64.3016	48.8108	114.86	47.1223	36.609	34.7748	36.7811	36.2274	38.1444	60.6453	30.7696	50.1037	47.3525	32.8461	72.7061	66.5376	52.4173	42.5496	41.1702	40.3625	48.9344	15.8455	36.1322	25.7528	78.2539	24.8495	65.3431	38.3879	71.8047	48.3154	53.4705	94.5206
ENSG00000181072	0.0286081	0.409055	0.67541	13.9928	0.0300402	0.115495	0.0734346	0.0264608	12.629	1.21083	63.7079	0.224293	2.93784	0.0738718	0.060869	3.26348	0.0263466	0.170097	19.4465	0	0.0551336	0.0471033	0.721842	0.228895	0.0795411	0.829022	0.997398	0.376534	0.419208	0.219705	0.464058	0.610181	1.40642	0.0776637	0.191626	0.323151	0.235857	0.234098	0.116763	0.297823	0.580146	0.264374	0.357585	0.310715
ENSG00000076924	23.1231	26.2816	33.4717	52.3705	27.1879	37.299	19.127	32.5318	30.4363	32.8757	35.6799	23.013	48.154	30.6265	44.0716	24.2796	41.8822	30.0924	48.5751	23.4178	29.1487	32.5007	24.9031	24.1004	22.2381	17.9052	27.9083	33.3472	24.6518	21.0375	26.7695	26.7921	22.9892	19.7182	24.3343	24.1792	34.2913	22.9817	27.7792	28.5024	47.9429	23.5849	30.0286	32.1306
ENSG00000143337	63.5557	22.3554	69.2574	43.1469	59.7967	30.1741	26.4508	45.4763	61.4941	56.6508	145.767	42.1055	81.0943	33.0853	39.6484	67.6518	32.5905	47.8945	178.759	39.3766	53.0604	46.8389	46.3988	52.1226	55.887	37.024	45.5744	49.354	51.9672	34.6967	51.8053	43.6743	55.9824	40.7649	30.2624	37.5228	49.4637	38.1386	50.6867	49.9145	45.3676	48.083	24.1955	42.6872
ENSG00000235194	1.76236	4.08719	7.94205	9.16855	3.83657	3.71361	5.73753	4.49265	3.5958	9.09646	7.97687	5.56059	14.7139	5.36471	8.41405	5.93358	4.47327	3.68757	10.2212	3.33587	5.92302	4.95416	7.72766	15.0035	11.1545	9.2304	16.9682	8.91058	12.9123	11.9312	11.2433	8.2513	11.3674	4.66766	12.3395	13.0287	13.5107	4.1036	11.2281	13.0219	18.8865	13.0644	13.3168	17.1336
ENSG00000288021	0.975318	0	0	0	0	1.57499	0	0.902112	0	0	0.464093	0	0.625987	0	0	0	0	0	0	0.15769	0	0	0	0	0	0.14494	0	0	0	0.214008	0	0.189114	0	0	0.373314	0.183616	0	0	0.199036	0	0	0.200292	0.174156	0
ENSG00000134020	0.178699	0.127757	0.550292	0	0.187644	0	0	0.330572	0.360212	0	1.27547	0.175129	0.382313	2.92243	0	0.685214	0.164573	0.758929	0.667425	0	0.172194	0.294228	3.00596	2.85956	0.993698	0.265561	0.200974	2.548	0.818299	0	1.08702	3.29172	0.60587	8.40878	5.47191	3.86887	3.49901	1.94971	0.729351	1.30224	4.42915	0.183488	2.07409	1.16452
ENSG00000242753	0	0.103117	0	0	0	0	0	0	0	0	0	0.282706	0	0	0	0	0	0	0	0.116599	0	0	0	0	0	0	0.162213	0	0.132095	0	0	0.139835	0	0	0	0	0	0.131139	0	0	0	0	0.128774	0.156654
ENSG00000168152	5.50699	1.69296	5.8224	2.83534	2.94916	4.62435	5.70152	4.17679	2.9972	4.95297	4.58575	2.91437	5.06618	0.99541	3.57373	2.37559	4.15877	3.04045	4.25075	2.22594	3.07779	1.76812	3.06855	3.30463	2.60295	3.51905	3.28253	2.65767	3.48004	3.56467	2.73573	2.34917	2.89404	1.94351	2.10786	2.90293	3.12138	2.00281	3.70863	2.57986	3.59847	3.95822	1.81919	2.93078
ENSG00000189241	20.1055	10.5647	29.5828	11.535	20.5332	23.2274	24.6817	19.8103	20.3432	16.136	41.7774	19.7554	23.0514	22.0046	15.637	14.1154	25.1878	16.208	35.945	20.8366	24.8621	11.6252	20.5858	19.3731	22.842	21.8628	23.9991	25.1325	27.0433	24.8802	28.1271	21.5026	23.5158	19.6902	18.2093	20.2104	22.0993	18.8768	24.9607	24.2371	22.0007	22.3154	13.2168	19.8128
ENSG00000134028	2.05489	8.53477	31.1373	12.685	100.798	1.50115	100.973	27.9667	6.41047	31.1651	3.37571	29.4405	39.4619	21.6456	4.26806	22.0436	21.2676	42.0561	1.5837	38.2862	72.132	34.9616	17.5917	39.5373	10.1571	32.6459	16.7275	43.8962	23.7485	20.9342	18.3529	7.20992	21.3987	32.1428	1.96633	0.644766	56.3703	22.0641	65.0986	31.1717	9.81149	34.3623	3.93137	32.3085
ENSG00000168158	0	0.120279	0.172694	0	0	0.407521	0	0	0	1.24611	0.200136	0	0	0	0	0.322553	0.30988	0	0	0.136005	0	0.138503	0	0	0	0.250017	0.18921	0.184527	0.462241	0	0.170565	0	0	0.152242	0.160988	0	0	0.152965	0	0	0.189541	0	0.150206	0
ENSG00000111834	0.084001	0.360329	0	0.540611	0.352824	0.610421	0.431247	0.543872	0.592638	1.06659	0.599562	0.658585	3.86386	0.578419	0.536183	0.0805247	1.16041	0.49945	1.04579	0	0.323774	0.345769	0.706507	0.588084	0.778513	0.936243	1.41708	0.460669	1.6925	1.01375	0.681299	0.488633	1.63761	0.152028	0.562665	0.237214	1.12538	0.458249	1.11425	0.612142	0.757095	0.776272	0.0749974	1.27728
ENSG00000111832	16.1021	21.3958	26.7544	33.6459	41.5018	34.473	34.2004	38.5124	44.3836	19.7914	62.3986	29.4488	36.6676	25.7242	21.5424	34.4965	48.5695	34.9178	82.667	23.1084	39.3777	30.8973	23.2556	19.3169	16.7698	22.1162	23.3682	17.0367	20.7053	21.324	17.6439	17.4638	18.1978	20.2743	16.6532	26.3719	21.9577	20.7773	23.5662	22.4353	21.485	20.5836	12.0165	21.0658
ENSG00000260488	0	0	0.407454	0	0	0	0	0	0	0	0	0	0	0	0	0	0	0	0	0	0	0.326784	0	0.793991	0.367883	0.58989	0	0	0.363537	0	0	0	0	0	0	0	0	0	0	2.06618	0	0	0	0
ENSG00000262693	0	0	0.499755	0	0	0	0	0	0.981395	1.54547	0.579169	2.38569	0.520805	0.419059	0	0	0.448377	0	0	0	3.28399	0	0	0	0	0.723518	3.28531	0	0.891779	0.534146	0.493594	0.472013	0.412671	0	0.46588	1.37487	0	0.442663	0.496777	0	1.09702	0.999825	0.434679	0.528786
ENSG00000262692	1.63961	1.1722	1.68302	4.52235	3.44337	3.30965	2.10437	1.51654	4.1313	5.20468	1.95046	3.21371	7.01565	0	4.36071	1.57175	1.51	1.39267	6.12379	3.31366	3.94982	1.34981	3.44756	3.27964	4.55872	2.43659	11.9859	7.1934	16.5178	7.19537	7.48024	0	9.72827	1.48371	5.4913	3.85847	7.60365	0	17.5664	5.97417	7.38883	5.05066	8.05127	16.9175
ENSG00000244203	0	0	0	0.626668	0	0	0	0	0	1.80305	0.810836	0	0.729126	0	0.362562	0	0.313864	0	0	0.551014	0	0.280567	1.4332	0	0.947562	0.506463	1.53314	2.2428	0	0.373902	0	0.991228	0.57774	0	0	0.962412	1.05365	0	0.695488	0	0.383955	0	0.608551	0
ENSG00000188596	0.0184732	0.13207	0.455097	0.220794	0.232776	0.0447472	0.110645	0.307559	0.390993	0.820964	0.835072	0.416396	0.316177	0.159005	0.0786103	0.708348	0.0680516	0.219674	0.298982	0.343477	0.23141	0.319369	1.04876	0.665122	0.941643	0.480422	1.35043	1.05361	0.998193	1.27684	0.412029	0.626841	0.626325	0.3009	0.636373	0.173891	0.228451	0.235145	1.13096	0.173083	2.06041	1.10016	1.43491	2.36754
ENSG00000283677	0	0	0	0	0	0	0	0	0	0	0	0	0	0	0	0	0	0	0	0	0	0	0	0	0	0	0	0	0	0	0	0	0	0	0	0	0	0	0	0	0	0	0	0
XLOC_034117	0	0.250396	0.256795	0.276007	0	0.0403989	0.385301	0.32395	0	0.0529419	0	0.294208	13.9158	0.0861321	0.266142	0.623526	0.138237	1.01997	0	0	0	0	0.420822	1.15094	0.741939	1.56145	3.54507	0.548783	0.641527	2.19574	0.659437	0.145524	1.01783	0.0905534	0.526656	0.800664	1.70157	0.363934	1.12317	2.70857	1.24012	1.95226	0.402042	0.815138
ENSG00000188599	1.66014	1.0682	1.36328	5.95269	1.22028	3.21706	0.284097	1.53554	8.53342	1.58096	3.94979	1.46429	3.37418	0.857365	1.05968	1.75059	1.6818	1.97417	5.37377	0.536827	0.319943	2.46009	1.3963	1.16225	1.07702	0.863489	2.42721	2.00296	0.608172	2.36779	1.00986	1.12666	1.40716	0.450687	1.74746	1.71899	1.71087	0.150943	1.01637	0.691315	3.74069	1.36371	0.741102	2.16372
ENSG00000102547	3.13644	7.17548	11.3425	12.2	9.57636	9.89602	6.15179	13.434	25.6296	9.39453	63.486	10.3563	17.5498	10.0094	6.51937	16.7447	9.10992	12.6236	127.116	6.04622	23.1553	8.10376	16.0815	17.9042	8.00496	8.13885	9.65967	10.0557	12.7273	8.52322	14.5782	16.0927	9.52967	21.2648	17.7306	21.4843	20.5373	10.7048	12.0135	11.403	21.582	9.31471	6.28983	13.9929
ENSG00000283675	0	0	0	0	0	0	0	0	0	0	0	0	0	0	0	0	0	0	0	0	0	0	0	0	0	0	0	0	0	0	0	0	3.15952	0	0	0	0	0	0	0	0	0	0	0
ENSG00000176742	0	0	0	0	0	0	0	0	0	0	0	0	0	0	0	0	0	0	0	0	0	0	0	0	0	0	0	0	0	0	0	0	0	0	0	0	0	0	0	0	0	0	0	0
XLOC_038828	0	0	0	0.587239	0.335349	0	0	0.29539	0	0	0	1.87789	0	0.274885	0	0.918435	0	4.61148	0.795192	0	0	0.262914	0	0.319403	0	0	0.71834	0	0	0	0	0	0.270695	0	0.305597	0	0	0	0	0	0	0.327921	0	0
ENSG00000145107	0.125625	0.0898134	0.128952	0.692998	1.71489	0.202867	0.10749	0	0.886305	0.132926	0.149443	0.246232	0.40315	0	0	0	0.347085	0	0	0.101556	2.42106	1.13763	0	0.251284	0.465714	0.466724	0.141285	0	0	0	0.127362	0	0	0	0	0	0.258927	0	0	0	0.283064	0	0	0.409329
ENSG00000238632	0	0	0	0	0	0	0	0	0	0	0	0	0	0	0	0	0	0	0	0	0	0	0	0	0	0	0	0	0	0	0	0	0	0	0	0	0	0	0	0	0	0	0	0
XLOC_033769	0.222956	0	1.83088	0	0	1.08012	0	3.9182	0	0	0	4.58855	4.05449	0	0.47438	0.427458	0	0	0	0	15.8982	0.183549	0	0.222985	0	0	0	0.244542	0	0	0	0	0	0	0	0	0	0	0	0	0	0	0	0
ENSG00000121335	0	0	0	0	0	0	0	0	0	0	0	0.130249	0	0	1.41389	0	0	0	0	0	0	0	0	0	0	0	0	0	0	0.291623	0	0	0	0	0	0	0	0	0.13561	0	0	0	0.237318	0
ENSG00000238230	0	0	0	0	0	0.190275	0	0	0	0	0	0	0	0	0	0	0	0.133444	0	0	0	0	0	0	0.145603	0	0.0883438	0.258472	0	0	0.0796382	0	0.133164	0	0	0.0739423	0.566664	0	0.0801517	0	0	0	0	0
ENSG00000167098	0	0.115631	0	0	0	0	0	0	0	0	0	0	0	0	0	0	0	0	0	0	0	0	0	0	0	0	0	0	0	0	0	0	0	0	0	0	0	0	0	0	0	0	0	0
ENSG00000269800	0.533697	0.381556	3.01306	0.24534	2.24166	0	1.59828	0.493639	2.1516	1.9765	2.22209	1.56911	0.856356	2.06717	0.56777	2.04644	1.47453	2.2666	1.6611	1.07861	1.54281	1.53778	0.280548	0.800652	0.989252	2.18108	2.4009	1.75611	1.71074	0.292765	1.89377	0.25871	1.80948	0.482951	0.255348	0.502378	2.75001	0.485245	1.90598	0.555604	0	1.91801	1.19123	4.3474
ENSG00000269802	0	0	1.75227	0	0	0	0	0	0	0	0	0	0	0.367333	0	0	1.17909	0	0	0.345	0.822467	0	0	0	0	0.951316	0	0	0.390851	0	0.865335	0	0	0	0	0	0	0	0.435458	0.888569	0.480803	0	0	0
ENSG00000237233	0.276434	0.197631	0	0	0.580545	0	0.236528	0.511371	0.278612	0	0	0	0	0	0	0.264994	0	0	0	0.223471	0	0.227575	0.290626	0.276471	0	0	0	0	0	0	0	0	0	0	0	0	0.28488	0	0	0	0	0	0	0.300238
ENSG00000269807	0	0	0	1.22876	0	0.539557	0	0	0	0	0	0	0	0	0	1.28118	0	0.567602	0	0	0	0	1.4051	0.668331	0	0	0	0	0.612005	0	0	0	1.13282	0	0	0	0	0	0	0	0	0.686154	0	0.725785
ENSG00000269806	0	0	0	0	0	0	0	0	0	0	0	0	0	0	0	0	0	0	0	0	0	1.07713	0.917039	0	0	0.324062	0	0	0.399426	0.956971	0	0	0.369669	0	0.417333	0.410535	0.449454	0	0	0	0	0	0	1.89474
ENSG00000265319	0	0	0	0	0	0	0	0	0	0	0	0	0	0	0	0	0	0	0	0	0	0	0	0	0	0	0	0	0	0	0	0	0	0	0	0	0	0	0	0	0	0	0	0
ENSG00000183354	7.86131	6.50347	16.2831	9.18946	12.2938	7.05018	9.75335	7.99838	12.0263	18.4485	20.6407	12.8496	17.4795	4.63988	8.90084	14.7759	10.5754	8.60902	20.9374	11.0534	12.3097	11.9729	15.231	14.0399	17.0696	14.4989	14.6828	10.0082	18.6421	18.0505	13.2644	10.9696	18.943	6.60569	8.75835	11.6021	13.0203	8.27082	15.5558	12.539	11.8616	15.3368	9.40006	16.4666
ENSG00000237232	0.330236	0.401363	0.440676	0.759046	0.485476	0.666604	0.254307	0.244359	0.366121	0.139771	0.235708	0.388368	0.423911	0.227396	0.737771	0.411541	0.486611	0.476852	0.246681	0.266964	0.413681	0.326241	0.104157	0.528448	0.45909	0.294455	0.371401	0.289767	0.393178	0.181154	0.167401	0.416213	0.447861	0.298836	0.158002	0.155428	0.102098	0.120102	0.303265	0.240654	0.29764	0.339088	0.353809	0.502142
ENSG00000265313	0	0	0	0	0.0384978	0	0	0.0339106	0.0369513	0	0.0872269	0	0.0392184	0	0	0	0	0	0	0	0	0	0	0	0.0339785	0.0544835	0	0	0	0.0804462	0.0371694	0	0.0310756	0	0	0	0.0377826	0	0	0.0381673	0.0413046	0	0	0.0398195
ENSG00000265315	0	0	0	0	0	0	0	0	0	0	0	0	0	0	0	0	0	0	0	0	0	0	0	0	0	0	0	0	0	0	0	0	0	0	0	0	0.874916	0	0.866266	0	0	0	0.757981	0
ENSG00000265316	0	0	0	0	0	0	0	0	0	0	0	0	0	0.355258	0	0	0	0	0	0	0	0	0.433928	0.825585	0	0	0	0	0	0	0	0	0	0	0	0	0	0	0	1.71872	0	0	0	0
ENSG00000263257	0	0.0959795	0	0.123429	0.986797	0	0	0.124174	0	0	0	0	0	0	0.285642	0	0.123638	0	0.167138	0	0.388091	0	0	0	0	0.0997535	0	0.294496	0	0	0.136106	0.130156	0	0	0	0.126372	0	0	0	0	0.302497	0	0	0
ENSG00000212373	0	0	0	0	0	0	0	0	0	0	0	0	0	0	0	0	0	0	0	0	0	0	0	0	0	0	0	0	0	0	0	0	0	0	0	0	0	0	0	0	0	0	0	0
ENSG00000263252	0	0	0	0	0	0	0	0	0	0	0	0	0	0	0	0	0	0	0	0	0	0	0	0	0	0	0	0	0	0	0	0	0	0	0	0	0	0	0	0	0	0	0	0
ENSG00000263253	0	0	0	0	0	0	0	0	0	0	0	0	0	0	0	0	0	0	0	0	0	0	0	0	0	0	0	0	0	0	0	0	0	0	0	0	0	0	0	0	0.763548	0	0	0
XLOC_047034	3.95408	0	0	0	2.07601	22.8805	0	0	0.664204	1.39462	0	0	0	0	24.538	0	0	0	0	0	0	0	0	0	0	0	0	0	0	0	0	0	0	0	0	0	0	0	0	0	0	0	0	0
XLOC_047035	0.0303091	0	0	0	0.0636527	12.1383	0	0.0841023	0	0.705551	0	0	0	0	5.96516	0	0	0	0	0	0	0	0	0	0	0	0	0.0332435	0.0277583	0	0	0	0	0	0	0	0	0	0	0	0	0	0	0.032919
ENSG00000251125	0	0	0	0.233086	0.266212	0	0	0	1.02207	0.268254	1.80952	0	0	0	0	0	0	0	0.315626	0	0	0.626133	0	0	0	0.376752	0.285122	0	0	0.278142	0	0	0.214887	0	0.242594	0	0	0.461009	0	0	0	0	0	0
ENSG00000251127	0	0.0620202	0	0	0.455464	0	0	0	0	0	0	0	0	0	0	0	0	0	0	0	0	0.142834	0	0	0	0	0	0	0	0	0	0	0	0	0	0	0	0	0	0	0	0	0	0
ENSG00000251126	0	0	0	0	0	0	0	0	0	0	0	0	0	0	0	0	0	0	0	0	0	0	0	0	0	0	0	0	0	0	0	0	0	0	0	0	0	0	0	0	0	0	0	0
ENSG00000215367	0	0	0	0	0	0	0	0	1.38663	0	0	0	0	0	0	0.263772	0	0	0.68513	0.444879	0	0.226525	0.289285	0.55039	0.510029	0	0.928374	0	0	0.301882	0.278963	0	0	0	0	0	0.283566	0.250178	0.561524	0	0	0.282534	0	0
ENSG00000283678	0	0	0	0	0	0	0	0	0	0	0	0	0	0	0	0	0	0	0	0	0	0	0	0	3.15854	0	0	0	0	0	0	0	0	0	0	0	0	0	0	0	0	0	0	0
ENSG00000251123	0	0	0	0	0	0	0	0	0	0	0	0	0	0	0	0	0	0	0.477498	0	0	0	0	0	0	0	0	0	0	0	0	0	0	0	0	0	0	0	0	0	0	0	0	0
ENSG00000251122	0	0	0	0	0	0	0	0	0	0	0	0	0	0	0	0	0	0	0	0	0	0	0	0	0	0	0	0	0	0	0	0	0	0	0	0	0	0	0	0	0	0	0	0
ENSG00000215369	0	0	0	0	0	0	0	0	0	0	0	0	0	0	0	0	0	0.691584	0	0	0	0	0	0	0	0	0	0	0	0	0	0	0	0	0	0	0	0	0	0	0	0	0	0
ENSG00000215368	0	0	0	0	0	0	0	0	0	0.524796	0	0	0	0	0	0	0	0	0	0	0	0	0	0	0	0	0	0	0	0	0	0	0	0	0	0	0	0	0	0	0	0	0	0
ENSG00000251129	0.208443	0	0	0	0.218878	0	0	0	0	0.220556	0	1.22568	0	0	0	0	0	4.33773	0.129753	0.084253	0	0.0858004	0	0.20847	0.0965914	0.154882	0	0	0.190901	0	0	0.40417	0.0883395	0	0	0	0.214811	0.189519	0.212687	0	0.117418	0	0	0.113196
ENSG00000251128	0	0	0	0	0	0	0	0	0	0	0.702457	0	0	0	0	0	0	0	0	0	1.13802	0	0	0	0	0	0	0	0	0	0	0.572491	0	0	0	0	0	0	1.20505	0	0	0	0	0
ENSG00000119760	16.3922	17.0812	32.4079	45.0477	34.6614	26.2897	32.7013	27.5821	30.9152	26.1361	49.9522	26.4079	24.0205	17.511	25.0831	23.2048	32.3849	28.0376	37.2932	17.7171	28.908	28.7645	21.7193	31.037	29.427	30.7005	36.164	26.5502	34.632	34.0961	30.3237	22.0314	34.1837	17.1094	23.0774	27.5208	33.786	14.6999	36.5223	30.5301	30.7627	32.9714	24.4589	32.632
ENSG00000259352	0	0	0	0	0	0	0	0	0	0	0	0	0	0	0	0	0	0	0	0	0	0	0	0	0	0	0	0	0	0	0	0	0	0	0	0	0	0	0	0	0	0	0	0
ENSG00000259353	0	0	0.544178	8.77335	0	0	0	0	0	0	0.63065	12.9888	0.567098	3.19416	1.12797	0.5082	0.488233	38.2753	2.64004	13.7141	0.510843	0	0.557356	2.12084	24.0751	0.393915	3.57734	4.65173	7.28286	1.74488	1.61241	6.68161	8.53771	0.959463	0.507292	0.998057	2.73168	5.78413	0	0.5519	2.38906	2.1774	3.31322	6.33368
ENSG00000259350	0	0	0	0	0	0	0	0	0	0	0	0	0	0	0	0	0	0	0	0	0	0	0	0	0	0	0	0	0	0	0	0	0	0	0	0	0	0	0	0	0	0	0	0
ENSG00000259351	0	0.1591	0.913731	1.22761	0.934721	0.179684	0	0.205836	1.79434	0	0.794196	0.436189	0.476109	0.191547	0.94699	0.426661	1.02474	0.189024	0	0.179902	0	0.366412	3.27551	4.67395	5.98119	3.80319	2.00224	2.19677	3.66861	3.66229	2.7074	0.431505	2.07491	0	1.06474	1.0474	1.83471	0.404673	1.5895	2.54842	1.5043	1.37103	2.18556	1.69192
ENSG00000259356	0	0	0	0	0	0	0	0	0	0	0	0.131273	0	0	0	0	0	0	0	0	0	0	0	0.133966	0	0	0	0.146917	0.122676	0	0	0	0	0	0	0	0	0	0	0	0	0	0	0
ENSG00000259357	0	0	0	0	0	0	0	0	0	0	0	0	0	0	0	0	0	0	0	0	0	0	0	0	0	0	0	0	0	0	0	0	0	0	0	0	0	0	0	0	0	0	0	0
ENSG00000259354	0.675293	0.965575	1.70143	2.65278	1.22481	0.0991363	0.105056	0.511042	0.0618739	0.454706	0.219089	2.88788	0.13134	1.37386	0.391858	0.647347	0.339225	2.81581	0	2.87843	1.24227	0.202159	3.29164	4.48208	7.90854	2.41762	4.55682	2.55869	2.86742	4.84938	3.11195	1.90457	7.85732	1.05551	1.82108	1.8492	2.9735	2.73503	3.94635	3.83461	2.28239	3.46697	1.86355	2.33368
ENSG00000019991	2.00576	3.70735	7.40691	2.78862	5.59932	0.92825	2.99289	6.5611	2.90907	4.99522	9.92241	4.31494	3.61087	2.61069	4.42375	10.1296	2.16258	4.21765	2.64937	6.03105	0.636393	10.4713	2.36589	2.12834	2.08561	2.14466	4.48405	2.09264	3.29308	3.51552	2.57906	1.99201	3.29655	0.61977	1.84909	1.3815	3.32742	1.64574	3.46924	2.08809	1.70857	2.36091	0.720677	3.10831
ENSG00000259358	0	0	0	0	0	0	0	0	0.0977803	0	0	0	0	0	0.10321	0	0	0.082405	0	0	0	0.0798687	0	0	0	0	0	0	0	0	0	0	0	0	0	0	0	0	0.0989918	0	0	0	0	0
ENSG00000259359	0	2.92896	0.323487	0	0	0.254454	0	1.16595	1.90575	0	0.749782	0.308848	0	1.08501	0	0.302101	0.290231	0.535361	0.784687	0	0	0.259441	2.65057	1.8911	0	0	0	0.691308	0	0	2.556	0.611061	1.33559	0.570355	1.20624	3.85643	0.324771	0.573064	0	0.656156	1.06513	1.29436	0.281364	0.342279
ENSG00000167094	0	0.0268718	0.96455	0.380128	0.315746	0.151742	0.128643	0.139062	0.530358	0.039771	0.581267	0.0736718	0.804141	0.129408	0.0799727	0.324281	0.0346155	0.15963	0.233972	0.273467	0.181093	0.742639	0.237098	0.4511	0.34835	0.251356	0.21136	0.659612	0.344235	0.371134	0.609702	0.255082	0.095577	0.272102	0.503535	0.106143	0.774701	0.136697	0.0767042	0.117388	0.254075	0.578912	0.302022	0.734819
ENSG00000232096	0	0	0	0	0	0	0	0	0	0	0	0	0	0	0	0	1.1973	0	0	0	0	0	0	0	0	0	0	0	0	0	0	0	0	1.17645	0	0	0	0	0	0	0	0	0	0.706009
ENSG00000198798	0	0	0	0	0	0	0	0	0	0	0	0	0	0	0	0	0	0	0	0	0	0	0	0	0	0	0	0	0	0	0	0	0	0	0	0	0	0	0	0	0	0	0	0
ENSG00000175329	1.62144	0	0.289456	1.42593	0	0	0	0	7.46052	3.72971	0	0.276356	10.4069	0.121359	2.17494	0.946118	0.259698	0	0	0.0569903	0.203794	9.69217	0	0	0.0653362	2.20006	5.47066	0	0.0645644	1.46953	0	0	0.0597544	0	0.067459	0	0	0.44868	0.0719328	0	0	0	0	0
ENSG00000240194	0	0.13504	0	0	0	0	0	0	0.190374	0	0	0	0	0	0	0	0	0	0	0	0	0	0	0	0	0	0	0	0.691958	0	0	0	0	0	0.180745	0	0	0	0	0	0.212802	0.387897	0.16864	0
ENSG00000147059	0	0.0611968	0.0878651	0.0786989	0.359534	0	0.219724	0	0.431363	0.271719	1.01827	0.419443	0.274698	0	0	0	0.078832	0.363534	0.532838	0.34599	0.412414	0.563752	0.0899929	0.256829	0.158664	0.0636031	0.673879	0.0938859	0.470368	0.187823	0.0867819	0.165975	0.217663	0	0.0819093	0.402875	0	0	0.174683	0.0891119	0	0.175785	0.305695	0.743754
ENSG00000135778	4.21329	3.45328	9.7155	6.40542	4.81923	10.5946	3.02568	7.07036	6.40005	8.15205	9.64831	5.76604	10.0603	5.31026	5.09059	7.55858	5.6402	6.90188	9.31065	5.24287	5.78541	4.81887	3.62278	4.03326	4.35111	4.75188	5.26311	4.52219	4.52021	4.63899	5.91914	3.32618	4.85944	3.58119	3.02378	3.93771	4.18695	3.70766	5.75771	4.33924	6.7811	5.93311	3.49301	3.7426
ENSG00000135776	38.9593	13.9066	35.8025	14.2351	20.3668	10.2449	52.3701	15.9237	15.5487	50.6865	23.9375	21.5282	29.5375	13.5674	14.4498	19.5576	29.5479	20.9376	29.9927	16.493	35.4945	16.4738	10.9891	16.2119	25.9018	28.8653	25.0824	14.7751	18.7873	24.8976	16.1505	11.5968	22.9309	12.5441	10.3229	11.9437	17.7995	12.4512	15.7414	13.0928	13.1614	14.6928	7.43578	18.3341
ENSG00000135775	9.65497	3.69283	8.34462	4.38828	3.36418	6.58145	6.69472	8.12393	2.83364	13.7444	6.68906	5.8097	8.46295	4.87741	5.56463	7.10348	6.24229	6.88652	4.91118	5.67324	6.48938	5.40065	5.68252	6.21225	10.3015	8.1295	7.81909	6.09568	7.62485	8.15371	8.02079	5.09228	10.2527	4.59527	5.27637	7.03682	7.70391	4.75581	8.16147	7.26051	6.33495	7.16118	4.51437	7.69315
ENSG00000139428	9.03827	13.5753	10.3763	10.8245	6.70179	20.933	14.2459	11.2565	7.63117	18.7915	11.4121	13.8305	12.5519	12.2835	18.4715	10.8683	20.0794	11.5829	10.364	10.5112	21.7732	12.4665	8.83545	7.85006	8.11941	10.8101	11.012	9.91334	9.4031	11.9602	8.07811	6.84098	6.95535	6.74398	6.86589	7.64961	9.35526	9.83965	10.8807	12.2155	10.9866	8.30363	6.37067	9.98877
ENSG00000135773	3.12809	32.5588	14.3547	33.581	0.289825	34.8398	15.1144	0.595679	1.39091	25.2135	0.547228	42.648	6.59391	55.9871	76.8329	5.4681	1.52514	43.9184	0.572703	138.264	0.177308	16.8146	93.3405	106.369	329.131	51.2713	73.4644	120.991	178.041	69.0414	82.9212	60.2968	260.54	30.7209	58.9851	49.6238	54.3281	78.3801	89.4639	163.782	117.956	113.74	143.008	85.9354
ENSG00000147050	11.4887	2.87723	9.2684	2.30861	3.4223	1.93024	4.7753	5.6393	2.53945	10.4094	4.24533	4.47504	4.57182	2.73124	3.71423	4.89662	3.50837	5.58043	4.89261	3.601	4.40004	2.79637	6.17487	6.81157	6.69462	7.00946	7.48556	5.57426	5.0089	8.32122	6.22482	7.43665	6.82971	8.1941	4.64923	4.84872	7.21372	3.97969	6.46677	6.31138	9.86254	5.863	3.37816	6.0522
ENSG00000152990	11.1541	5.81963	30.4613	11.6997	8.81813	7.34213	6.12746	12.9377	15.8893	11.2571	21.6652	11.9158	11.7388	5.65397	6.57709	15.5572	13.4513	9.27727	18.2481	9.91243	18.7657	8.9281	13.812	11.3359	9.0244	9.83831	10.5165	8.36317	14.9573	15.5439	15.8264	12.637	9.65084	14.0796	12.5221	14.4034	11.3886	7.96324	9.80412	13.5695	16.4262	12.9607	6.02571	9.40065
ENSG00000175550	135.213	126.58	189.419	164.182	269.708	109.846	192.507	242.825	202.323	237.035	208.148	116.491	302.913	152.871	148.857	231.346	223.277	152.858	264.406	119.162	209.321	232.209	68.8927	60.9648	61.2449	57.7491	73.6968	99.9839	74.0974	61.5571	65.4514	66.4848	69.047	67.6973	45.073	46.6861	105.65	96.2342	81.847	65.6222	74.9181	62.4484	76.3162	80.9516
ENSG00000226338	0	0	0	0	0	0	0	0	0	0	0	0	0	0	0	0	0	0	0	0	0	0	0	0	0	0	0	0	0	0	0	0	0	0	0	0	0	0	0	0	0	0	0	0
ENSG00000226339	0	0	0	0	0	0	0	0	0	0	0	0	0	0	0	1.90575	0	0	0	0	0	0	0	0	0	0	0	0	0	0	0	0	0	0	0	0	0	0	0	0	0	0	0	0
ENSG00000226336	0	0	0	0	0	0	0	0	0	0	0	0	0	0	0	0	0	0	0	0	0	0	0	0	0	0	0	0	0	0	0	0	0	0	0	0	0	0	0	0	0	0	0	0
ENSG00000226337	0	0	0.140817	0	0	0	0	0	0.553058	0	0.163193	0.268887	0	0	0	0	0	0	1.02474	0	0	0	0.144227	0	0	0	0	0	0.125639	0.301014	0	0.133	0.116279	0	0	0	0	0.12473	0.55991	0	0	0	0	0
ENSG00000165644	53.389	102.53	45.6904	75.4104	54.6175	53.1022	44.077	92.8654	33.5207	22.7555	10.2629	64.086	39.9911	80.715	50.5458	38.7143	81.9862	100.998	26.1513	60.4441	53.9759	85.023	28.2621	28.7614	51.3345	42.829	45.4198	39.633	39.1626	48.6975	35.7468	27.3956	33.7015	31.9067	25.0057	26.4815	42.5215	47.86	34.0636	53.3677	46.2034	43.2655	50.0109	37.6164
ENSG00000132744	31.1471	17.5407	12.6816	6.23925	9.86673	6.46287	38.115	23.4981	41.389	0	0.413994	39.3926	4.09502	28.1573	1.66604	44.0366	24.198	24.6826	1.51643	30.3842	9.38968	7.5923	18.8428	19.6653	31.6084	179.46	57.9262	22.139	12.9084	211.905	16.0535	13.3272	21.5336	14.014	11.156	13.4312	17.5736	36.5463	29.4733	18.8395	22.3484	22.1551	14.9142	23.6238
ENSG00000226332	6.30562	3.25583	2.15753	9.01813	5.14989	13.8597	1.19896	5.18429	15.1821	4.44805	7.91786	4.4631	10.1178	0.904577	7.08087	4.70141	5.80717	2.67798	9.15871	2.26555	6.07611	4.32593	5.52445	3.85394	4.22066	4.94563	10.6375	4.61075	5.45412	5.76501	5.32734	4.07553	3.26623	1.58502	5.02822	4.61656	5.77624	3.18509	4.6468	6.56445	10.2614	9.35225	3.44041	7.99003
ENSG00000165643	0.917045	0	0	0.301117	0.0687824	0	0	0	0.0660192	0.693099	0	0.192584	10.9309	0	0	0	0.120651	0.166914	0	0	0.063119	0	0	0.0655119	0	0	0	0	0	0	0	0	0	0	0	0	0.0675045	0	0	0.136384	0.073797	0	0.0584824	0
ENSG00000226330	32.3974	6.66781	12.5967	4.51304	1.54633	7.53048	16.3803	18.161	3.95789	7.79095	0.583935	8.65917	4.20073	7.18264	6.2665	3.76445	14.4662	16.2608	0.611119	9.52371	16.5551	2.82876	9.28926	13.7462	25.9312	11.3068	14.9056	17.767	13.4868	17.7719	12.9391	3.33129	19.5552	1.33259	4.69715	5.54476	14.1643	6.24828	10.5182	16.8636	9.40138	14.1128	12.2712	8.53022
ENSG00000226331	0	0	0	0	0	0	0	0	0	0	0	0	0	0	0	0	0	0	0	0	0	0	0	0	0	0	0	0	0	0	0	0	0	0	0	0	0	0	0	0	0	0	0	0
ENSG00000266758	0	0	0	0	0	0	0	0	0	0	0	8.06198	0	0	0	0	0	0	0	0	0	0	0	0	0	0	3.08391	3.00759	0	0	0	0	0	0	0	0	0	0	0	0	0	0	0	2.97822
ENSG00000153029	12.7102	5.00412	13.6693	7.06254	21.4128	4.87624	9.83755	9.88642	7.61488	6.33674	24.6489	11.5648	9.89314	8.41713	3.92478	16.0115	5.44549	13.2857	19.536	15.6882	11.298	13.2096	9.45752	13.1415	14.145	13.8941	15.7155	14.3565	11.224	12.0595	11.1695	7.15344	16.2992	7.06564	4.35236	5.85133	12.5777	8.15604	16.2435	10.7328	7.77183	12.0909	5.84314	14.8476
ENSG00000075420	35.2007	18.5097	28.7629	18.4205	56.3092	23.7524	60.0697	28.8986	12.6501	15.4404	28.392	28.0227	17.3717	16.2896	25.4479	28.5949	16.8851	28.7587	21.7113	26.459	32.8498	26.8712	28.5183	21.0946	31.5949	26.874	26.2783	25.5297	23.7606	25.1831	25.2135	20.0666	23.8875	16.5911	24.0206	30.4552	24.3932	18.5421	31.679	29.8235	21.4829	21.6571	15.2983	23.4136
ENSG00000231420	0	0	0	0	0	0	0	0	0	0	0	0	0	0	0	0	0	0	0	0	0	0	0	0	0	0	0	0.927872	0	0	0	0	0	0	0	0	0	0	0	0	0	0	0	0
ENSG00000165623	0	0	0	0.252108	0	0	0	0	0	0	0	0	0	0	0	0	0	0	0	0	0	0	0	0	0	0	0	0	0	0	0	0	0	0	0	0	0	0	0	0	0	0	0	0
ENSG00000245156	0	0.183262	0.263123	0.628464	0.269168	0.0689906	0.14622	0.632254	0	0.271232	0	0.0837384	1.00542	0.220636	0.545401	0.327636	0.472145	0.0725766	0.425507	0.138148	0.32934	0.633085	1.43731	0.854564	1.5838	1.65072	1.92192	1.31205	1.01731	2.24984	1.12614	0.331356	0.941518	0.231962	0.981152	0.804308	1.585	0	1.48215	1.95695	2.02154	1.40377	0.991728	1.94886
ENSG00000266750	0	0	0	0	9.75995	7.50474	0	0	0	0	0	0	0	0	3.29602	0	0	13.1581	0	0	0	0	0	3.09863	2.8714	0	0	0	0	0	0	0	13.1305	0	0	2.9164	0	0	3.16131	0	0	0	0	3.365
ENSG00000266751	0	0	0	0	0	0	0	0	0	0	0	0	0	0	0	0	0	0	0	0	0	0	0	0	0	0	0	0	0	0	0	0	0	0	0	0	0	0	0	0	0	0	0	0
ENSG00000266754	0	0.568519	0.816267	0.731113	0	0	0.680412	1.47104	0	0	0	0	0	0	0	0	0	0	0	0	0.766265	0	0	0	0	0	0	0	0	0	0	0	0	0	0	0	0	0	0	0	0	0	0	0
ENSG00000266756	0	0	0	0	0	0	0	0	0	0	0	0	0	0	0	0	0	0	0	0	0	0	0	0	0	0	0	0	0	0	0	0	0	0	0	0	0	0	0	0	0	0	0	0
ENSG00000172216	119.606	153.491	155.663	169.48	567.077	337.69	148.514	282.57	70.2106	109.261	108.641	195.022	128.915	110.318	230.47	348.445	178.607	143.574	162.634	121.439	442.508	266.562	70.7833	51.2478	58.6709	46.2674	78.7831	91.4885	86.135	47.5358	34.5892	66.9083	48.0508	54.1165	19.2407	34.9238	116.576	68.0555	79.4195	55.37	79.7976	88.1792	67.7546	66.7841
ENSG00000187026	0	0	0	0	0	0	0	0	0	0	0	0	0	0	0	0	0	0	0	0	0	0	0	0	0	0	0	0	0	0	0	0	0	0	0	0	0	0	0	0	0	0	0	0
ENSG00000187024	0	0	0	0	0.061519	0.0946079	0.150386	0.0541887	0	0	0.0696937	0	0.188011	0	0.186979	0	0.10791	0	0	0	0.0564537	0.144693	0	0.175782	0	0	0	0.128517	0	0.064276	0	0	0	0	0.168184	0	0.362256	0	0	0	0.0660041	0	0.0523067	0.127262
ENSG00000180770	0	0	0	0	0	0	0	0	0	0	0	0	0	0	0	0	0	0	0	0	0	0	0	0	0	0	0	0	0	0	0	0	0	0	0	0	0	0	0	0	0	0	0	0
ENSG00000187021	0.191386	0	14.8323	0	0	0.0386325	0.491272	0.0442552	0	0	0	0.281345	0	0	0	0	0.396579	0	0	0.0773586	0	0.0393897	0	0	0.0886874	0.248864	0.699539	0	0.0438199	0.734906	0	0	0.364998	0	0.0457845	0.0900773	0	0.130508	0.0488208	0	0	0	0	0.103933
ENSG00000162148	0.397605	0.994908	1.63253	4.47807	2.19192	3.04984	0.850515	0.551641	3.60663	0.946601	3.07442	1.07157	2.7646	1.28337	3.91265	1.5246	2.1055	0.591016	7.30135	1.44641	1.1494	2.94596	3.34414	4.67247	2.94797	2.43735	5.58959	3.27075	2.64004	2.61732	2.82171	3.56567	3.11739	1.43919	2.7584	2.52633	2.04876	0.542262	2.23136	1.96614	4.36749	4.08262	4.70359	4.85822
ENSG00000188629	0	0	0	0	0	0	0	0	0	0	0	0	0.370518	0	0	0	0	0	0	0	0	0	0	0	0	0.0643419	0	0	0	0.0950024	0.0877899	0	0	0	0	0	0	0	0.088356	0	0	0.0889136	0	0
ENSG00000180035	4.80199	5.58448	10.3183	4.35607	6.25255	8.01298	8.38189	10.4229	11.2284	12.872	14.0145	5.52179	20.8895	6.61317	7.90124	8.83827	10.3189	4.78577	16.4205	3.93371	10.9202	7.43209	3.23105	3.52192	3.20432	3.28263	5.7606	4.07307	5.51199	2.73954	4.28417	4.84175	4.83001	3.82395	3.43096	3.37507	5.41058	4.1914	3.72383	3.46604	4.9772	1.97228	3.25834	3.82469
ENSG00000231489	0	0	0	0	0	0	0	0	0	0	0	0	0	0	0	0	0	0	0	0	0	0	0	0	0	0	0	0	0	0	0	0	0	0	0	0	0	0	0	0	0	0	0	0
ENSG00000188624	0.350828	0	0	0	2.21034	0.566535	0.300182	0	0	0	0	0	0	0	0.373225	0	0	0	0	0	1.01417	0	0	0	0	0	0	0	0	0	0	0	0	0	0	0	0	0	0	0	0	0	0	0
ENSG00000188626	0	0.0601501	0.345449	0.618822	0.309211	0.135864	0.0359943	0.116729	0.169594	0.311583	0.650556	0	0.0449999	0.181043	0.134259	0.524241	0.0387418	0.0357316	0.0523724	0.102022	0	0.277055	0.353814	0.336581	0.428862	0.218803	0.615042	0.55368	0.346742	0.369221	1.27946	0.856466	0.285253	0.152269	0.402541	0.950363	0.693638	0.152992	0.214619	0.350351	0.379148	0.388752	0.262908	0.411206
ENSG00000162144	3.04635	4.14612	7.25004	5.35264	10.4733	4.35458	5.36761	4.59179	3.07034	10.3387	8.37527	4.77679	9.80031	5.53553	5.25735	8.91226	7.12814	6.28679	7.97854	4.56052	6.43628	6.22333	3.22646	4.49113	2.92789	4.57742	6.87754	7.42508	4.05063	5.12471	4.00357	3.04094	4.9156	2.67501	2.65594	3.27116	7.23229	4.26752	4.42081	4.51042	3.38122	3.82311	2.71983	6.27421
ENSG00000188620	0	0.0599071	0	0	0	2.23271	2.22263	1.24008	0	0.0886641	1.19618	0.410603	2.15127	0.0721246	0.178288	0.0803267	0.0771706	0	0	0.13548	0	2.27647	0.176193	0.251416	0.0776599	0.249051	0.565438	0.0919072	0.230227	0	0	0	0.142051	0	0	0	0	0.0761871	0	0.261702	0.0944042	0.0860404	0.149626	0.0910099
ENSG00000174197	8.13476	3.42156	11.8127	5.44136	7.80032	3.53976	9.81544	8.50412	4.4799	9.61258	13.1973	8.19903	9.31413	2.40034	3.65338	7.28447	7.53658	9.96103	8.96015	5.21762	9.46976	8.16065	6.74716	7.23456	9.13058	8.49663	9.51856	7.81373	9.04502	7.09441	7.45708	6.55253	9.15566	4.61732	5.84978	7.17592	7.96915	4.9825	7.87794	8.10101	6.75009	7.32745	4.13156	7.98875
ENSG00000179420	0	0	0	0	0	0	0	0	0	0	0	0	0	0	0	0	0	0	0	0	0	0	0	0	0	0	0	0	0	0	0	0	0	0	0	0	0	0	0	0	0	0	0	0
ENSG00000185774	0.112556	0.0804697	0	0.103484	0.0590954	0.0454404	0.0963075	0.156162	0.113443	0.178646	0.602532	0.110308	0.301008	0	0.059871	0	0	0.0478023	0.630582	0.0454954	0.325378	0.046331	0.473338	0.562855	0.365106	0.292718	0.569639	0.555541	0.412335	0.432206	0.969955	0.272808	0.572425	0.152781	0.0538526	0.476779	0.173992	0.358182	0.344545	0.644469	0.253615	0.17336	0.100492	0.488993
ENSG00000185775	0	0	0	0	0	0	0	0	0	0	0	0	0	0	0	0	0	0	0	0	0	0	0	0	0	0	0	0	0	0	0	0	0	0	0	0	0	0	0	0	0	0	0	0
ENSG00000275875	0	0	0	0	0	0	0.591663	0	0	0	0	0	0	0	0	0	0	0	0	0	0	0	0	0	0	0.513803	0.777682	0	0	1.51729	0.701047	0	0	0	0.661685	0	0	0.628709	0	0	0	0.71002	1.23474	0
ENSG00000090054	26.2692	12.9821	35.3826	17.6892	38.2299	27.5226	41.0599	22.8804	11.7167	42.528	30.0168	28.3277	34.487	18.4803	20.3006	26.5211	41.393	18.9066	20.1387	25.7164	36.7538	24.0002	19.3277	24.0194	30.6518	24.8257	28.4288	19.892	25.5234	29.7349	22.2241	18.4785	29.2744	13.639	12.9134	18.1321	21.4299	18.3332	26.8961	23.1257	17.2851	20.8198	12.7325	22.4873
ENSG00000101096	10.9694	6.25741	13.8606	3.33527	10.3697	2.90583	10.3712	10.1993	10.2143	8.25581	11.3366	9.11376	26.7945	7.65746	3.95116	13.303	9.12122	10.0999	12.0078	8.93753	6.65835	9.12537	7.53702	9.18556	9.68604	6.48206	12.013	16.2314	35.3596	7.86522	11.3838	9.82535	11.7626	6.14862	7.21816	7.50711	13.6485	8.08877	9.60639	8.93191	11.4825	10.1992	5.5009	14.6032
ENSG00000213177	0	0	0	0.365556	0	0.321036	0	0	0	2.94498	0	0	1.27597	0	0	0	0	0	0	0	0	0	0	0	0	0	0	0	0	0	0	0	0	0	0	0	0	0	0	0	0	0	0	0
ENSG00000101098	0.44064	0.126011	0.361847	0	0	0.213471	0.113109	0.0407566	0	1.07237	0.943529	0.172736	11.1712	0.227564	0	0	0	0.112283	0	0.0356215	0	0.0725515	1.9457	2.68826	0.0408382	0.22919	0.0495567	1.25659	0.686047	0	4.24396	2.73408	0.224096	1.27598	1.39144	4.27225	2.17969	1.52242	0.134884	1.05507	2.9786	0.678677	1.25892	0.335009
ENSG00000250654	0.514884	3.19025	2.99494	3.62926	0.901098	0.692884	3.67129	3.17491	9.16792	1.63442	9.59587	4.87779	1.83593	6.35221	0.36517	2.79693	1.58061	5.24807	3.63242	5.82728	0.330762	0.282586	6.31536	12.8738	5.09002	2.55053	7.52785	8.65925	6.13018	1.50637	15.4861	5.15819	7.56465	12.2694	10.675	10.9858	15.3878	4.52535	11.2079	12.8644	14.8886	10.9261	7.81484	9.69315
ENSG00000213401	62.8883	0	0	0	2.03974	0.882237	0.10388	12.3523	0	7.96461	0	21.0596	67.2726	0	0	0	0.111809	66.5134	0.604588	0	0	0.0999476	0.127639	0.121422	0	0	0	0	0	0	0	0	0	0	0.116174	0	0	0	0.247756	0	0	0	0	0
ENSG00000213402	0	0	0	0	0	0	0	0	0	0	0	0	0	0	0	0	0	0	0	0	0	0	0	0	0	0	0	0	0	0	0	0	0	0	0	0	0	0	0	0	0	0	0	0
ENSG00000250657	0	0	0	0	0	0	0	0	0	0	0	0	0	0	0	0.335815	0	0	0	0.849582	0	0	0	0	4.22066	0.520593	0	0	2.24582	0.384334	0	0	0	0	0	0	0	0.637018	0	0	0	0	0	0
ENSG00000250650	0	0	0	0	0	0	0	0	0	0	0	0	0	0	0	0	0	0	0	0	0	0	0	0	0	0	0	0	0	0	0	0	0	0	0	0	0	0	0	0	0	0	0	0
ENSG00000257607	0	0	0	0	0	0	0	0	0	0	0	0	0	0	0	0	0	0	0	0	0	0	0	0	0	0	0	0	0	0	0	0	0	0	0	0	0	0	0	0	0	0	0	0
ENSG00000213406	0.257627	0	1.0578	0	0	0	0.440872	0.47658	0	0.817797	0	0.252481	0	0	0.274075	0	0	0	0	0.416534	0	0.212092	2.16683	0.515322	1.4326	0	0.579482	0.56514	0.707837	1.41324	0	1.24885	2.83879	0.233131	1.23262	1.21254	0.530996	0.468477	0.525747	0.536404	0.290247	1.32266	1.15007	1.39906
ENSG00000257605	0	0	0	0	0	0	0.585721	0	0.344967	0	0	0	0	0	0	0	0	0	0	0	0	0	0	0.342316	0	0	0	0.375409	0	0	0	0	0.290113	0	0	0	0.352728	0	0	0	0	0	0	0
ENSG00000213409	0.578334	0	0	0.797577	0	0	0.247423	0.534925	0	0	0.343991	0	1.54663	0	1.23051	0	0.532617	0	0	0	0.557283	0.238057	0	0	0	0.429726	0.325212	0	0.529663	0	0	0	0.245102	0	0	0	0	0	0	0	0.32578	0.296918	0.516346	0.628134
ENSG00000112715	58.7521	21.1318	32.0884	56.2507	28.347	43.1934	20.2129	43.4708	12.4794	11.1424	17.4433	32.791	25.9067	11.9239	44.4064	44.0234	53.6968	24.9378	11.5665	18.4022	90.0657	19.3525	42.129	45.9464	87.0694	33.718	48.6737	36.1911	61.1506	55.1539	48.7879	38.7214	67.9588	22.3793	41.9673	48.3796	61.9271	21.5838	36.772	55.5017	57.419	73.6857	54.1079	32.8931
ENSG00000250658	0	0	0	0.311259	0.118498	0.182234	0	0	0	0	0	0.22119	0	0.0971329	0.120054	0	0.103928	0	0.140494	0.0912276	0.217483	0	0	0	0	0	0.888411	0	0.103352	0	0.114409	0	0	0.102119	0.323956	0	0	0	0.115147	0.117481	0	0.811116	0.100753	0.245133
ENSG00000166946	22.1894	23.1935	30.357	18.1927	35.3079	8.48057	40.0273	26.7905	16.6557	31.1409	29.2108	33.3043	21.4739	37.6737	16.9704	27.3535	25.7835	33.889	24.635	54.9152	15.7513	27.4159	34.9363	44.3846	58.2728	38.0627	39.4286	41.8735	43.5658	44.6379	45.8646	28.8804	59.0675	29.0001	24.972	29.7617	33.8392	38.6224	37.8573	43.8493	42.0418	41.4458	25.892	42.5937
ENSG00000259985	1.22445	1.02129	3.14217	0.37525	1.92861	0.823874	3.84151	0.755027	0.205682	14.6835	0.728296	1.99998	5.02093	1.22957	3.69075	0.782516	4.13473	0.346679	0.254067	1.48477	3.93292	2.18406	1.07276	2.04101	1.51307	1.51636	2.52464	1.79066	2.2428	1.34336	1.86206	0.989249	1.55678	2.03137	1.36695	1.34469	2.52371	2.04102	0.83292	1.69961	0.919654	2.72407	0.364402	1.10823
ENSG00000258401	0	0	0	0	0	0	0	0	0	0	0	0	0	0	0	0	0	0	0	0	0	0	0	0	0	0	0	0	0	0	0	0	0	0	0	0	0	0	0	0	0	0	0	1.23974
ENSG00000258400	0	0	0	0	0.441031	0	0	0	0	0	0	0	0	0	0.446819	0	0.386804	0	0	0	0	0	0	0.84012	0	0	0	0	0.384658	1.38239	0.425812	2.44317	0	0	0.401904	0.395357	0	0	0.857115	0	0	0	0	0
ENSG00000070495	32.7329	10.0007	18.2973	18.0053	27.4469	16.1029	10.2934	23.2893	19.7381	16.493	23.9624	12.4556	14.7926	12.4531	28.2748	20.2293	16.7843	12.0854	33.9348	8.8851	17.446	18.8204	11.5131	8.83386	12.631	11.7303	15.1927	14.3784	13.1772	12.4968	12.0748	12.9806	10.4001	6.43768	9.14043	8.16387	15.6103	9.62971	14.1509	10.9428	13.5533	12.1473	9.13489	11.2862
ENSG00000258405	0.14029	0.150446	0.468015	0.161227	0.184141	0.0566368	0.0900281	0.0973198	0.777671	0.742213	1.16821	0.137488	0.375175	0.090564	0.373116	0.470694	0.1615	0.268113	0.742292	0.141764	0.202775	0.202114	0.110619	0.140308	0.0325048	0.260603	0.118333	0.230809	0.128483	0.153915	0.106672	0.204016	0.237823	0.0952128	0.134244	0.0990427	0.144576	0.0956651	0.178933	0.146048	0.0790264	0.14405	0.375759	0
ENSG00000258404	0	0	1.07877	2.41557	2.2071	0.424277	0	1.45808	0	0.556006	0	2.05989	0.562102	0	0.559016	0	3.87145	0	0	0.849582	1.51903	6.0563	0.552445	0	0	1.17133	4.13679	0	1.44374	2.30601	0	0	0.445394	0	0	0	1.08305	0	0	1.09407	0.592002	0.539553	0	2.85358
ENSG00000258407	0	0	0	0	0	0	0.616688	0	0	0	0	0	0	0	0	1.38181	0	0	0	0.582644	0	0	0	0	0	0	0	0	0.660078	0	0	0	0.610903	0	0	0	0	0	0	0	0	0	0	0.782795
ENSG00000258406	0	0	0	0	0	0	0	0	0	0	0	0	0	0	0	0	0	0	0	0	0	0.224711	0.286968	0	0	0	0	0	0	0	0	0	0	0	0	0	0	0	0.278513	0	0	0.280271	0	0
ENSG00000185304	0.0698573	0.0499431	0.968047	0	0.366772	0.282023	0.089659	0.678446	0.0704076	0.0369585	0.373958	1.30078	5.90347	0.150321	0	0.267866	0.12867	3.7382	0.130456	0.0282365	0.471202	1.58153	0.734437	0.978131	0.161858	0.181674	0.707087	0.306483	1.24758	0.229925	0	0.169317	0.355272	0.0316075	0.90243	0.361668	0.179979	0.0635153	0.784079	0.799972	0.393512	0.645568	1.59043	1.36571
ENSG00000258408	0	0	0	0	0	0	0	0	0	0	1.01174	0	0	0	0	0	0	0	0	0	0.409767	0	0	0	0.394114	0	0	0	0	0	0	0	0	0	0	0	0	0	0	0	0.479089	0	0	0
ENSG00000116954	15.3415	7.4343	16.6093	9.26038	12.3882	11.7847	12.0495	8.62613	14.8044	9.02934	13.4241	10.8307	13.468	5.65926	7.0443	11.8458	6.99997	11.3279	15.3262	7.4639	10.155	9.71236	4.65734	7.0888	7.77905	8.45424	8.18116	6.18859	6.87573	10.3342	7.84772	5.42502	7.35162	7.51104	3.52506	3.68711	5.76665	5.68124	6.47092	7.33026	5.98898	5.74567	4.16327	6.28011
ENSG00000279847	0	0	0.377319	0	0.771973	0	0	0	0.37048	0.777895	0	0	0	0	0	0.352373	0	0	0	0	0	0	0	0	0	0.546262	0	0	0	0	0	0	0	0	0	0	0	0.334214	0	0	0	0	0	0
ENSG00000090581	24.9911	19.2091	34.9033	26.5441	36.9756	22.6713	24.5605	28.7494	21.6137	23.0442	40.0526	24.5737	38.114	32.3917	18.7748	42.4345	24.5141	31.8232	33.8661	28.2638	35.298	24.2147	20.3526	22.1152	20.4548	20.5535	23.2733	27.3192	21.627	22.6578	25.3366	20.2649	20.7231	18.7261	20.0814	19.715	27.1735	19.5738	23.3289	25.5391	27.3563	18.6781	18.364	21.7054
ENSG00000138468	8.20572	5.81318	16.5015	14.2313	12.2198	5.57145	10.4679	11.4882	12.7063	19.5358	25.4242	11.8069	23.0217	5.61825	7.18208	12.9076	7.48837	11.5003	25.3076	10.3121	10.8902	12.6203	13.8032	23.6878	24.6125	18.347	21.1838	12.3957	21.9647	19.0283	19.361	14.2475	25.6081	10.0919	14.9903	14.7461	16.1056	7.49468	19.9425	15.959	16.5144	25.0472	14.4526	23.9822
ENSG00000250389	0	0	0	0	0	0	0	0	0	0	0	0	0	0	0	0	0	0	0	0	0	0	0	0	0	0	0	0	0	0	0	0	0	0	0	0	0	0	0	0	0	0	0	0
ENSG00000222057	0	0	0	6.74873	1.92696	2.96341	3.14036	0	5.54866	0	0	0	1.96303	0	1.95226	1.75916	0	0	0	1.4835	1.7683	3.02149	3.85862	0	0	2.72711	0	8.05107	1.68066	0	9.30235	0	1.55545	0	0	0	1.89116	0	0	0	0	0	0	0
ENSG00000250387	0.0682974	0	0.0701059	0	0	0	0	0.126342	0.137671	2.60159	0.324984	0	0.219176	0	0	0.065471	0	0.0580114	0.0850284	0	0	0.0562259	0.0718036	0.0683064	0	0	0	0	0	0.224791	0.138483	0.0662143	0.289449	0.0618034	0.261416	0.128579	0	0	0	0	0	0	0.121954	0
ENSG00000250384	0	0	0	0.974817	0	0	0	0	0	0	0.63065	1.0391	0.567098	0	0.563985	0	0	0	0	0	0	0	0	0	0	0	0	1.16293	0	0	0	0	0	0	0	0	0.546336	0	0	0	0.597264	0	0.946634	0
ENSG00000250385	3.64881	0	2.14025	0	0	0	0.892019	0.321422	0.350243	0	0	0	0	0.59822	0	1.49906	5.28059	0	0	0	0	0.429127	1.09604	2.25909	0.322065	0	0.390823	0.952877	0.795651	0.381255	0.704621	2.02144	0.147275	0.94339	1.33012	0.654225	2.14874	0.631915	1.41833	0.723539	0.587259	2.49774	0.930777	0.943574
ENSG00000164591	0.162814	0.1746	0.919188	1.1601	0.213705	0.13146	0.27862	0.301186	1.31277	1.07672	1.01683	0.398904	0.653116	0.175174	0.129906	1.32665	0.44983	0.138293	0.354722	0.329048	0.196109	1.4744	0.128379	0.244253	0.150894	0.151222	0.778212	0.714308	0.260945	0.357252	0.288863	0.315696	0.655515	0.220999	0.155797	0.114944	0.041947	0.444098	0.124597	0.338993	0.275143	0.167178	0.254385	0.221042
ENSG00000250383	0	0	0	0	0	0	0	0	0	0	0	0	0	0	0.637672	0	0	0	0	0	0	0	0	0	0	0	0	0	0	0	0	0	0	0	0	0	0	0	0	0	0	0	0	0.651018
ENSG00000222051	0	0	4.5772	0	0	0	0	0	0	0	0	0	0	0	0	0	0	0	0	0	0	0	0	4.4597	2.06633	4.96996	2.50748	2.44542	4.08385	2.44609	0	0	7.55922	0	0	0	4.59535	0	0	4.64215	5.02372	2.28932	0	2.42154
ENSG00000012817	7.96638	10.2193	15.7854	22.39	25.4397	2.54441	13.9778	10.2365	27.1364	0	46.9039	17.8134	15.4255	13.8006	5.01525	17.9559	19.2239	22.0343	0.0941575	13.9195	5.4658	16.0015	29.6053	44.6781	34.9766	48.7409	64.7856	32.9598	36.6413	53.602	36.0376	0.0488823	41.1128	0	29.7685	31.9889	43.5429	13.9362	49.0803	34.407	0.0568041	40.3559	37.0031	57.0344
ENSG00000267407	0	0	0	0	0	0	0	0	0	0	0	0	0	0	0	0	0	0	0	0	0	0	0	0	0	0	0	0	0	0	0	0	0	0	0	0	0	0	0	0	0	0	0	0
ENSG00000267406	0	0	0	0	1.52747	0	0	0	1.46611	0	0	0	0	0	0	0	0	0	0	0	0	1.19754	0	1.45484	0	1.08087	0	0	0	0	0	0	2.46596	0	0	0	0	0	1.48427	0	0	0	0	0
ENSG00000267405	0.40641	1.16222	5.84041	7.47304	1.70702	0.656292	0	0.375905	10.6499	1.29009	31.9085	0.796585	0.434743	0.699621	0.864713	5.45428	0.374284	1.72601	9.61342	1.97126	0	5.68782	0.854549	0.812927	1.50663	3.32177	5.02777	5.3491	3.72208	1.33764	1.23609	10.2444	4.13375	1.1033	0.388895	0.38256	2.51296	1.10854	3.73218	3.80783	2.28934	2.08652	1.08855	3.08984
ENSG00000267404	0.232517	0	0	0	1.46494	0	0	0.860259	0	0	0	0	0	0	0	0	1.7131	0	0	0	0	0	0.733363	0	0	0.34554	0	0	0	0.255099	0	0	0.197085	0	0	0	0	0	0.237252	0	0.261958	0	0	0
ENSG00000267402	0	0	0	0	0	0	0	0	0	0	0	0	0	0	0	0	0	0	0	0	0	0	0	0	0	0	0	0	0	0	0	0	0	0	0	0	0	0	0	0	0	0	0	0
ENSG00000267401	0	0	0	0	0	0	0	0	0	0	0	0	0	0.206371	0	0	0	0	0	0	0	0	0	0	0	0	0	0	0	0	0	0	0	0	0	0	0	0	0	0	0	0	0	0
ENSG00000267400	0	0	0	0	0	0	0	0	0	0	0	0	0	0	0	0	0	0	0	0	0	0	0	0	0	0	0	0	0	0	0	0	0	0	0	0	0	0	0	0	0	0	0	0
ENSG00000104112	0	0.699219	2.23952	0.207506	0.0789989	143.115	0.064372	2.9226	0	265.96	5.63826	1.69579	73.476	2.07217	0.160071	0.649073	0	3.70633	0.468313	1.45964	0.579954	0.495483	1.97737	4.21358	10.1798	4.41618	4.14592	1.32026	1.99814	2.3111	2.36446	3.86572	31.374	7.08024	2.15971	1.48717	2.55853	5.1986	3.76147	2.03634	2.96654	4.0942	0.671689	2.04277
ENSG00000267409	0	0	0	0	0	0	0	0	0	0	0	0	0.436229	0	0.433835	0.781847	0	0	0	0	0.392956	0.335721	0	1.22356	0	0	0	0	0	0	0	0	0	0	0	0	0	0	0	0	0	0	0	0
ENSG00000267408	0	0	0	0	0	0	0	0	0	0	0	0	0	0	0	0	0	0	0	0	0	0	0	0	0	0	0	0	0.449559	0	0	0	0	0	0.469715	0	0	0	0	0	0	0	0	0
ENSG00000223908	0	0	0	0.716777	0	0	0	0	0	0.824924	0	0.764044	0	0	0	0	1.43598	0	0	0	0	0	0	0.779719	1.44508	1.73786	0	0	0	0	0	0	0	1.41098	0.746017	1.46773	0	0	0.795493	0.811617	2.63499	0	0	0
ENSG00000223903	0	0	0	0	0	0	0	0	0	0	0	0	0	0	0	0.549736	0	0	0	0	0	0.472108	0	0	0	0	0	0	0	0	0	0	0	0	0	0	0	0	0	0	0	0	0	0
ENSG00000223901	0.427149	0	1.09615	0.589079	0.448532	0.172446	0.730971	0	0.430514	0.677959	0.508134	0.418617	1.37078	0	0.22721	1.02368	0	0.907046	0.265894	0.345309	0.205801	0.703302	3.81716	3.20404	4.75053	5.8717	5.04414	4.21654	2.34721	6.56087	2.3818	1.24236	2.89646	0.193267	2.45244	3.01561	3.30149	0.77674	2.39716	2.89043	2.8874	2.63159	2.09751	2.08769
ENSG00000223906	0	0	0	0	0	0	0	0	0	0	0	0	0	0	0	0	0	0	0	0	0	0	0	0	0	0	0	0	0	0	0.517904	0	0	0	0	0	0	0	0	0	0	0	0	0
ENSG00000223904	0	0	0	0	0	0	0	0	0	0	0	0	0	0	0	0	0	0	0	0	0	0	0	0	0	0	0	0	0	0	0	0	0	0	0	0	0	0	0	0	0	0	0	0
ENSG00000223905	0	0	0	0	0	0	0	0	0	0	0	0	0	0	0	0	0	0	0	0	0	0	0	0	0	0	0	0	0	0	0	0	0	0	0	0	0	0	0	0	0	0	0	0
ENSG00000218208	0	0	0	0	0	0	0	0	0	0	0	0	0.570904	0	0	0	0	0	0	0	0	0	0	0	0	0	0	0	0	0	0	0	0	0	0	0	0	0	0	0	0	0	0	0
ENSG00000125285	19.7442	18.8404	14.656	0	0.257016	0	0	6.56536	0	0	0	53.492	5.7602	48.315	0.173593	0	0	113.514	0	107.178	11.3996	0.0671672	28.1347	26.3563	180.266	12.1852	27.8944	51.3655	87.4242	7.69799	36.4777	39.8661	97.5085	11.0745	10.7739	28.4159	59.4449	53.4844	46.6196	55.2938	17.5564	42.3062	35.0374	36.4201
ENSG00000242318	0	0	0	1.38819	0	0	0	0	0.507261	0.532546	0	0	0	0	0	0	0	0	0	0	0	0.41434	0	0	0	0	0	0	0.460941	0	0	0	0	0	0	0	0	0	0	0	0	0	0.449352	0.546636
ENSG00000101844	23.5547	19.6369	14.8083	12.1394	24.2204	19.6768	25.4544	27.9684	12.8969	14.2297	22.0092	26.5189	26.3303	27.0792	29.2205	22.3455	23.9446	28.4532	19.3809	26.4212	21.912	17.5798	20.0511	20.5418	22.1324	37.4872	22.4576	21.8124	22.1696	43.9945	20.6578	20.3867	25.0775	27.9529	19.4199	29.3075	24.6103	21.4904	26.4461	25.0306	17.722	25.9435	18.1193	23.4585
ENSG00000181852	18.733	13.1839	22.7525	12.9257	25.3841	23.0273	28.058	23.9132	16.8195	52.0464	31.2333	21.8302	33.4764	17.0985	22.221	23.3836	19.8081	25.3719	37.7336	16.6494	32.5484	23.0878	13.5905	15.3755	15.9063	13.2411	17.4952	16.4213	17.3906	14.3426	14.0682	14.3381	15.0426	9.94637	8.0019	9.93397	17.0474	12.8157	14.7923	13.1533	11.8484	12.9734	8.54188	14.9125
ENSG00000242317	0	0	2.17478	0	0	0	0	0.39193	0	0	0	0	0	0	0	0	0	0	0	0	0	0	0	0	0	0	0	0	0	0	0	0	0	0	0	0	0	0	0.432364	0	0	0	0	0
ENSG00000242314	0.48292	0	0	0	0.507096	0	1.65282	0	0	0	0.574479	0	1.54976	0	0	0	0	0	0	0	0	0	0	0	0	0.35883	0	1.05935	0	0.529821	0.489597	0	1.22799	0	0	0	1.49302	0	0	0.502743	0	0	0	1.04901
ENSG00000181856	0.358292	1.36615	4.71984	9.49806	0.689752	0.916098	0.919706	1.04943	39.7225	1.13734	32.9611	1.11193	4.59925	1.07938	0.698805	5.03748	1.81483	0.659385	71.1471	0.579289	3.45251	3.93286	1.44396	1.91114	0.166031	1.90795	2.01477	3.79882	1.586	1.3103	8.17303	5.21046	1.06293	7.88945	4.28563	3.37266	1.72311	2.60611	1.64515	5.47065	4.84389	3.0658	2.879	3.37258
ENSG00000155070	0.326798	0	1.34181	0	0	0	0	0	0	0	0	0	0	0	0	0	0	0	0	0.264185	0	0	0	0.326841	0	0	0	0	0	0	0	0.316831	0	0	0	0	0	0	0	0	0	0	0	0
ENSG00000168930	0	0	0	0	0	0	0	0	0	0	0	0	0	0	0	0	0	0	0	0	0	0	0	0	0	0	0	0	0	0	0	0	0	0	0	0	0	0	0	0	0	0	0	0
ENSG00000168936	32.714	43.5556	49.8013	32.3074	27.3649	19.9225	22.9506	51.1574	35.0673	44.2224	63.6513	51.1475	52.1954	59.4779	31.0421	43.7847	44.1069	109.323	103.287	45.3843	44.0124	40.5689	26.3052	37.9172	32.1176	29.8183	45.2104	45.0037	40.8788	35.3589	45.2523	39.9812	37.0109	37.7569	37.0742	40.9067	45.1418	36.6759	40.0987	46.6116	50.2868	37.505	36.6951	39.1443
ENSG00000111328	36.772	52.5788	54.7699	42.8696	80.9664	121.639	51.4119	44.6658	48.0325	55.6202	67.6639	66.8381	45.6022	32.6048	88.0929	60.6729	41.9579	80.8922	60.1203	54.5575	76.779	60.9688	20.3495	20.6647	32.796	18.2938	23.5046	21.4902	25.7383	24.2754	22.5528	21.0295	30.7994	21.5987	18.1428	20.828	26.8001	28.935	31.5837	30.452	20.8255	23.5325	14.7013	22.4412
XLOC_046812	0.666376	0.635216	2.10907	0.102111	0.233245	1.16577	1.09284	2.82498	0.111938	0	0	2.17689	4.277	0.477977	5.96674	1.96963	6.18814	0.518849	0.069135	0.49381	3.31763	0.822893	1.16764	1.66616	0.617592	0.495145	1.99851	0.974525	1.52574	2.01051	2.19567	0.807565	1.45914	0.804019	2.65691	2.19545	1.14456	0.706859	1.07658	2.54367	1.25125	1.82463	0.594952	1.08564
ENSG00000168939	0.47437	0.468337	1.06661	0.789195	1.13855	0.729559	0.521858	0.605912	0.500873	2.22287	1.53169	1.06262	2.51304	0.719396	1.68218	0.82286	0.540888	1.07447	0.871804	0.748704	0.696538	1.00421	1.42492	2.16883	2.40756	2.14843	2.6167	1.16447	1.79985	3.66786	1.7634	0.985503	2.9486	0.592794	0.756542	1.31833	0.954446	0.924222	1.93612	1.38746	1.37426	1.99473	1.0689	1.59472
ENSG00000168938	69.7813	32.2761	32.5801	27.0743	78.0874	189.291	60.1979	51.4017	25.6379	46.0721	35.7126	50.6449	14.4635	27.1221	95.203	57.2275	17.4118	54.1136	23.9657	53.54	60.0645	49.6181	18.0699	23.4927	40.3541	35.0778	38.1445	23.8787	29.4882	48.2733	24.6275	18.9962	34.9641	18.975	15.8986	16.6103	21.9637	29.1707	33.2044	31.7303	17.9437	31.7668	21.8926	26.7568
ENSG00000197506	3.52876	0.929458	21.0183	3.3724	1.07262	3.56152	0.158913	1.41722	1.73148	5.20772	0.110468	11.6489	0.099336	1.95827	2.37098	30.2665	8.68043	0.867643	0.231222	4.99216	18.3438	1.94944	1.70852	5.43315	1.85037	3.86402	3.08091	2.34262	1.31823	3.1583	0.517803	1.26042	4.6046	1.5546	0.22215	0.131119	5.21561	1.26647	10.5176	2.2235	1.46468	5.10129	0.290181	4.43777
ENSG00000256551	0	0	0	0	0	0	0	0	0	0	0	0	0	0	0	0	0	0	0	0	0	0	0	0	0	0	0	0	0	0	0	0	0	0	0	0	0	0	0	0	0	0	0	0
ENSG00000186086	0.068083	0	0.279543	3.81831	0	0	0.466036	0	0.0686192	0	0	0.333615	2.25771	0	0	0	0.376207	0	0	0	0.0656048	0	0.0715782	0.0680919	0.126197	0.505884	0.382848	0	0	0.29878	0	0	0	0	0.0651488	0	0.070163	0.061902	0	0	0.0767034	0	0.182357	0
ENSG00000256553	0	0	5.48239	0	3.73889	0	0.50777	2.19559	0	1.88378	4.23571	0	5.07849	10.2159	1.26265	1.70664	2.18612	1.00813	0	0.959478	0.571839	3.9084	0.623906	2.96759	0.549994	1.32285	4.00448	4.55627	0.543497	3.25537	1.20329	2.8767	1.50902	0	0	0	3.05785	1.07913	2.4221	0	1.33716	2.43738	0.529833	3.2227
ENSG00000256552	3.84779	1.37545	0	0.707528	0.404041	0.31068	0.987695	0	0	0	0	0	0	0.331192	0.409344	0	0.354362	0	0	0.622113	0.370773	0.316769	0.404532	0.384829	0	0	0	0	0	0	0	0.746085	0.652287	0.348192	0	0.362198	1.1896	1.39939	0.785228	0	0	1.58037	0	0.417912
ENSG00000186082	0	0	0	0	0	0	0	0	0	0	0	0	0	0	0	0	0	0	0	0	0	0	0	0	0	0	0	0	0	0	0	0	0	0	0	0	0	0	0	0	0	0.195966	0	0
ENSG00000186081	0	0	157.486	0.106138	459.371	0.186423	0.148166	0.106778	0	0	0.13733	15.726	0.493964	0.198731	0.798285	0.387329	0.265793	0.539311	4.02425	0.513285	0.166861	0.285115	0.182054	0	1.71186	0.0428894	0.0649166	0.12662	0	0.0633273	0	0.111922	0	0	0	0.0543341	0.11897	0.209925	0.176691	0.180272	0.13006	0.0592686	0.103069	0.125384
ENSG00000126882	3.0137	7.30685	13.9432	6.18407	17.4281	2.64493	8.07226	6.05977	9.5085	4.85258	13.7168	6.33505	9.20419	11.6166	3.81015	9.04377	8.64821	13.6524	2.55569	8.43873	4.8821	8.48585	3.81129	10.7459	6.4362	9.05457	11.7891	16.7669	9.96027	5.60648	8.41333	5.63184	8.32974	4.22905	1.88075	2.42571	13.1433	5.91703	14.9297	5.59276	6.2985	5.24716	6.47323	11.6697
ENSG00000206850	0	0	0	0	0	0	0	0	0	0	0	0	0	0	0	0	0	0	0	0	0	0	0	0	0	0	0	0	0	0	0	0	0	0	0	0	0	0	0	0	0	0	0	0
ENSG00000186088	6.66376	3.60168	27.1967	12.2043	9.34847	6.09072	6.7281	9.02349	10.343	12.9175	16.6788	7.54944	8.46846	6.12575	14.1217	8.50881	6.38248	7.15445	14.9	4.99915	9.99141	5.79316	9.13565	14.6622	13.4635	8.55611	12.8904	13.887	12.3768	9.85515	13.4848	11.2155	12.0648	7.71859	9.59036	12.9469	16.1246	4.11998	13.9525	11.2939	13.7838	13.9037	7.59158	18.6151
ENSG00000175322	5.36453	0.680623	0.573925	1.8617	0.87273	2.59887	0.336176	0.447267	0.670136	0.815466	2.37288	0.87376	1.53566	0.169089	2.47572	0.753271	1.4891	1.00117	2.08827	0.305402	0.771749	0.57226	0.44484	0.99748	0.980354	1.31372	1.42758	0.745848	0.525905	1.24342	0.56685	0.571367	0.986261	0.423909	0.723004	0.412512	0.9811	0.274789	1.03308	1.25853	0.868259	0.760302	0.445225	1.64126
ENSG00000204929	0.0386524	0.0552675	0.119028	0	0	0.031209	0.0165363	0.0357512	0.0584353	0.0408987	0.160932	0.189402	0.0413471	0.116443	0	0.0370529	0.0177985	0.0656623	0	0.343714	0.0372455	0.0159103	0.467323	0.367246	0.806011	0.287203	0.239088	0.254368	0.601792	0.254438	0.0979671	0.112421	0.802677	0.0524658	0.16644	0.109152	0.0398333	0.228432	0.0985988	0.100597	0.195959	0.51595	0.379605	0.104952
ENSG00000204928	0.108734	0	0	0	0	0	0	0.100573	0	0	0	0	0	0	0	0	0	0	0.135371	0	0	0	0	0.108748	0	0	0	0	0.0995833	0	0.110238	0.105418	0.0921646	0	0	0	0	0	0.221897	0	0.122502	0.111649	0	0
ENSG00000204923	2.55349	1.88542	3.43752	1.19308	2.98901	2.26455	2.36395	2.63286	1.43447	1.41738	3.13721	3.61014	4.2092	1.04489	3.69624	1.68538	2.00468	3.52005	2.0846	2.13193	2.25886	1.82647	2.28849	3.89354	2.94849	3.888	4.3783	2.57115	3.06701	4.50074	2.46147	2.2321	4.08037	2.04553	2.32327	1.93079	4.18452	2.13137	4.05772	3.22482	2.68816	3.05175	1.98081	3.45534
ENSG00000204922	1.89099	2.63269	2.86051	2.01308	2.6127	1.36611	2.46958	4.14249	0.702166	3.47521	1.42074	1.46306	4.04563	2.39862	4.1293	2.95761	1.64985	3.29692	0.123907	1.77005	3.93202	1.80256	1.15099	1.294	1.66031	1.70089	0.335795	1.85574	1.2761	1.63787	1.00902	1.44735	1.68718	1.17081	0.76189	0.936849	1.33336	1.44784	2.03105	1.24333	1.34553	0.817545	0.44429	0.864765
ENSG00000204920	1.79526	0.937932	4.53613	2.22191	4.2778	0.947777	2.65863	2.6185	2.22696	4.74898	4.27126	2.70677	3.76698	2.08013	3.45247	2.2505	0.699494	2.34598	4.55607	2.28858	2.2622	2.72853	2.03261	2.55513	4.35156	4.41231	3.26154	2.04481	3.22512	2.34839	3.64017	2.40993	3.86275	0.624831	1.32145	3.24982	3.48675	1.69506	2.81819	2.80343	3.5784	3.04867	1.4179	1.87486
ENSG00000125846	5.80359	9.05271	9.79339	24.6175	9.9722	14.9099	3.38576	7.48264	11.6986	27.4943	13.0756	8.66076	18.4835	7.64439	21.89	10.9161	5.42581	5.9752	14.0675	5.29587	13.8961	15.9622	6.84112	11.2569	7.21237	7.87323	10.5322	7.57107	9.42235	9.11671	9.53894	6.64959	9.57754	9.11101	7.95156	10.5535	9.15259	5.15678	11.3949	7.41495	12.8787	10.0222	8.59665	9.455
ENSG00000283568	0	0	0	0	0	0	0	0	0	0	0	0	0	0	0	0	0	0	0	0	0	0	0	0	0	0	0	0	0	0	0	0	0	0	0	0	0	0	0	0	0	0	0	0
ENSG00000089041	0.387137	0.830328	4.01805	3.36159	4.51687	0.138927	2.35556	0.915092	2.81802	1.72957	9.36424	2.4029	2.34672	0.703469	0.366092	3.0514	0.911145	4.78634	2.40988	1.18231	5.0154	4.07242	1.22104	2.32313	1.51491	2.7807	3.57992	2.5949	0.748509	0.802279	2.31133	1.83495	3.06267	0.934205	0.823229	0.809819	3.54636	1.1733	2.5018	1.79124	1.74462	1.9434	0.72969	3.22363
ENSG00000008441	6.10568	20.5371	76.7562	22.4542	14.1358	7.86999	29.5831	27.2504	28.9153	18.3696	101.467	24.2232	49.89	26.4034	17.8821	49.1159	44.9842	21.4943	80.9137	28.4258	28.3539	53.1417	32.0183	29.1713	23.5551	21.7	24.3646	33.4437	29.0708	25.0594	38.1101	37.2997	34.4497	23.4318	31.5708	33.7225	44.0834	26.2185	24.8074	36.3764	38.3719	29.836	15.073	25.567
ENSG00000182508	0.136322	0	0	0.376001	0.143146	0.11007	0	0.504358	0	0.144244	0.324334	0	1.02078	0.352009	0	0.26136	0.251091	0.115791	0	0.220406	0.13136	0.112227	0	0	0.126342	0.202585	0.306629	0.14952	0.124849	0.149561	0	0	0.231096	0.12336	0.260893	0	0	0.495782	0.695488	0	0.153582	0.279951	0	0
ENSG00000182504	3.5454	3.43723	7.74727	4.42026	8.12267	7.06988	6.98644	7.10513	3.35676	19.7235	9.55348	5.68569	18.733	1.94196	7.91497	4.68606	4.10617	6.95827	5.65117	3.93006	4.52926	6.12497	3.4168	5.45312	3.65924	6.64583	7.55179	4.3011	5.7315	5.27471	5.55502	3.07271	6.03303	2.52775	3.2898	3.59017	5.5913	2.53975	6.93374	5.1729	3.29833	6.17771	3.4052	6.2428
ENSG00000213967	0.0790728	0.819707	0.284084	0.145399	0.332125	0.0638455	0.270631	0.109707	0.278935	1.08769	0.282194	1.97608	4.73678	0.816727	0	1.02331	0.218467	3.02238	0.590661	0.255691	1.25721	0.0976452	1.41325	3.71691	1.72217	0.293772	1.33394	0.780557	1.84667	0.433761	1.60332	0.804941	1.00535	1.2522	0.75665	1.78638	1.62977	0.503259	1.1699	0.905504	0.979933	1.38027	1.16486	1.41705
XLOC_034928	0	2.31262	0	0	0	0	0	0	0	0	0	0	0	0	0	1.55044	0.744762	0	6.04076	0	0	0	0.850204	0	0	0	0	0	0	0.887226	0	0	0	0	0.773835	0	0	0	0	0	0	0	0	0
XLOC_034927	0	0	2.34335	0	0	0	0	1.05577	0	0	0	0	0	0	0	0	0	0	0	0	0	0	0	9.13279	0	0.848143	0	1.25196	0	1.2523	0	0	0	0	0	1.07446	1.17632	0	0	0	0	0	1.0191	0
XLOC_034924	3.87664	7.46181	4.8976	2.74167	0.939395	12.5204	5.35825	1.65492	11.7215	3.7864	1.41896	5.26045	0.637986	1.02669	1.26897	6.57484	0	2.02634	3.71255	1.20534	9.76987	1.22748	1.88108	3.87716	2.48735	4.20997	2.34763	2.6166	3.27729	3.27165	4.5349	1.15643	4.29694	2.69849	3.42422	5.61407	4.60971	3.25357	2.43421	6.20887	2.68769	7.34871	3.72737	1.94329
ENSG00000125843	2.47643	4.96975	7.35844	2.91593	5.61139	4.24462	3.82895	3.73722	3.0214	8.22881	5.47842	5.32229	11.4793	4.2257	9.75239	6.9969	3.60106	4.31764	4.59759	5.23318	10.0475	6.79574	3.47142	3.82376	6.08009	4.84234	5.42366	5.43239	5.13288	4.4329	3.21542	3.15908	5.22923	2.04438	2.20341	3.31262	5.82056	3.71318	5.09805	4.34203	5.13945	3.88113	3.60742	3.53905
XLOC_034923	0	0	0	0.670746	0.766071	1.17811	0	0.674791	4.41178	0.771947	0	0	0.78041	0	0	0.699358	1.34376	0	2.72481	0	2.10899	0	0.767003	0.729646	0.67614	0.542085	5.74343	1.60037	1.3363	2.40121	2.21891	0	0	0	1.39622	4.12042	0.751839	0	0	0.759495	1.64385	0	1.95406	1.58474
ENSG00000283569	0	0	0	0	0	0	0	0	0	0	0	0	0	0	0	0	0	0	0	0	0	0	0	0	0	0	0	0	0	0	0	0	0	0	0	0	0	0	0	0	0	0	0	0
XLOC_034921	0	2.64427	1.89829	2.26702	1.9419	0.995461	4.21961	1.14034	4.34908	0.652266	2.19994	2.41651	13.1883	1.06118	1.96739	1.18186	0	0	3.83726	0.498334	0.594004	2.53743	1.29618	1.84957	0.571312	1.37412	5.54626	0	1.12913	5.41047	1.24993	1.79292	2.61252	1.67348	2.94937	0.580266	2.5411	0.560477	3.14497	2.56698	0.694493	2.53186	2.20148	2.00857
ENSG00000234865	0	0	0	0	0	0	0	0	0	0	0	0	0	0	0	0	0	0	0	0	0	0	0	0	0	0	0	0	0	0	0	0	0	0	0	0	0	0	0	0	0	0	0	0
ENSG00000213962	0	0	0	0	0	0	0	0	0	0	0	0.156073	0	0	0	0	0	0	0	0	0	0	0.16743	0	0	0	0.179106	0	0.145852	0	0	0	0	0	0	0	0	0	0	0	0	0	0	0
ENSG00000167680	5.52088	19.3369	8.94254	16.9506	44.357	12.228	6.84746	14.7104	10.6182	8.73579	19.04	11.268	6.93521	13.0353	12.555	48.1172	10.029	14.6705	7.50392	16.624	14.4956	39.3628	6.97582	3.84993	2.72265	3.01082	6.37996	7.49981	3.24714	3.50087	5.54586	5.54891	2.87643	2.01671	1.69636	1.38266	7.77746	4.6973	4.75472	3.84924	7.41825	5.87689	3.07505	3.90583
ENSG00000264330	0	0	0	0	0	0	0	0	0	0	0	0	0	0	0	0	0	0	0	0	0	0	0	0	0	0	0	0	0	0	0	0	1.68508	0	0	0	0	0	0	0	0	0	0	0
ENSG00000214211	0	0	0	0	0	0	0	0	0	0.105047	0	0	0	0	0	0	0	0	0	0	0	0	0	0	0	0	0	0	0	0	0	0	0	0	0	0	0	0	0	0	0	0	0	0
ENSG00000104808	3.58741	0.96178	10.8171	3.50439	4.47331	0.724142	36.067	7.05105	1.1299	2.84692	0.266722	1.97761	10.5531	1.35091	1.43117	1.07467	10.118	3.42802	0.279139	0.543764	1.72842	0.922918	0.471448	0.896971	3.11698	47.8141	21.4338	0.983684	0.821375	18.6951	0	0	1.71041	0.405788	0.21455	0.633166	0.69319	4.89259	0.915116	1.16708	0	0.230223	0.200181	5.35744
ENSG00000234369	0	0	0	0	0.281151	0	0	0	0	0	0	0.262399	0	0	0	0.256667	0	0	0	0.432896	0	0	0	0.535565	0	0	2.7101	0	0.490428	1.46875	0	0	0.226946	0	0	0	0.275927	0	0	1.39369	0	0	0.239049	0.290803
ENSG00000214212	2.45941	2.52756	3.47124	2.82647	17.1093	3.72336	2.49894	4.26527	6.04203	4.87938	4.20569	4.66993	4.27516	3.30765	1.96232	9.13582	5.09624	8.22548	2.87053	7.33147	4.73978	5.18832	3.07048	3.84333	2.99166	3.65488	6.05058	4.55207	1.97088	2.52962	4.83099	2.23537	2.86637	3.75563	0.735442	0.723462	4.59387	5.17105	6.43057	3.20045	2.42446	3.47233	3.84265	4.84153
ENSG00000254051	0	0	0	0	0	0	0	0	0	0	0	0	0	0	0	0	0	0	0	0	0	0	1.10489	0	0.487	0	0	0	0	0	0	0	0	0	0	0	0	0	0	0	0	0	0	0
ENSG00000104805	132.492	89.2922	129.736	103.848	171.571	139.264	125.585	164.036	90.7463	218.839	203.867	87.4117	183.601	124.041	124.859	125.826	69.8272	115.074	169.232	130.039	111.218	131.519	89.6774	67.1959	97.4635	106.647	99.9464	106.658	77.6442	129.192	87.3333	73.697	102.012	74.4269	64.2293	48.8233	109.379	89.4179	100.548	94.1383	89.0045	76.0533	84.6175	82.5612
ENSG00000104804	1.6972	0	0.108884	0.292575	0	0	0.090762	0.196226	0.213821	0	2.01898	0.103956	0.22694	0.0913023	0.564236	0.203371	0.48845	0.180199	0.924423	0.0857515	0.306642	0.349305	0.334562	0	0.196619	0.0788181	0	0.116345	0	0.349131	0	0.10284	0.0899106	0	0.203007	0	0.655895	0	0	0.110429	0.119506	0.108918	0.189411	0.115209
ENSG00000167685	15.6303	11.4372	12.9931	18.8843	8.3116	14.9934	6.54407	13.654	11.6468	20.1079	15.018	9.45926	16.8986	12.3037	26.2214	10.8854	11.565	11.7444	25.6963	11.9876	10.942	10.9155	12.5352	19.7743	12.8765	9.28125	13.7099	14.9457	13.489	12.8612	16.7606	15.4774	13.843	9.45964	22.1154	18.7057	17.2437	8.92762	12.7793	18.8796	24.5704	15.7063	17.3841	13.2763
ENSG00000284546	0	0	0	0	0	0	0	0	0	0	0	0	0	0	0	0	0	0	0	0	0	0	0	0	0	0	0	0	0	0	0	0	0	0	0	0	0	0	0	0	0	0	0	0
ENSG00000239345	0	0	0	0	0	0	0	0	0.220185	0	0	0.2141	0	0	0	0	0.40239	0	0	0	0.421025	0	0	0	0	0	0	0	0	0	0	0	0	0	0	0	0	0	0	0	0	0	0	0
ENSG00000239344	0	0	0	0	0	0	0	0	0	1.01106	0	0	0	0	0	0	0	0	0	0	0	0	0	0	0	0	0	0.349346	0	0	0	0	0	0	0	0	0	0	0	0	0	0	0	0
ENSG00000258249	0	0	0	0.451304	0	0	0	0	0	0	0.583935	0.481065	0	0	0.522208	0.470556	0	0	0	0	0	0	0	0	0	0.729473	0	0	0	0	0	0	0	0	0.469715	0	0	0	0	1.53306	0	0	0	0
ENSG00000286537	0	0	0	0	0	0	0	0	0	0	0.401973	0	0	0	0.359481	0	0.311196	0	0	0	0	0	0	0	0	0	0	0	0.30947	0	0	0	0	0	0	0	0	0	0	0	0	0	0	0
ENSG00000111325	0.0517714	0.148052	0.212569	0.190394	0.326179	0.0836032	0.310084	0.526741	0.0521792	0.602581	0.431109	0.101475	0.664568	0.0891228	0.550767	0.049629	0.238395	0.0879488	0.128908	0.37667	0.249435	0.127863	0.489864	0.621339	0.143944	0.653961	0.524024	0.397487	0.616388	0.397596	0.209949	0.250962	0.526586	0.0936976	0.693563	0.536066	0.800297	0.141214	0.158477	0.538965	0.349959	0.265795	0.323557	0.393606
ENSG00000237415	0	0	0	0	0	0	0	0	0	0	0	0	0	0.474772	0	0	0	0.234259	0	0	0.265757	0.227049	0	0	0	0	0	0	0	0	0	0	0	0	0	0	0	0	0	0.287116	0	0	0	0
ENSG00000237414	0	0	0	0	0	0	0	0	0	0	0	0	0	0	0	0	0	0	0	0	0	0	0	0	0	0	0	0	0	0	0	0	0	0	0	0	0	0	0	0	0	0	0	0
ENSG00000237417	0.528671	0	0	0	0	0	0	0	0	0	0	0	0	0	0	0	0	0	0	0	0	0.217614	0	0	0	0	0	0	0	0	0	0	0	0	0	0	0	0	0	0	0	0	0	0
ENSG00000106400	34.4543	43.8892	68.584	56.7914	57.4168	80.0765	59.8974	84.1162	41.4886	44.8658	46.5911	63.941	60.426	72.1738	103.532	58.3473	88.0484	68.919	56.1067	60.8226	72.5452	50.6566	36.023	31.5079	41.4586	39.3208	42.8167	35.8588	39.6177	48.7125	36.4746	34.0955	39.5302	35.1832	29.7818	31.7604	44.6779	40.0666	40.2545	40.575	43.5349	37.2346	39.6839	38.0931
ENSG00000237410	0	0	0	0	0	0.821415	0	0	0	0.538223	0.605102	0	0	0	0	0.487612	0	0	0.633271	0	0	0	0	0	0	0	0	0	0.465855	0	0	0	0	0	0	0	0	0	0	0	0	0	0	0
ENSG00000177504	0	0	0	0	0	0	0	0	0	0	0	0	0.313122	0	0	0	0	0	0	0.236632	0	0	0.307743	0	0	0	0	0	0	0	0	0	0	0	0	0	0	0.266141	0	0	0	0	0	0
ENSG00000106404	7.33912	4.36264	17.7756	27.521	9.6981	13.9156	66.2538	29.0598	14.877	9.16171	12.1639	27.3963	9.61499	8.23343	23.1598	15.0194	140.268	25.0053	6.57043	6.5996	6.59523	15.3425	5.98199	12.8658	12.9923	161.454	110.826	15.3758	14.1227	153.619	8.69463	8.55432	14.3287	5.82046	10.0213	8.69375	16.3164	36.6631	12.6212	12.2761	14.0284	8.89059	14.2093	24.6298
ENSG00000280485	0	0	0	0	0	0	0	0	0	0	0	0	0	0	0	0	0	0	0	0	0	0	0	0	0	0	0	0	0	0	0	0	0	0	0	0	0	0	0	0	0	0	0	0
ENSG00000177508	18.2072	7.20576	9.59496	0.597843	0.512106	64.1197	4.93791	2.18025	0.983067	42.6588	0.0966926	4.06258	21.5633	15.0419	2.07531	4.83093	0.374284	3.79723	0.101194	4.73103	1.09653	0.869902	18.6292	16.2585	5.4992	2.05346	5.57626	10.609	6.55085	4.28045	14.3386	12.4509	7.16516	21.2569	19.2114	20.6582	27.0562	12.933	19.1585	13.7082	31.7761	11.5176	7.76498	10.5055
ENSG00000237419	0	0	2.27584	0	0.465623	0	0.379412	0	0	0.469195	0	0.434568	0.474339	0	0	0	0	0	0	0.358467	0	0	0	0	0	0	0.498699	0	0	0	0	0	0	0	0.424315	0	0.913945	0.403169	0.90491	0	0	0	0	0
ENSG00000237418	0	2.20072	7.89935	2.83011	3.23233	1.24272	1.31693	0	0	1.62856	1.83092	1.50837	8.23207	0	1.63738	0	0	0	0	1.24423	0	1.26708	0	6.15727	2.85287	0	6.92388	0	1.40959	5.06577	4.68118	2.98434	6.52287	0	7.36391	1.44879	1.58614	2.79877	1.57046	3.20458	0	1.58037	2.74829	1.67165
ENSG00000229289	1.01733	0	0	0	0	0	0	0	0	0.538223	0	0	0	0	0	0	0	0	0	0	0	0	0	0	0	0	0	0	0	0	0	0	0	0	0	0	0	0	0	0	0	0	0	0
ENSG00000206762	0	0	9.15439	10.2492	4.68234	5.40061	1.9077	6.18663	0	7.07739	0	8.7401	9.53997	0	11.8595	2.13729	0	11.3627	5.55148	5.40715	4.29681	5.50646	91.4168	53.5164	28.9287	6.62661	22.5673	48.9084	40.8385	12.2305	99.4569	47.5542	22.6776	14.1229	44.8029	92.3436	66.6326	6.08144	27.2995	44.1004	105.498	84.7048	29.8588	33.9016
ENSG00000249367	0	0	0	0	0	0	0	0	0	0	0	0	0	0	0	0	0	0	0	0	0	0	0	0	0	0	0	0	0	0	0	0	0	0	0	0	0	0	0	0	0	0	0	0
ENSG00000187840	191.121	195.945	249.332	154.281	243.104	230.271	227.32	169.254	93.7177	161.496	71.9156	135.496	461.38	236.84	164.389	183.732	406.953	144.837	88.4262	125.794	300.411	224.294	88.6386	53.4126	52.2595	82.1851	76.5265	76.7139	79.2011	70.7865	78.0552	63.6038	59.5138	157.984	114.4	103.35	109.795	96.3747	87.6868	127.846	91.3203	66.8065	55.6686	74.4928
ENSG00000199363	0	0	0	0	0	0	0	0	0	0	0	0	0	0	0	0	0	0	0	0	0	0	0	0	0	0	0	0	0	0	0	0	0	0	0	0	0	0	0	0	0	0	0	0
ENSG00000199360	0	0	0	0	0	0	0	0	2.26832	0	0	0	0	0	0	2.15745	0	0	0	0	0	0	0	0	0	0	0	0	0	0	0	0	0	0	0	0	0	0	0	0	0	0	0	0
ENSG00000258240	0	0	0	0	0	0	0	0	0	0	0	0	0	0	0	0	0	0	0	0	0	0	0	0	0	0	0	0	0	0	0	0	0	0	0	0	0	0	0	0	0	0	0	0
ENSG00000199366	0	0	0	0	0	0	0	0	0	0	2.67729	0	0	0	0	0	0	0	0	0	0	1.8528	0	0	0	0	0	0	0	0	0	0	1.90763	0	0	0	4.6387	0	0	0	0	2.31092	2.00937	0
ENSG00000249364	0.0373513	0.0534071	0.0383404	0.0343407	0	0.0603168	0.0319592	0.207287	0.0376455	0.118566	0.177731	0.109816	0	0	0	0.0358056	0.0687975	0	0.325509	0	0.215951	0	0.0392688	0	0	0.0277535	0	0	0.0342079	0.0409788	0.265074	0	0	0	0.0357415	0	0	0	0	0	0	0.0383524	0.0333479	0.0405676
ENSG00000199364	0	0	0	0	0	0	0	0	0	2.49928	0	0	0	0	0	0	0	0	0	0	0	0	0	0	0	0	0	0	0	0	0	0	0	0	0	0	0	0	0	0	0	0	0	0
ENSG00000187847	0	0	0	0	0	0	0	0	0.0809977	0	0	0	0	0	0	0	0	0	0	0	0	0	0	0.0401877	0	0	0	0	0	0	0	0	0	0	0	0	0	0	0	0	0	0	0	0
ENSG00000187848	0.120791	0	2.10783	0.333165	0	0.29259	0	0.111725	0.243485	0	0.287385	0.118379	0.904486	0.103969	0.385509	0.46317	0	0.205199	0.451145	0	0	0	0.380977	0.724843	0.111948	0	1.08679	0.529944	0.553129	0.530089	0.244923	0.585535	2.25246	0.54653	0.115585	0.795919	0.497927	0.21965	0.123251	0.251499	4.49082	0.372087	0	0.52477
ENSG00000138801	35.3453	54.7766	51.7553	33.4383	72.2316	62.3362	71.1928	52.1859	31.641	90.3626	63.3746	73.0797	82.6641	82.8284	39.8596	60.6801	64.7657	85.3425	40.1775	76.1363	80.3873	53.2561	106.864	99.2435	93.7292	40.3461	54.8122	62.9268	99.9941	42.6318	93.1091	88.0449	109.602	90.8547	68.7645	91.4094	83.4839	74.5859	81.7625	98.6563	95.8829	102.566	56.7763	84.5669
ENSG00000199368	0	0	0	0	0	0	0	0	0	0	0	0	0	0	0	0	0	0	0	0	0	0	0	0	0	0	0	0	0	0	0	0	0	0	0	0	0	0	0	0	0	0	0	0
ENSG00000202517	0	0	0	0	0	0	0	0	1.79434	1.88378	6.35357	0	0	0	1.89398	0	0	0	0	0	0	0	0	0	0	0	4.00448	0	0	0	3.60987	0	1.50902	0	0	0	0	0	1.81657	0	0	5.48411	6.35799	1.93362
ENSG00000123933	14.5783	36.2303	42.0782	31.8486	45.2317	36.6298	29.3133	30.0822	41.5954	54.3197	76.5121	28.5401	55.7321	34.1783	46.9331	43.6884	31.0713	34.0524	70.956	57.8032	25.5533	37.2334	26.3838	38.7416	32.0725	38.145	46.7271	45.761	40.4674	46.8779	39.5888	28.4691	36.9525	31.3469	28.1324	28.7851	40.5996	35.4092	48.3087	40.3988	61.3558	34.5	38.6133	38.4907
ENSG00000202512	0	0	0	0.654728	0	0	0	0	0.717737	0	0	0	0	0	0	0	0	0	0	0.575687	0.686207	0	0.748687	0	0	0.52914	0	0	0	1.56258	0	0	0	0	0	0	0.733885	0	0	0.741358	0	1.46243	1.2716	0
ENSG00000202513	0	0	0	0	0	0	0	0	0	2.38139	0	0	0	0	2.39428	0	0	0	0	0	0	3.7056	0	2.25089	4.17166	5.01685	2.53113	0	0	14.815	0	0	3.81526	0	0	2.11852	0	0	0	4.68594	0	2.31092	0	0
ENSG00000140526	38.6705	20.7011	98.3849	15.925	32.0223	39.5843	279.443	89.0472	17.7919	40.4164	38.7016	76.098	57.0816	36.3035	29.9722	32.6181	112.798	36.1271	23.9833	132.842	100.327	36.2246	67.5354	89.1055	214.51	114.16	70.4861	115.418	152.276	130.19	103.778	73.374	137.598	40.5899	54.8029	63.3451	73.648	67.605	63.7565	104.394	95.7829	80.5818	35.3719	76.6919
ENSG00000140527	0.117693	0.46278	0.604045	0.270515	0.0617921	0.665196	0.503512	0.489864	0	0.809459	0.350016	0.230683	0.440641	0.0506509	0.0626032	0	0.108389	0.149951	0.073262	0.142715	1.2475	0.145336	0.247469	0.117708	0.109076	0.174901	0.264726	0.451805	0.0538939	0.322807	0.357959	0.228206	0.249394	0.213004	0.0563101	0.332357	0.121288	0	0.180134	0.122523	0.198892	0.422965	0.210156	0.19174
ENSG00000246548	0	0	0.0837483	0.0750116	0	0.0658761	0.0698097	0.150928	0.164461	0	0	0	0	0	0	0	0	0.415802	0.101575	0.32978	0	0	0.0857764	0.244796	0.15123	0.606231	0.0917579	0.536922	0.0747216	0	0.330863	0.158199	0.13831	0	0.0780716	0.1536	0.0840805	0	0.0832492	0.424684	0.551509	0.670197	0.218529	0.0886133
ENSG00000140522	0	0.092292	0	0.118687	0	0.104233	0	0.597014	0	0	1.99638	0.126514	0.276184	0	0	0.12375	0.118888	0	0.160716	0	0	0	0	0.258219	0.119642	0.095921	0	0	0.354685	0.283259	0	0	0	0	0	0.243033	0.133036	0	0.395164	0.268782	0	0.265105	0	0
ENSG00000235174	685.103	748.914	982.659	631.288	1136.91	451.92	1321.57	893.942	499.379	511.326	674.917	876.741	997.875	576.528	1361.7	1020.31	830.934	953.419	536.892	702.19	1492.74	623.183	371.392	432.834	365.662	397.703	531.441	317.011	393.555	452.997	347.288	315.795	379.79	296.142	267.791	300.857	382.961	464.399	410.382	412.333	365.25	417.683	189.782	576.343
ENSG00000140521	22.8678	13.5798	26.1133	27.577	24.0126	23.4679	24.8957	21.2947	11.7426	24.3607	22.9644	20.5586	18.6946	14.0289	25.5475	22.5155	31.1051	21.0556	24.6121	17.0837	40.8761	28.4685	19.1553	20.0507	26.1044	23.3464	30.7714	26.9851	26.2217	25.7006	22.8384	16.8831	20.3286	10.9075	15.2998	14.088	27.9093	13.3541	24.3452	22.5161	25.9378	20.8718	18.0376	25.2745
ENSG00000246541	0	0	0	0	0	0	0	0	0	0.242252	0	0	0	0	0	0	0	0	0	0	0	0	0	0	0.212186	0	0	0	0	0	0	0	0	0	0	0	0	0	0	0.238344	0	0.235084	0	0
ENSG00000267978	9.4088	0	0	0	0.129998	0	0	0.114508	0	0	0	0.121327	0.264862	0.426235	0	0	0	1.05155	0	0	0	0	0	0	0	0	0	0	0	0	0	0	0	0	0	0	0	0	0	0	0	0	0	0
ENSG00000240268	0	0.321803	0	0	0	0	0.12838	0	0	0.158759	0	0	0	0	0.957711	0	0	0	0	0	0	0	0	0	0	1.78377	1.51868	0	0	3.12761	0	0	0.381526	0	0	0	0	0.136418	0	0.156198	0	0	0	0.162959
ENSG00000167106	36.5484	32.9538	67.2088	30.9663	31.7848	32.7923	167.603	35.6515	35.4462	33.5263	47.234	61.6773	64.9536	68.665	58.9984	34.0965	50.5391	53.7644	21.3275	99.2589	40.1144	47.5381	104.895	80.693	163.881	103.801	68.0037	164.368	220.414	96.1634	95.1917	92.2964	127.977	36.7845	61.7502	58.8653	74.9934	75.0735	67.623	84.1452	91.2252	97.4536	79.9735	90.7834
ENSG00000280734	11.9685	3.16404	9.91529	3.9628	7.2335	1.27399	3.72092	7.54625	1.47391	3.62413	1.96856	4.45041	2.96402	3.70995	1.26917	11.5101	8.89593	3.8572	0.958232	4.0755	4.005	3.23157	4.97655	4.88812	7.20467	6.66269	10.3442	3.88332	5.21631	12.2443	6.39865	2.79827	6.94798	2.68151	5.6343	4.31085	3.6487	4.51375	11.152	4.48714	5.76645	5.76927	2.26771	4.51418
ENSG00000167104	0.569362	0	0	0	0	0.229859	0	0.263313	0.286923	0	0	0	0.304528	0	0	0.13645	0	0	0	0	0	0	0	0	0	0	0	0	0	0	0	0	0	0	0	0	0	0	0	0	0	0	0	0
ENSG00000167103	1.4341	0.25632	1.54568	1.25258	0.828241	3.4159	1.53384	1.32646	1.01178	2.80727	1.1942	0.351364	7.36358	0.802346	0.381415	0.962327	1.71696	1.70537	1.60687	0.1739	0.207285	1.06256	2.63852	1.43429	1.72785	1.97135	1.61287	2.04483	3.94023	1.10137	1.38123	0.417108	0.790116	0.843532	1.30368	1.14745	1.18233	0.260781	0.438991	1.19437	2.10039	1.25166	1.60049	0.778796
ENSG00000079215	0.561932	0.642787	4.42992	4.49476	4.7205	0.326677	3.99073	0.65489	1.48386	0.356753	1.80487	1.81734	1.20222	0.793225	0.597808	1.21741	2.31846	4.06662	1.59507	0.645061	3.58459	2.46109	0.980696	0.764329	0.249981	2.48018	0.606699	1.03545	1.87329	0.369904	0.900129	0.479418	0.6954	0.681392	0.45168	0.7088	1.69097	0.643755	4.99983	1.98899	2.82355	0.94627	0.391328	1.11078
ENSG00000165704	57.4208	89.0867	71.2461	34.424	93.7064	30.1121	157.271	111.013	47.2829	68.9006	38.555	83.9757	162.583	64.7098	102.179	62.7054	112.306	76.4277	28.9266	63.0488	130.911	53.8508	45.7433	60.6846	68.853	44.5354	57.7544	44.638	79.6958	49.0341	71.118	58.2521	64.6015	39.9082	41.068	55.8621	52.1595	51.5351	43.3386	55.4639	56.5215	55.1609	33.2966	49.9887
ENSG00000167100	1.63534	3.32039	1.14148	1.98465	2.16367	2.29752	1.59515	1.08906	0.395572	3.59918	0.739246	1.05776	2.62402	0.816401	1.9833	2.38284	3.70492	0.888989	0.570065	1.45421	1.07155	3.52728	0.653331	0.457954	0.727495	1.14221	1.47135	1.25557	0.629038	0.645897	0.563702	0.285382	0.803957	0.207178	0.281674	0.400235	0.33706	0.565011	1.00118	0.749083	0.331631	0.50375	1.48926	1.10122
ENSG00000240265	0	0	0	0	0	0	0	0	0	0	0	0	0	0	0	0	0.213306	0	0	0	0	0	0	0	0	0	0	0	0	0	0	0	0.196319	0	0	0	0	0	0.236331	0	0	0	0	0
ENSG00000280739	0.110759	0.378328	0.467401	0.271551	0.374757	0.17886	0.273779	0.330103	0.148842	0.364609	0.527033	0.434187	0.315948	0.264817	0.170199	0.306729	0.351346	0.344953	0.643496	0.318358	0.284607	0.222891	0.543411	0.787724	0.570281	0.502936	0.664349	0.377946	0.664981	0.513067	0.698696	0.369867	0.625873	0.27841	0.459271	0.474959	0.393159	0.369247	0.640416	0.730267	0.499132	0.467548	0.285675	0.494552
ENSG00000180042	0	0	0	0	0	0	0	0	0	0	0	0	0	0	0	0	0	0.214427	0	0	0	0	0	0	0	0	0.283916	0	0	0	0	0	0	0	0	0	0	0	0	0	0	0	0	0
ENSG00000244945	0.485377	0.34701	0.871902	2.11971	0.382256	0.587859	0.622961	0.448945	2.3237	0.641981	2.74266	0.713523	1.16823	0.20889	0.774547	0.46529	1.11752	0.515346	1.05749	0.19619	0.818492	0.799174	1.78603	2.30584	2.5866	3.69671	2.31999	3.19422	2.55604	2.79571	3.07555	1.05879	1.95421	0.658838	2.43841	1.4849	4.1267	0.882623	1.48578	3.28445	3.00759	2.49193	2.05842	1.71331
ENSG00000166851	20.1976	18.9188	41.0534	7.69511	13.9462	13.7182	29.0748	42.3698	1.97001	13.0986	1.66937	20.6292	32.7571	8.71396	26.2857	6.34183	19.9396	33.5453	0.811145	9.03502	34.4819	8.78835	3.47762	3.35836	9.15048	7.82038	9.86398	8.85026	7.02276	9.1826	5.64004	3.30409	8.58114	3.44681	2.302	2.78345	15.1849	5.10364	8.54018	10.4351	4.91237	6.27831	6.84619	7.18527
ENSG00000166856	0	0.150005	0.287165	0.257208	0.660964	0.112942	0.0598428	0.388138	0.14098	0.148008	0.915192	0.0685422	0.224445	0.060199	0.0744044	0.201135	0.128821	0	0.174145	0	0.202181	0.978818	0.441179	0.209845	0.129638	0.0519677	0.393287	0.460264	0.19216	0.46039	0.0709062	0.0678061	0.296407	0.189867	0.40155	0.460844	0.144152	0.12718	0.356817	0	0.630358	0.143628	0.124886	0.531732
ENSG00000207357	0	0	0	2.04985	0	0	0	0	4.49424	0	0	0	0	0	0	0	2.05331	0	2.77574	0	0	0	2.34402	2.22985	0	0	0	0	0	2.44609	0	0	0	0	0	0	0	0	0	0	0	0	0	0
ENSG00000166855	26.0361	23.0177	39.909	20.0417	34.4038	19.2939	36.5935	30.7085	21.354	24.0825	45.3154	32.1948	21.7763	19.1389	18.9148	22.3623	40.0707	33.0982	44.2161	28.6404	53.334	28.1235	23.423	35.2583	31.8225	35.7056	35.2755	30.8568	33.567	36.0894	34.9439	26.555	35.1764	25.2999	25.6665	25.783	32.7292	23.4738	36.7739	34.4723	30.2679	34.7183	18.5262	34.541
ENSG00000207359	6.88162	1.63996	4.70923	8.43592	2.40871	0	3.92546	4.24339	2.31194	9.70872	8.18633	8.99221	14.7227	0	4.88064	15.3926	2.11255	9.74202	2.85581	1.85438	6.63114	15.1075	12.0582	2.29417	4.25188	10.2266	2.57981	7.54788	16.8066	2.51665	13.9535	2.22391	13.6102	0	2.19501	4.31851	7.09187	0	4.68117	2.38803	23.2588	11.7768	10.24	2.4914
ENSG00000163374	30.0052	15.2787	20.4679	13.1135	19.7359	13.6349	26.0818	16.1488	11.0581	35.5346	31.9487	16.2691	27.0962	14.494	18.6755	18.4287	9.9726	20.6645	39.0185	12.7645	19.306	17.2402	17.3024	17.2231	20.6022	17.6872	21.6743	17.58	18.2618	16.0148	15.8146	14.6144	18.7612	11.0508	13.4659	12.4832	19.0251	8.93469	18.691	17.6297	19.9387	17.5844	12.5641	17.6156
ENSG00000163376	3.12308	2.30481	3.46431	1.57461	1.7455	1.17948	3.27563	4.00685	1.4723	1.75889	2.9362	3.45562	3.12527	2.81821	1.92917	2.31781	3.94318	4.87759	2.0695	1.62884	2.28132	2.48814	2.54199	4.9875	2.38091	6.02601	4.6454	6.5194	4.15197	4.03429	3.4216	2.14878	2.39099	3.96569	1.68704	2.70272	2.54365	2.01516	4.9856	1.78295	3.46176	2.9999	2.56347	7.11227
ENSG00000163377	0	0.052398	0.225696	5.18854	0	0	0	0	8.56874	0.155101	32.6078	0.0718272	2.35202	0	0	4.28575	0	0.186759	27.2824	0	0	0.120674	0.154108	0	0.0679256	0.108917	0.247281	0.160774	0	0	0.0743045	0	0	0.132645	0	0.27596	0	0	0.0747836	0.152599	0.330284	0	0	0
ENSG00000163378	15.2965	11.2856	18.8966	35.6085	28.3891	8.54501	21.1543	14.1072	31.8199	13.1742	51.5746	13.0299	15.2688	10.1043	14.0497	33.5469	16.7901	9.97118	62.7224	12.2579	14.9111	34.5937	12.4821	9.07236	15.3305	13.7779	14.0526	11.0712	17.5114	13.611	11.09	9.6567	13.5685	5.5529	10.5099	9.87825	13.1518	6.59002	14.7913	13.1005	10.6205	13.0583	5.51836	11.2528
ENSG00000165029	4.35356	7.0219	31.649	17.8282	37.4113	4.99258	20.0291	13.1892	20.5826	13.1966	53.1658	15.4381	13.2063	5.88338	12.6192	23.2662	10.3625	19.1505	22.3349	13.6187	27.177	15.808	11.1663	11.6741	10.3697	8.01687	14.4995	16.3783	14.6389	10.0604	12.3244	8.07453	20.9643	4.5296	7.44636	8.19615	15.5405	7.47684	15.7516	12.8305	16.0176	10.5818	4.03715	14.2539
XLOC_016615	0	1.36757	0	0	0	0	0	0	0	0	0.758514	0	0	1.56807	0	0	0	1.54741	0	0	0	0	11.4919	17.4003	0	0	4.50752	12.8882	12.7638	0.199871	57.4409	40.2698	1.23534	22.4204	16.4739	18.0062	8.26075	10.4353	7.24964	18.4915	23.1927	20.4832	7.88862	7.12317
ENSG00000255149	0	0	0	1.19203	0	0	0	0	0	0	0	0	0	0	0	0	0	0	0	0	0	0	0	0	0	0	0	0	0	0	0	0	0	0	0	0	0	0	0	0	0	0	0	0
ENSG00000255148	0	0	0	0	0	0	0	0	0	0.455644	0	0	0	0	0	0	0	0	0	0	0	0.354507	0	0	0	0.639935	0	0.47231	0.788757	0	0	0	0	0	0	0	0	0	0	0	0.485142	0	0	0
XLOC_016613	0.433356	0.774548	0.444832	0	0	0	0	0.601244	0	0.22927	0	2.1235	8.57601	0.559506	1.61358	2.49254	0.3991	4.41709	0	0.350327	1.46154	0	0	2.16707	0.602446	0.483003	0.974751	1.42594	0.793772	1.18861	0.878696	1.05035	1.10196	0.392151	0.41468	1.6317	1.56309	0.985035	1.54763	2.25572	2.68525	0.667458	1.93454	0.706009
ENSG00000276746	0	0	0	0	0	0.767417	0	0	0.957935	0	0	0	0	0.818083	0	0.911116	0	0	0	0	0	0	0	0	0	0	0	0	0	0	0.96359	0	0	0	0	0	0	0	0	0	0	0	0	0
ENSG00000276747	0	0	0	0	0	0	0	0	0	0	0	0	0.106508	0	0	0	0.183393	0	0	0	0	0	0	0	0	0	0	0	0	0.109237	0.100944	0	0	0	0	0	0	0	0	0	0	0	0	0
ENSG00000255141	0	0.201127	0	1.03459	0	0	0	0	0.28354	0.595346	0	0	0	0	0.299285	0	0	0	0	0	0	0	0.591533	0.562722	0	0	0.632783	0	0.772945	0	0	0	0	0	0.2692	0.264815	0.289919	0.255784	0.287053	0	0	0.288864	0	0
ENSG00000255140	0	0	0	0	0	0	0	0	0	0	0	0	0	0	0	0	0	0	0	0	0	0	0	0	0	0	0	0	0	0	0	0	0	0	0	0	0	0	0	0	0	0	0	0
ENSG00000255147	0	0	0	0	0	0	0	0	0	0	0	0	0	0	0	0	0	0	0	0	0	0	0	0	0	0	0	0	0	0	0	0	0	0	0	0	0	0	0	0	0	0	0	0
ENSG00000255146	0	0	0	0	0	0	0	0	0	0	0	0	0.135023	0	0	0	0	0	0	0	0	0	0	0	0	0	0	0	0	0	0	0	0	0	0	0	0	0.114764	0	0	0	0	0	0
ENSG00000255145	0.283281	0.115729	0.332322	0.334861	0.169978	0.751535	0.934918	0.411742	0.530236	1.92692	0.529554	0.277622	0.779219	0.487658	1.07631	0.387939	0.409966	0.343739	0.352677	0.687016	0.701922	0.166579	0.382916	0.80948	0.56259	0.330769	0.318592	0.266321	0.370629	0.266394	0.574395	0.392343	0.686036	0.219724	0.735767	0.571407	0.458756	0.147179	0.619391	0.337038	0.501519	0.581747	0.361311	0.219767
ENSG00000255144	0	0	0	0	0.66447	0	0	0	0	0	0	0	0	0	0	0	0	0	0	0	0	0	0	0	0	0	0	0	0	0.694248	1.92462	0	0	0	0	0	0	0	0	0	0	0	0	0
ENSG00000282393	0	0.50811	0.729533	0.363015	0.248764	0.191283	0.270273	0.365204	0.557131	0.334229	0.37576	0.0773908	0.422367	0.203911	0.0840097	0.454201	0.945436	0	0.0983132	0	0.152188	0.455074	0	0.631828	0.878243	0.0586766	0.621682	0.606296	0.289289	0.173275	0.56042	0	0.334672	0.285838	0.528954	0.148668	0.162762	0.143598	0.564034	0	0	0.486509	0.211512	0.343072
ENSG00000282390	0	0	0	0	0.167843	0.0645299	0	0	0	0	0.0950729	0	0	0	0	0	0	0	0.0994988	0	0	0	0	0	0	0	0.0898828	0.175317	0	0	0	0	0	0	0.0764761	0	0.164725	0	0.081548	0	0	0	0	0
ENSG00000249830	0	0	0	0	0	0	0	0	0.837776	0	0	0	0	0	0	0	0	0	0	0	0	0	0	0	0	0	0	0	0	0	0	0	0	0	0	0	0	0	0	0	0	0	0	0
ENSG00000284547	0	0	0	0	0	0	0	0	0	0	0	0	0	0	0	0	0	0	0	0	0	0	0	0	0	0	0	0	0	0	0	0	0	0	0	0	0	0	0	0	0	0	0	0
ENSG00000286886	0	0.0453003	0	0.058256	0.133071	0.255806	0	0	0	0.0670456	0.0753765	0	0.0677807	0	0	0.0607411	0.0583545	0	0	0	0	0	0	0.0633716	0.0587245	0	0.0712617	0.069498	0.116062	0.069517	0.0642393	0	0.0537076	0	0	0	0.0652992	0	0.129307	0.0659641	0	0	0	0
ENSG00000286887	0	0	0.407454	0	0.625221	0	0	0.183574	0	0.210006	0	0.194507	0.212308	0	0	0	0.182783	0	0	0	0	0	0	0	0	0	0	0.217687	0	0	0	0.192418	0	0	0	0	0.40907	0.180453	0	0	0	0.203791	0	0
ENSG00000286884	0	0	0	0	0	0	0	0	0	0	0	0	0	0	0	0	0	0	0	0	0	0	0	0	0	0	0	0	0	0	0	0	0	0	0	0	0	0	0	0	0	0	0	0
ENSG00000286885	0	0	0.169938	0.152209	0.260762	0	0	0.0765637	0.750859	0.262762	0.590824	0	0.35419	0.0712487	0.0880615	0.158702	0.838567	0.0703102	0.515274	0.0669171	0.159528	0.136292	0.0870264	0	0.153434	0.246026	0.279285	0.181582	0.379052	0	0.251764	0.160504	0.0701627	0.149812	0.316837	0	0.341223	0	0.844624	0.258524	0.279773	0.509973	0.369522	0.449523
ENSG00000227818	0	0	0	0	0	0	0	0	0	0	0	0	0	0	0.56025	0	0	0	0	0	0	0	0	0	0	0	0	0	0	0	0	0	0	0	0	0	0	0	0	0	0	0	0	0
ENSG00000286883	0	0	0	0	0	0	0	0	0	0	0	0	0	0	0	0	0	0	0	0	0.235051	0	0	0	0	0	0	0	0	0	0	0	0	0	0	0	0	0	0	0	0	0	0	0
ENSG00000056586	18.5478	11.4313	24.0581	10.7173	22.3577	9.89512	36.1007	13.2054	10.1267	18.9926	23.2178	19.3298	26.4839	7.49399	24.1656	15.4069	18.5066	19.2768	23.6309	14.3603	19.7812	17.5794	15.4655	18.4677	20.2875	20.1744	21.2078	16.2477	17.0813	19.9417	18.4905	13.6616	20.7403	10.2497	11.0755	12.4682	14.4581	11.8929	22.5885	17.5049	16.3172	18.0492	9.06274	17.5008
ENSG00000286881	0	0.576201	0	1.48199	0	0	0	0.745461	0	2.55838	0	0	2.58643	1.38742	0	0	2.22674	0	0	0.651537	0.77662	0.663503	0	0	0	0	0	0.883986	0	0	2.4513	0	0	0	0	0.758658	0.830579	0.732786	1.64473	0	2.72401	0	1.43914	1.75071
ENSG00000178882	85.2938	190.676	57.1831	5.44022	14.8515	43.2321	240.614	91.3729	12.873	1.67979	4.37793	54.1709	1.62102	230.121	38.4605	21.444	33.5605	91.6327	2.96465	208.547	3.96344	57.8617	137.392	113.451	295.8	59.838	87.8103	231.03	173.15	73.4685	132.27	98.6431	270.652	51.717	61.1098	90.4093	84.8507	159.825	99.6214	192.389	111.215	115.736	136.004	100.319
ENSG00000227815	0.600158	0	0	0.275892	0.315101	0	0	0	0	0.317518	0	0	0	0	0.319237	0	0	0	0	0	0	0	0	0.300118	0	0	0.337484	0	0.54965	0.329222	0	0	0.254351	0.543092	0	0	0	0	0.30619	0	0	0.616244	0.267915	0
XLOC_060052	0	0	0	0	0	0	0	0	0	0	2.18302	0	0	0	0	0	0	0	0	0	0.884152	0	0	4.58835	0	2.04533	0	0	0	5.0333	0	0	4.66636	0	0	0	0	0	2.8087	0	3.10118	2.82643	0	3.98624
ENSG00000227811	0.0988247	0.0706527	0	0	0.311316	0	0.0845583	0.091407	0	0	0.117561	0	0	0	0	0.094735	0	0	0.246068	0	0	0	0	0	0	0	0	0	0	0	0	0	0	0	0	0	0	0	0	0	0.111338	0.202947	0	0
ENSG00000286888	0	0	0	0	0	0	0	0.165162	0	0.944711	0	0	0.191014	0	0	0	0	0	0	0	0	0	0	0	0	0	0	0	0	0	0	0.173119	0	0	0	0.840429	0	0	0	0	0	0	0	0
ENSG00000227813	0	0	0	0	0	0	0	0	0	0	0	0	0	0	0	0	0	0	0	0	0	0	0.511857	0	0.45122	0.361759	1.0951	0.534	0.891779	1.06829	0	0.472013	0	0	0	0.458291	0.501737	0	0.496777	0	0	0.999825	0	0.528786
ENSG00000115414	60.9987	81.0179	107.704	275.645	464.008	199.615	22.4802	84.8482	270.036	105.378	464.592	106.428	339.627	24.749	201.047	207.091	53.8797	125.375	300.247	56.8058	570.359	154.017	20.119	14.3162	15.6679	12.1703	43.4648	17.8584	18.9728	12.2079	13.5569	19.3052	40.7801	8.89047	11.6156	8.38719	26.7186	13.7203	23.7397	18.5083	23.511	13.1471	4.61468	10.2944
ENSG00000128849	3.55652	3.01572	5.8015	4.38516	2.57656	13.9797	3.70362	3.16207	2.27854	4.49251	23.8106	2.53981	6.81265	6.69196	8.68171	7.45298	2.18359	2.83355	6.28126	2.83053	3.34737	5.78773	24.9854	15.7169	6.87337	2.80653	6.60441	11.4909	13.6853	4.44638	31.445	20.7417	9.04367	18.886	25.5112	38.5128	20.7978	11.2551	7.79239	21.8132	32.3964	12.5125	9.2552	9.13292
ENSG00000224027	0	0	0	0	0	0	0	0	0	0	0	0	0	0	0	0	0	0	0	0	0	0	0	0	0	0	0	0	0	0	0	0	0	0	0	0	0	0	0	0	0	0	0	0
ENSG00000239333	0	0	0	0	0	0	0	0	0	0	0	0	0	0	0	0	0	0	0	0	0	0	0	0	0	0	0	0	0	0	0	0	0	0	0	0	0	0	0	0	0	0	0	0
ENSG00000101350	114.172	38.93	77.556	19.2581	35.5115	43.7147	97.6229	78.3987	15.2144	140.453	36.4717	63.1513	73.312	21.521	64.7762	52.8351	73.3187	39.9901	25.0579	45.6911	99.642	46.6909	35.0626	39.0505	59.6125	75.2117	44.7021	45.9488	38.26	74.8905	40.732	32.6357	47.3783	22.0609	23.5896	27.2809	36.8616	44.9698	41.5121	39.8765	29.4872	36.2069	22.8804	35.502
ENSG00000241136	0	0	0	0	0	0	0	0	0	0	0	0	0	0	0	0	0	0	0	0	0	0	0	0	0	0	0	0	0	0	0	0	0	0	0	0	0	0	0	0	0	0	0	0
ENSG00000241135	0.0503828	0	0.258585	0.0926436	0.052905	0.0406804	0.129329	0.326208	0.0507797	0.106622	0.23974	0.0987529	0.215581	0	0.107199	0.0482978	0.185601	0.0427949	0.188176	0.0407297	0.145647	0	0.105939	0.151168	0	0.11231	0.226653	0	0.0461427	0.055276	0.102159	0.195385	0.298936	0	0.0964229	0.0474261	0	0.0458088	0.154226	0.0524509	0	0.258666	0.0899652	0.109443
ENSG00000241134	0	0	0	0	0.697787	0	0	0	0.669754	0	0	0	0	0	0	0	0	0	0	0	0	0	0	0	0	0	0	0	0	0	0	0	0	0	0	0	2.05447	0	0.678052	0	0	0	0	0
ENSG00000225522	0	0	0	0	0	0	0	0	0	0	0	0	0	0	0	0	0	0	0	0	0	0	0	0	0	0	0	0	0	0	0	0	0	0	0	0	0	0	0	0	0	0	0	0
ENSG00000225523	0	2.08503	34.7263	4.82642	28.7867	0	2.99448	10.79	0.587877	0.61718	0	13.7192	0	151.117	0	0	4.2974	1.48631	0	39.6084	13.4893	26.4104	2.45291	4.08352	27.0291	158.192	19.6797	39.0251	2.13678	5.75938	26.0193	2.26197	5.43838	10.0286	0.558145	0.549053	6.01103	28.6378	9.52257	1.82167	0	9.58267	2.08306	1.90053
ENSG00000241131	0	0	0	0	0	0	0	0	0	0	0	0	0	0	0	0	0	0	0.240197	0	0	0	0	0	0	0	0	0	0	0	0	0	0	0	0	0	0	0	0	0	0	0	0	0
ENSG00000241130	0	0	0	0	0	0	0	0	0	0	1.00636	0	0	0	0	0	0	0	0	0	0	0	0	0	0	0	0	0	0	1.85625	0	0	0	0	0	0	0	0	0	0	0	0	0	0
XLOC_060105	0.954251	1.36444	2.93856	0	2.00404	1.54097	0.816495	0	0.961767	5.04854	9.08136	0	11.2285	0.821355	2.03035	4.5738	3.51527	1.62107	9.50413	0.77142	2.75855	5.49912	0	0	0	0.709048	0	1.04664	0	0	0.967445	0	0	0	0.913125	1.7965	0	1.73524	0.973683	0	1.07508	0.979828	0.851971	0
XLOC_060104	0	0	0	0	0	0	0	0	0	0	0	0	0	0	0	0	0	0	0	0	0	0	0	4.62392	0	0	0	0	0	0	0	0	0	0	0	0	0	0	0	0	0	0	0	1.00428
ENSG00000253460	0	0	0	0	0	0	0	0	0	0	0	0	0	0	0	0	0	0	0	0	0	0	0	0	0	0	0	0	0	0	0	0	0	0	0	0	0	0	0	0	0	0	0	0
ENSG00000225528	0.180456	0	0.370469	0.165911	0.378979	0.582819	0	0.834556	0.181877	1.3366	1.28802	0.176851	0.965182	0.310649	0.191977	0.345976	0	0.766392	0.224663	0	0.173888	0.445682	0	0.18048	0.501735	0.670431	1.6236	0.791709	1.15688	0.791926	1.09771	0.349904	0.917741	0.65319	1.03607	0.339732	0.557908	0.328146	1.10478	0.939315	1.01652	0.926464	0.483342	1.37196
ENSG00000090020	30.1525	38.4886	39.1729	14.8701	24.7473	12.2507	46.525	30.4182	9.39256	14.5466	20.5229	41.3627	19.4846	79.4507	22.9827	15.3198	20.1795	44.0594	16.5402	88.0378	17.7744	22.4137	76.9232	45.1769	198.149	58.2861	51.6245	118.602	118.395	76.9352	63.2079	59.6977	128.931	26.3097	39.0971	31.7179	61.5124	58.3314	78.9398	88.8385	36.1395	70.5413	63.8462	64.3685
ENSG00000157005	0	35.4036	68.5825	3.25207	0.412694	0.952002	0	14.9043	0	1292.08	9.8182	56.6198	110.991	163.053	3.34489	312.33	2.89561	209.311	0.489298	223.674	0	2.58843	84.292	255.103	326.365	77.9719	167.522	100.871	185.731	108.66	180.898	535.731	365.109	422.867	183.528	159.451	425.683	282.298	128.327	278.632	289.137	197.338	18.5974	132.754
ENSG00000218776	0	0	0	0	0	0	0	0	0	0	0	0	0	0	0	0	0	0	0	0	0	0	0	0	0	0	0	0	0	0	0	0	0	0	0	0	0	0	0	0	0	0	0	0
ENSG00000252937	0	0	0	0	0	0	0	0	0	0	0	0	0	0	0	0	0	0	0	0	0	0	0	0	0	0	0	0	0	0	0	0	0	0	0	0	0	0	0	0	0	0	0	0
ENSG00000286770	0	0	0	0	0	0	0	0.36412	0	0.416546	0	0	0	0	0	0	0	0	0	0	0	0	0	0	0	0	0	0	0	0	0	0	0	0	0	0	0	0	0	0	0	0	0	0
ENSG00000286771	0.180047	0	0.184815	0	0	0.145375	0	0	0	0	0.214183	0	0.192599	0	0	0	0	0.152931	0	0	0	0	0.189291	0	0.166866	0.133783	0.404981	0.197479	0.32979	0	0	0	0.152611	0.162928	0.172288	0	0	0	0.551141	0.187438	0.202844	0	0	0
ENSG00000286772	1.75156	0	0	0	0	0	0	0	0	0	0	0	0	0	0	0	0	0	0	0	0	0	0	0	0	0	0	0	0	0	0	0	0	0	0	0	0	0	0	0	0	0	0	0
ENSG00000286773	0	0.252115	0	0	0	0	0	0	0	0	0	0	0	0	0	0	0.162383	0	0	0	0	0	0	0	0	0	0	0	0	0	0	0.170943	0	0	0	0	0	0	0	0	0	0	0	0
ENSG00000184012	133.022	38.1543	88.2296	20.2057	1.29264	22.2762	49.4742	47.4199	15.8738	1.26424	0	66.3887	1.20064	114.153	35.8985	40.5735	57.5854	86.5707	0.31553	69.2218	48.0413	15.0226	196.377	183.445	157.476	149.391	113.729	190.179	132.305	179.744	193.849	168.91	157.403	234.653	193.081	192.185	247.381	130.294	147.626	217.41	153.413	292.803	111.361	145.459
ENSG00000286775	0	0	0	0	0	0	0	0	0	0	0	0	0	0	0	0	0	0	0	0	0	0	0	0	0	0	0	0	0	0	0	0	0	0	0	0	0	0	0	0	0	0	0	0
ENSG00000286776	0	0	0	0	0	0	0	0	0.26835	0	0	0	0	0	0	0	0	0	0	0	0	0	0	0	0	0	0	0	0	0	0	0	0	0	0	0	0	0	0	0	0	0	0	0
ENSG00000286777	0	0	0	0	0	0	0	0.281091	0	0.321563	0	0	0.650176	0	0.323304	0.291325	0	0	0	0.245675	0.29284	0.250187	0	0.911825	0	0	0	0.333325	0	0	0	0	0.515182	0	0	0	0.939559	0.552623	0.31009	0	0	0	0.271328	0
ENSG00000286778	0	0	0	0	0	0	0	0	0	0.260771	0	0	0	0	0	0	0	0	0	0	0	0	0	0	0	0	0	0	0	0	0	0	0	0	0	0	0	0	0	0	0	0	0	0
ENSG00000286779	0	0	0	0	0	0	0	0	0	0	0	0	0	0	0	0	0	0	0	0	0	0	0	0	0	0.235095	0	0	0	0	0	0	0	0	0	0	0	0	0	0	0	0	0	0
[truncated: 62,408 more rows]
