# Supplementary material for: NALCN expression is down-regulated and associated with immune infiltration in gastric cancer
Source: Front Immunol. 2025 Feb 12;16:1512107. doi: 10.3389/fimmu.2025.1512107 (PMC11860897; doi:10.3389/fimmu.2025.1512107)
Supplement: Supplementary file 2 [file DataSheet2.zip › μ£¬σæ╜σÉìμûçΣ╗╢σñ╣ 2 2/Figure2.D.xlsx]

## Sheet: Sheet1
AGS	siCtrl			siNALCN
	97.079	99.846	103.075	101.914	97.847	100.239
	137.433	133.051	135.588	141.627	151.914	162.679
	298.616	315.219	322.137	367.943	361.244	392.105
	561.03	585.473	607.379	685.646	683.014	636.842
GES1	siCtrl			siNALCN
	104.731	96.411	98.858	98.284	101.092	100.624
	116.476	116.966	119.413	126.833	132.917	123.089
	195.269	169.331	170.799	208.268	223.245	274.259
	329.364	367.047	347.961	410.92	470.359	392.2
