# Supplementary material for: NALCN expression is down-regulated and associated with immune infiltration in gastric cancer
Source: Front Immunol. 2025 Feb 12;16:1512107. doi: 10.3389/fimmu.2025.1512107 (PMC11860897; doi:10.3389/fimmu.2025.1512107)
Supplement: Supplementary file 2 [file DataSheet2.zip › μ£¬σæ╜σÉìμûçΣ╗╢σñ╣ 2 2/Figure7.F.xlsx]

## Sheet: Sheet1
24h		siCtrl					siNALCN
	1:1	22.97	27.28	18.31	17.59	13.64	4.58	7.34	5.58	5.33	6.59
	5:1	35.53	43.07	39.48	38.41	45.94	19.16	16.39	19.91	18.4	20.92
	10:1	63.89	67.48	71.43	75.02	76.81	40.52	44.8	41.03	34.74	43.54
48h		siCtrl					siNALCN
	1:1	36.31	40.02	31.91	37.24	40.94	24.73	21.49	24.97	18.48	21.95
	5:1	52.76	54.15	56.46	57.85	55.53	34.23	25.43	32.38	31.68	29.13
	10:1	92.13	87.96	88.88	91.89	85.87	52.29	48.82	49.51	54.84	47.2
