# Supplementary material for: NALCN expression is down-regulated and associated with immune infiltration in gastric cancer
Source: Front Immunol. 2025 Feb 12;16:1512107. doi: 10.3389/fimmu.2025.1512107 (PMC11860897; doi:10.3389/fimmu.2025.1512107)
Supplement: Supplementary file 2 [file DataSheet2.zip › μ£¬σæ╜σÉìμûçΣ╗╢σñ╣ 2 2/Figure3.xlsx]

## Sheet: Lollipop Chart
sample_id	NALCN	aDC	B cells	CD8 T cells	Cytotoxic cells	DC	Eosinophils	iDC	Macrophages	Mast cells	Neutrophils	NK CD56bright cells	NK CD56dim cells	NK cells	pDC	T cells	T helper cells	Tcm	Tem	TFH	Tgd	Th1 cells	Th17 cells	Th2 cells	TReg
TCGA-3M-AB46-01A-11R-A414-31	0.0694272	0.328971	0.138363	0.515393	0.266135	0.18601	0.367609	0.349688	0.398778	0.107372	0.237887	0.399925	0.126234	0.417558	0.475754	0.328162	0.569625	0.370292	0.363195	0.265593	0.240206	0.29283	0.289381	0.402013	0.332007
TCGA-3M-AB47-01A-22R-A414-31	0.620586	0.32743	0.341574	0.557824	0.411781	0.316322	0.383207	0.376655	0.46213	0.230752	0.212746	0.368636	0.202758	0.48172	0.655838	0.478153	0.588097	0.432956	0.45262	0.344605	0.249047	0.320129	0.135903	0.403183	0.379072
TCGA-B7-5818-01A-11R-1602-13	0.057277	0.533564	0.176563	0.542771	0.466588	0.417089	0.373413	0.419732	0.509311	0.167116	0.360891	0.363322	0.38118	0.450948	0.568456	0.491782	0.553549	0.403189	0.419256	0.343858	0.220317	0.380209	0.405215	0.383001	0.443224
TCGA-B7-A5TI-01A-11R-A31P-31	0.11929	0.353326	0.271201	0.54032	0.392274	0.409016	0.395136	0.419812	0.447953	0.289836	0.314391	0.406036	0.333428	0.45609	0.591599	0.394408	0.579683	0.396988	0.409011	0.364574	0.198032	0.369779	0.176566	0.391712	0.4129
TCGA-B7-A5TJ-01A-11R-A31P-31	0.190299	0.254967	0.152589	0.510747	0.281298	0.256341	0.406437	0.41031	0.437225	0.198729	0.237292	0.441095	0.176827	0.421749	0.481204	0.272145	0.566816	0.411813	0.459961	0.287643	0.225972	0.282856	0.34756	0.377979	0.300342
TCGA-B7-A5TK-01A-12R-A36D-31	0.0780633	0.607698	0.200145	0.561807	0.560783	0.522441	0.406494	0.430635	0.506621	0.313809	0.347155	0.410281	0.313344	0.468105	0.606004	0.582745	0.585579	0.441641	0.437018	0.359901	0.329969	0.471184	0.304163	0.43723	0.546567
TCGA-B7-A5TN-01A-21R-A31P-31	0.260387	0.337728	0.168839	0.54376	0.34308	0.216415	0.406464	0.3871	0.459439	0.261078	0.294758	0.417234	0.186489	0.454358	0.502877	0.381684	0.557173	0.403532	0.414447	0.302353	0.272395	0.320955	0.277216	0.338902	0.381494
TCGA-BR-4187-01A-01R-1131-13	0.225275	0.388642	0.282316	0.537858	0.457521	0.529163	0.509294	0.477538	0.567719	0.472211	0.485847	0.301678	0.242078	0.482495	0.625427	0.475947	0.581623	0.441424	0.493111	0.37601	0.296031	0.39299	0.219031	0.391171	0.23779
TCGA-BR-4191-01A-02R-1131-13	0.345623	0.43304	0.255927	0.533821	0.446125	0.425583	0.440549	0.528704	0.52313	0.272607	0.421124	0.347633	0.22384	0.401323	0.548384	0.498036	0.596243	0.403799	0.441105	0.335605	0.235005	0.401827	0.398686	0.371374	0.462387
TCGA-BR-4201-01A-01R-1131-13	0.205393	0.461642	0.248686	0.538664	0.446769	0.424427	0.454847	0.477667	0.561796	0.331006	0.484928	0.335155	0.325201	0.440271	0.494268	0.434662	0.597923	0.407425	0.410491	0.310889	0.227387	0.464063	0.204789	0.401074	0.336506
TCGA-BR-4253-01A-01R-1131-13	0.0196308	0.627187	0.272556	0.556463	0.550689	0.489381	0.402929	0.443464	0.567383	0.177557	0.42566	0.299904	0.382348	0.411444	0.560151	0.625519	0.642857	0.429878	0.395782	0.360386	0.288359	0.445525	0.282401	0.426831	0.480296
TCGA-BR-4256-01A-01R-1131-13	0.218595	0.556499	0.241089	0.562272	0.516494	0.513003	0.452695	0.48031	0.582135	0.417778	0.542887	0.331017	0.325039	0.462534	0.563525	0.503692	0.598646	0.437276	0.49957	0.344223	0.232439	0.440257	0.291091	0.411394	0.395596
TCGA-BR-4257-01A-01R-1131-13	0.120485	0.464738	0.179985	0.547349	0.451901	0.397593	0.415661	0.504734	0.59044	0.239152	0.44879	0.440745	0.354021	0.436449	0.507029	0.463541	0.603182	0.384428	0.438571	0.337901	0.244529	0.401983	0.371991	0.42685	0.428343
TCGA-BR-4267-01A-01R-1131-13	0.102994	0.372316	0.226419	0.542594	0.312129	0.32708	0.413411	0.439442	0.470077	0.195948	0.435598	0.314616	0.19446	0.44487	0.494441	0.36922	0.556444	0.439835	0.40073	0.313752	0.195918	0.388183	0.423279	0.360982	0.288143
TCGA-BR-4279-01A-01R-1131-13	0.741575	0.379797	0.265734	0.555114	0.496226	0.492729	0.441029	0.538373	0.629126	0.414328	0.485002	0.343949	0.330174	0.453231	0.628888	0.509021	0.594365	0.413503	0.448904	0.377465	0.325374	0.410669	0.268244	0.402945	0.303673
TCGA-BR-4280-01A-01R-1131-13	0.0106366	0.413626	0.257168	0.550451	0.41077	0.313022	0.437912	0.370287	0.418272	0.120355	0.362001	0.350581	0.314939	0.420038	0.408098	0.444983	0.598299	0.400527	0.416772	0.344287	0.218453	0.394168	0.393556	0.419479	0.417485
TCGA-BR-4294-01A-01R-1131-13	0.511164	0.20979	0.182561	0.516676	0.311772	0.239012	0.464	0.369566	0.446076	0.281667	0.308357	0.295429	0.211947	0.414849	0.543539	0.344984	0.519561	0.395245	0.397802	0.383252	0.238635	0.255985	0.462117	0.282911	0.168274
TCGA-BR-4357-01A-01R-1157-13	0.177344	0.504788	0.264771	0.520026	0.46206	0.434182	0.422984	0.461116	0.569303	0.185533	0.421277	0.377025	0.345372	0.42709	0.501406	0.493881	0.606157	0.443944	0.478967	0.322254	0.314046	0.443353	0.34324	0.425132	0.38011
TCGA-BR-4361-01A-01R-1157-13	0.665938	0.463168	0.167431	0.556164	0.467263	0.323961	0.440028	0.412353	0.512211	0.258712	0.320499	0.434974	0.232389	0.428285	0.429554	0.498711	0.629897	0.415091	0.409021	0.33653	0.231882	0.419624	0.286223	0.436717	0.501925
TCGA-BR-4363-01A-01R-1157-13	0.504976	0.48211	0.279585	0.553504	0.456317	0.33535	0.393984	0.449981	0.475381	0.254691	0.315565	0.343204	0.352506	0.424702	0.432928	0.474034	0.611895	0.401143	0.408247	0.335274	0.256164	0.373173	0.126683	0.425886	0.393131
TCGA-BR-4366-01A-01R-1157-13	0.586212	0.379334	0.135095	0.5164	0.283096	0.287308	0.391511	0.431572	0.491449	0.1665	0.34244	0.430541	0.128057	0.415622	0.430073	0.311098	0.603495	0.41715	0.424541	0.293909	0.247619	0.313343	0.286011	0.339933	0.205736
TCGA-BR-4367-01A-01R-1157-13	0.246712	0.540714	0.247589	0.528431	0.434686	0.36833	0.433964	0.458768	0.57239	0.320426	0.434346	0.435772	0.30681	0.435031	0.549855	0.502708	0.595032	0.420136	0.463943	0.337947	0.26217	0.395531	0.263979	0.407477	0.480599
TCGA-BR-4368-01A-01R-1157-13	0.110631	0.459458	0.264948	0.530504	0.453894	0.381468	0.479495	0.441343	0.504913	0.289932	0.319466	0.444879	0.235887	0.451012	0.50491	0.513168	0.621935	0.428269	0.407349	0.306798	0.218062	0.407462	0.222342	0.410426	0.406887
TCGA-BR-4369-01A-01R-1157-13	0.552967	0.405396	0.260973	0.503998	0.3546	0.335246	0.426749	0.455457	0.438617	0.204175	0.25177	0.338122	0.198005	0.417665	0.386469	0.483221	0.60946	0.43394	0.416047	0.351504	0.280632	0.346674	0.350895	0.386897	0.458797
TCGA-BR-4370-01A-01R-1157-13	0.309409	0.500292	0.274917	0.533606	0.446802	0.417048	0.45712	0.441151	0.538226	0.338029	0.491607	0.405592	0.272284	0.446052	0.488861	0.46363	0.610479	0.432231	0.468316	0.323882	0.269679	0.43343	0.190651	0.39285	0.454687
TCGA-BR-4371-01A-01R-1157-13	0.0927487	0.40691	0.137784	0.506052	0.35594	0.291417	0.412	0.383354	0.373006	0.158138	0.286564	0.457513	0.194537	0.409793	0.446684	0.435452	0.609109	0.432246	0.379566	0.271522	0.219149	0.344581	0.367618	0.428941	0.302591
TCGA-BR-6452-01A-12R-1802-13	0.0766959	0.430438	0.240212	0.541321	0.463064	0.42255	0.402301	0.455631	0.500183	0.224999	0.338322	0.469493	0.39458	0.451566	0.489337	0.479485	0.580407	0.369752	0.40541	0.36502	0.211233	0.384102	0.31474	0.409632	0.497469
TCGA-BR-6453-01A-11R-1802-13	0.0920721	0.480745	0.507749	0.567551	0.504713	0.572157	0.431024	0.522319	0.516558	0.367847	0.336849	0.435914	0.27623	0.468817	0.709867	0.567072	0.56907	0.413129	0.473195	0.427864	0.247957	0.4074	0.280789	0.378112	0.567461
TCGA-BR-6454-01A-11R-1802-13	0.191689	0.532466	0.334957	0.552258	0.538132	0.369399	0.396212	0.400663	0.450853	0.259828	0.351883	0.432335	0.356862	0.461267	0.485746	0.583878	0.575763	0.40788	0.458894	0.398169	0.297517	0.408337	0.459082	0.418514	0.521088
TCGA-BR-6455-01A-11R-1802-13	0.133827	0.44717	0.247714	0.548429	0.451067	0.410269	0.403476	0.465996	0.481244	0.267903	0.312052	0.403541	0.369635	0.459243	0.52031	0.492369	0.585299	0.409598	0.412347	0.345139	0.272301	0.375585	0.135987	0.413982	0.507505
TCGA-BR-6456-01A-11R-1802-13	0.28759	0.40838	0.243601	0.545421	0.43412	0.378496	0.412177	0.474407	0.527241	0.33962	0.323052	0.368161	0.275647	0.501423	0.541506	0.460686	0.547503	0.372564	0.407741	0.353184	0.354841	0.402597	0.262234	0.411735	0.488255
TCGA-BR-6457-01A-21R-1802-13	0.490673	0.378332	0.358401	0.552157	0.491359	0.463197	0.403261	0.48239	0.517778	0.384222	0.326501	0.483888	0.307394	0.521537	0.681663	0.476473	0.528712	0.385889	0.460759	0.388549	0.276653	0.366191	0.334598	0.354529	0.416014
TCGA-BR-6458-01A-11R-1802-13	0.673195	0.449457	0.245054	0.561059	0.475624	0.375415	0.395837	0.478677	0.522382	0.234302	0.268235	0.418957	0.346055	0.489846	0.46442	0.489125	0.582455	0.393939	0.406979	0.34558	0.224924	0.37904	0.258699	0.400285	0.550028
TCGA-BR-6563-01A-13R-2055-13	0.471864	0.440891	0.410965	0.563904	0.55593	0.441663	0.411743	0.470448	0.547363	0.431788	0.35167	0.362171	0.277261	0.492335	0.669983	0.571362	0.561054	0.430845	0.452446	0.397485	0.282672	0.374039	0.316064	0.355319	0.508933
TCGA-BR-6564-01A-12R-1884-13	0.3744	0.42365	0.269155	0.557557	0.470808	0.389499	0.413436	0.436475	0.435128	0.369096	0.2885	0.430806	0.257082	0.539899	0.620755	0.470624	0.527727	0.375907	0.448833	0.364951	0.269087	0.356532	0.307505	0.3297	0.430289
TCGA-BR-6565-01A-11R-1802-13	0.125916	0.454899	0.286938	0.538072	0.469828	0.413096	0.395117	0.421663	0.528906	0.243548	0.294862	0.42237	0.340009	0.472188	0.53186	0.480274	0.564719	0.404413	0.443191	0.367453	0.315125	0.402721	0.219486	0.415349	0.503526
TCGA-BR-6566-01A-11R-1802-13	0.0357647	0.437615	0.216434	0.543064	0.501079	0.346128	0.403037	0.434527	0.547917	0.204829	0.334224	0.52046	0.322925	0.471973	0.468746	0.465439	0.547351	0.328885	0.393989	0.347964	0.258556	0.371826	0.465988	0.40268	0.466497
TCGA-BR-6705-01A-12R-1884-13	0.481092	0.360222	0.258808	0.546139	0.442846	0.491197	0.390309	0.471117	0.478649	0.363039	0.329377	0.370479	0.238953	0.52121	0.693429	0.430954	0.535961	0.377116	0.468281	0.342198	0.235807	0.356357	0.186036	0.365541	0.378942
TCGA-BR-6707-01A-11R-1884-13	0.116631	0.565011	0.29723	0.57062	0.533516	0.411864	0.373872	0.418737	0.502058	0.197325	0.290506	0.486644	0.302502	0.455667	0.62214	0.528023	0.564842	0.396737	0.407069	0.37154	0.25498	0.375988	0.151125	0.409126	0.484751
TCGA-BR-6709-01A-11R-1884-13	0.176833	0.600364	0.320276	0.568239	0.5523	0.484761	0.374931	0.415125	0.570304	0.164821	0.39774	0.43702	0.402005	0.498292	0.566985	0.574732	0.563944	0.403011	0.473503	0.410887	0.238239	0.406461	0.294796	0.442099	0.592551
TCGA-BR-6710-01A-11R-1884-13	0.101516	0.307236	0.241742	0.549134	0.411351	0.319535	0.418217	0.390665	0.404623	0.383307	0.321451	0.442159	0.276135	0.489391	0.507202	0.369194	0.54135	0.391044	0.437501	0.379403	0.272822	0.295551	0.461572	0.332878	0.146472
TCGA-BR-6801-01A-11R-1884-13	0.131721	0.289146	0.096039	0.512443	0.300561	0.340651	0.403629	0.38289	0.458864	0.181878	0.284995	0.343949	0.207646	0.473935	0.491759	0.285197	0.531638	0.380458	0.375427	0.304847	0.22848	0.315649	0.267673	0.334019	0.319116
TCGA-BR-6802-01A-11R-1884-13	0.0422241	0.566581	0.296244	0.575799	0.534091	0.394209	0.407471	0.417891	0.47088	0.266606	0.37578	0.431609	0.400342	0.45672	0.512696	0.525881	0.576493	0.411128	0.455288	0.361178	0.276932	0.411198	0.342263	0.418842	0.447074
TCGA-BR-6803-01A-11R-1884-13	0.245617	0.375612	0.334722	0.550817	0.497948	0.387716	0.426822	0.467782	0.470206	0.369345	0.300707	0.415727	0.310729	0.525563	0.605788	0.526126	0.555366	0.384744	0.443861	0.389655	0.297406	0.364178	0.365967	0.379711	0.349613
TCGA-BR-6852-01A-11R-1884-13	0.161694	0.545639	0.264045	0.587441	0.559849	0.478466	0.39696	0.451505	0.488761	0.163564	0.359144	0.503436	0.39532	0.453004	0.540468	0.57795	0.583698	0.393968	0.430766	0.36393	0.259998	0.435082	0.265142	0.403812	0.53359
TCGA-BR-7196-01A-11R-2055-13	0.441271	0.50085	0.336085	0.577354	0.516123	0.458816	0.422688	0.467254	0.516586	0.328684	0.365466	0.38827	0.380216	0.502704	0.648527	0.49668	0.568163	0.436873	0.482409	0.369997	0.268692	0.400005	0.185393	0.39259	0.396418
TCGA-BR-7197-01A-11R-2203-13	0.0833836	0.257843	0.144827	0.502458	0.237794	0.147693	0.368274	0.360154	0.347993	0.153473	0.200899	0.424581	0.139821	0.450989	0.488428	0.222618	0.540911	0.405278	0.437482	0.335829	0.254342	0.239263	0.344106	0.356281	0.131332
TCGA-BR-7704-01A-11R-2055-13	0.0170667	0.533915	0.302149	0.56744	0.546459	0.386497	0.40142	0.462986	0.421977	0.190461	0.313633	0.408676	0.367468	0.477311	0.55496	0.543031	0.588615	0.391929	0.407512	0.4103	0.288348	0.405164	0.421354	0.399678	0.618809
TCGA-BR-7707-01A-11R-2055-13	0.0680516	0.529861	0.184969	0.55388	0.503069	0.438843	0.384487	0.384639	0.45593	0.231812	0.397833	0.421108	0.444608	0.470722	0.490245	0.460339	0.561679	0.37797	0.408921	0.311428	0.222804	0.383493	0.329756	0.425619	0.441883
TCGA-BR-7715-01A-11R-2055-13	0.185486	0.322518	0.165284	0.525226	0.319722	0.324063	0.39415	0.4342	0.444764	0.313181	0.277136	0.407552	0.235228	0.472057	0.474067	0.316231	0.555462	0.381475	0.422057	0.368382	0.301975	0.376625	0.376438	0.391259	0.34347
TCGA-BR-7716-01A-21R-2055-13	0.103665	0.519087	0.293976	0.54794	0.450676	0.399983	0.414288	0.46921	0.496068	0.288765	0.334437	0.394989	0.336777	0.472293	0.494182	0.531929	0.558929	0.36117	0.390274	0.43434	0.232573	0.394888	0.280006	0.391007	0.606394
TCGA-BR-7717-01A-11R-2055-13	0.0723116	0.337361	0.294684	0.530814	0.371706	0.309231	0.377809	0.433143	0.466395	0.256629	0.306116	0.509713	0.277304	0.485124	0.553965	0.383553	0.548884	0.355988	0.426551	0.351837	0.263555	0.349126	0.331518	0.387975	0.271748
TCGA-BR-7722-01A-31R-2203-13	0.0919367	0.330709	0.199857	0.539134	0.358321	0.274622	0.386659	0.431374	0.442686	0.343751	0.246634	0.497923	0.206871	0.465996	0.517628	0.40246	0.533111	0.402869	0.41667	0.29762	0.200524	0.287298	0.303955	0.325135	0.37016
TCGA-BR-7723-01A-11R-2055-13	0.405121	0.40466	0.302979	0.545657	0.390326	0.455686	0.401892	0.448248	0.478583	0.204913	0.267157	0.443333	0.292966	0.484199	0.430506	0.437891	0.582425	0.442017	0.454035	0.372527	0.302348	0.374996	0.162294	0.428707	0.4838
TCGA-BR-7851-01A-11R-2203-13	0.133827	0.322466	0.269374	0.533379	0.403113	0.367495	0.43588	0.390384	0.494342	0.278478	0.326409	0.416977	0.354054	0.4602	0.556257	0.443693	0.57893	0.431189	0.474268	0.336839	0.226676	0.376851	0.27526	0.410814	0.349656
TCGA-BR-7901-01A-11R-2203-13	0.31742	0.420636	0.2215	0.548256	0.416451	0.445275	0.414325	0.492371	0.515185	0.272393	0.364627	0.47218	0.249361	0.478688	0.592335	0.423478	0.551372	0.3879	0.427131	0.348108	0.245033	0.416352	0.397369	0.364487	0.384479
TCGA-BR-7957-01A-11R-2203-13	0.503654	0.326618	0.194115	0.539883	0.348911	0.356107	0.411094	0.417177	0.484078	0.397384	0.36895	0.385298	0.208348	0.490231	0.643812	0.378912	0.56181	0.403671	0.443459	0.358025	0.261985	0.338662	0.208426	0.379894	0.26699
TCGA-BR-7958-01A-21R-2343-13	0.0436245	0.634343	0.260386	0.564208	0.555843	0.518109	0.399423	0.48192	0.531241	0.306911	0.354174	0.409158	0.369953	0.469494	0.615824	0.601159	0.594503	0.445474	0.453757	0.390826	0.242903	0.450881	0.151757	0.442647	0.571052
TCGA-BR-7959-01A-11R-2343-13	0.62396	0.371276	0.183582	0.540576	0.352824	0.356838	0.413366	0.396469	0.493559	0.362877	0.369	0.326349	0.219121	0.488785	0.563957	0.368226	0.553552	0.436231	0.473694	0.349351	0.243849	0.376809	0.19165	0.36953	0.321279
TCGA-BR-8058-01A-31R-2343-13	0.549324	0.471701	0.348657	0.568406	0.500211	0.395718	0.441625	0.459892	0.533376	0.329735	0.423914	0.427832	0.309355	0.472321	0.536705	0.570381	0.57415	0.400728	0.430252	0.398685	0.233801	0.393552	0.332643	0.420602	0.561059
TCGA-BR-8059-01A-11R-2343-13	0.193961	0.231721	0.186382	0.530333	0.387443	0.320201	0.38217	0.393981	0.478225	0.215669	0.301498	0.395113	0.214548	0.487372	0.522473	0.355817	0.542379	0.387469	0.428216	0.298456	0.263041	0.362764	0.341027	0.374144	0.302678
TCGA-BR-8060-01A-11R-2343-13	0.147176	0.340106	0.271723	0.54332	0.373346	0.401519	0.401829	0.397275	0.495824	0.279639	0.389738	0.481122	0.26387	0.468588	0.494874	0.406059	0.564081	0.371544	0.419499	0.386673	0.33996	0.424624	0.117838	0.461071	0.375871
TCGA-BR-8077-01A-11R-2343-13	0.072586	0.487874	0.267161	0.544574	0.440384	0.426566	0.373871	0.45056	0.458849	0.223848	0.316092	0.320989	0.203715	0.436618	0.592075	0.48537	0.578099	0.386798	0.409973	0.334128	0.238169	0.397458	0.268079	0.404469	0.515378
TCGA-BR-8080-01A-11R-2343-13	0.499068	0.336142	0.32878	0.544001	0.452361	0.397661	0.420999	0.447155	0.511241	0.332315	0.359971	0.409254	0.304706	0.489588	0.62201	0.457823	0.565309	0.40911	0.436123	0.378072	0.244524	0.400308	0.293215	0.385216	0.424233
TCGA-BR-8081-01A-11R-2343-13	0.119555	0.521297	0.345922	0.541899	0.510555	0.473096	0.42685	0.443633	0.554006	0.281	0.339126	0.368586	0.312854	0.476252	0.583294	0.52572	0.595201	0.394268	0.39692	0.380732	0.223274	0.447955	0.351332	0.41576	0.533633
TCGA-BR-8284-01A-11R-2343-13	0.321928	0.483064	0.238583	0.561392	0.513581	0.365783	0.420667	0.427052	0.485184	0.247423	0.331963	0.383607	0.251904	0.459496	0.539992	0.549529	0.584237	0.386503	0.425607	0.358016	0.22483	0.367402	0.249594	0.441746	0.428602
TCGA-BR-8286-01A-12R-2343-13	0.197236	0.386036	0.130954	0.538927	0.342054	0.425795	0.341932	0.447513	0.402001	0.283084	0.237884	0.45519	0.194164	0.428286	0.568975	0.436507	0.575963	0.377133	0.39061	0.298386	0.208119	0.344784	0.306269	0.428787	0.485617
TCGA-BR-8289-01A-11R-2343-13	0.360533	0.32015	0.216497	0.533099	0.306745	0.265033	0.391996	0.401566	0.418831	0.284933	0.165645	0.354626	0.188404	0.480246	0.446814	0.332399	0.569202	0.416566	0.422246	0.279091	0.28945	0.285805	0.366847	0.353076	0.253796
TCGA-BR-8291-01A-11R-2343-13	0.412077	0.341277	0.232126	0.564113	0.475218	0.539126	0.436421	0.501103	0.546505	0.386835	0.349282	0.394173	0.311082	0.481428	0.628542	0.500782	0.567757	0.438754	0.486799	0.350722	0.270008	0.377316	0.303397	0.367599	0.368127
TCGA-BR-8295-01A-11R-2343-13	0.133169	0.165824	0.175382	0.509992	0.171347	0.162173	0.28807	0.317849	0.318806	0.0992702	0.14044	0.466847	0.08328	0.443555	0.399446	0.214067	0.51908	0.326256	0.363642	0.225798	0.395346	0.215675	-0.0779165	0.353697	0.113856
TCGA-BR-8296-01A-11R-2343-13	0.3122	0.436039	0.39882	0.543269	0.421304	0.347737	0.356913	0.381939	0.395609	0.222159	0.283326	0.360529	0.202474	0.439798	0.573215	0.527853	0.576047	0.407534	0.374516	0.350215	0.218073	0.302141	0.278096	0.342516	0.46269
TCGA-BR-8297-01A-12R-2343-13	0.253747	0.350639	0.296737	0.537259	0.391666	0.326532	0.389634	0.377036	0.4337	0.321349	0.199581	0.420578	0.229782	0.516499	0.566207	0.427792	0.568672	0.429973	0.432609	0.340671	0.295748	0.317563	0.276296	0.388123	0.2881
TCGA-BR-8361-01A-11R-2343-13	0.064331	0.50161	0.19929	0.561886	0.450835	0.29298	0.396924	0.303267	0.36523	0.157136	0.296018	0.4373	0.343564	0.444093	0.453173	0.481396	0.599697	0.387582	0.405443	0.324028	0.238944	0.354974	0.210084	0.406913	0.481421
TCGA-BR-8364-01A-11R-2343-13	0.615416	0.400323	0.291356	0.550962	0.434376	0.43686	0.429876	0.452754	0.522784	0.395329	0.292231	0.388671	0.271308	0.515874	0.569884	0.498131	0.563472	0.416734	0.433833	0.366152	0.25902	0.360279	0.315816	0.340939	0.25717
TCGA-BR-8365-01A-21R-2343-13	0.562084	0.358039	0.294527	0.550396	0.447384	0.404486	0.414331	0.421102	0.445452	0.382345	0.275359	0.420004	0.163468	0.535482	0.594454	0.489136	0.573827	0.418891	0.447164	0.366549	0.285897	0.342781	0.217199	0.375344	0.266773
TCGA-BR-8366-01A-11R-2343-13	0.434455	0.605663	0.342154	0.558774	0.542324	0.47168	0.383366	0.458768	0.550147	0.276838	0.306453	0.318706	0.408025	0.45986	0.561275	0.571945	0.583601	0.408191	0.405678	0.336015	0.240285	0.429331	0.145509	0.373779	0.491413
TCGA-BR-8367-01A-11R-2343-13	0.526269	0.324487	0.201509	0.537212	0.365659	0.380887	0.412301	0.435964	0.490616	0.3263	0.285436	0.425555	0.181954	0.497955	0.507289	0.391309	0.571268	0.44623	0.475945	0.3421	0.24249	0.304228	0.262987	0.383434	0.250595
TCGA-BR-8368-01A-11R-2343-13	0.0787464	0.386526	0.193656	0.52817	0.414162	0.287965	0.384264	0.334314	0.362318	0.134875	0.20871	0.443585	0.238346	0.414353	0.451572	0.469084	0.585492	0.35173	0.392456	0.329793	0.270866	0.316732	0.466562	0.421169	0.3667
TCGA-BR-8369-01A-11R-2343-13	0.151729	0.224055	0.262379	0.500321	0.259086	0.243361	0.374249	0.363319	0.437648	0.208917	0.157012	0.430351	0.132203	0.466519	0.510577	0.323498	0.589996	0.403203	0.413011	0.291372	0.236236	0.301094	0.21827	0.331361	0.00350391
TCGA-BR-8371-01A-11R-2343-13	0.167358	0.328985	0.411675	0.548842	0.375631	0.376024	0.352791	0.350304	0.406735	0.244488	0.188163	0.394562	0.143906	0.54784	0.684648	0.505407	0.571427	0.455596	0.443025	0.350102	0.286049	0.286473	0.0700257	0.296654	0.268028
TCGA-BR-8372-01A-11R-2343-13	0.117429	0.536709	0.206192	0.550074	0.463436	0.372989	0.353436	0.447606	0.470655	0.125723	0.279376	0.436065	0.278022	0.406586	0.475321	0.514393	0.610158	0.406269	0.402404	0.307769	0.206429	0.385768	0.103157	0.427149	0.421162
TCGA-BR-8373-01A-11R-2343-13	0.480782	0.441387	0.203484	0.508305	0.310343	0.31632	0.446595	0.430554	0.433387	0.241746	0.333678	0.431658	0.180356	0.478222	0.428732	0.369809	0.565676	0.423577	0.453416	0.350856	0.23885	0.322902	0.254136	0.360649	0.397976
TCGA-BR-8380-01A-11R-2343-13	0.396708	0.233948	0.258203	0.540139	0.359218	0.357218	0.424531	0.392602	0.459585	0.32481	0.288545	0.37826	0.21717	0.527591	0.601938	0.373037	0.559737	0.436185	0.4681	0.36076	0.322389	0.329035	0.272214	0.358867	0.251071
TCGA-BR-8381-01A-11R-2402-13	0.340049	0.530728	0.342942	0.552991	0.515324	0.424869	0.352186	0.423692	0.474154	0.166934	0.260911	0.380732	0.278636	0.445201	0.558637	0.565893	0.603129	0.441592	0.440012	0.349268	0.255568	0.393589	0.29933	0.411311	0.627331
TCGA-BR-8382-01A-11R-2402-13	0.126444	0.528679	0.203185	0.544014	0.49062	0.302442	0.395021	0.405886	0.502218	0.263807	0.392775	0.395175	0.377219	0.475211	0.461349	0.44122	0.574909	0.396537	0.397243	0.331024	0.269285	0.383348	0.179965	0.410796	0.323442
TCGA-BR-8384-01A-21R-2402-13	0.328722	0.410803	0.247592	0.560413	0.455251	0.428759	0.40309	0.436536	0.474848	0.41131	0.274883	0.422711	0.243831	0.538866	0.676039	0.503623	0.592231	0.483269	0.505467	0.363302	0.329184	0.367752	0.258479	0.334589	0.376866
TCGA-BR-8483-01A-31R-2402-13	0.192068	0.354946	0.150728	0.528055	0.298459	0.159694	0.363203	0.323741	0.383437	0.199108	0.185202	0.430717	0.254699	0.436563	0.449193	0.27604	0.540639	0.448549	0.405088	0.305086	0.272441	0.279923	0.299066	0.367818	0.288402
TCGA-BR-8484-01A-11R-2402-13	0.282499	0.523515	0.317243	0.559531	0.425727	0.393745	0.444396	0.463668	0.518098	0.33438	0.347471	0.393332	0.22616	0.444381	0.476057	0.535231	0.61079	0.459594	0.434216	0.377457	0.235181	0.401088	0.370059	0.394497	0.509279
TCGA-BR-8485-01A-11R-2402-13	0.182565	0.364843	0.274879	0.548465	0.446683	0.295712	0.404843	0.437746	0.450252	0.234244	0.286117	0.386036	0.35038	0.457462	0.455768	0.484546	0.59169	0.406522	0.442212	0.40147	0.269554	0.353097	0.244704	0.415746	0.495393
TCGA-BR-8486-01A-31R-2402-13	0.052555	0.437947	0.257482	0.544994	0.426099	0.364007	0.432327	0.420341	0.449885	0.265253	0.3699	0.399183	0.292852	0.469823	0.692996	0.499493	0.588507	0.393086	0.429759	0.354203	0.284449	0.409455	0.452247	0.432813	0.401652
TCGA-BR-8487-01A-11R-2402-13	0.077243	0.377479	0.165279	0.531002	0.408032	0.254696	0.357021	0.385151	0.485052	0.143496	0.229564	0.39231	0.281457	0.429798	0.578795	0.429358	0.580418	0.356998	0.323655	0.283744	0.199177	0.300164	0.389345	0.383952	0.321408
TCGA-BR-8588-01A-11R-2402-13	0.17594	0.416216	0.297492	0.558523	0.470904	0.404949	0.424861	0.445757	0.50163	0.319532	0.433491	0.370045	0.275558	0.481682	0.577151	0.504337	0.581623	0.40025	0.429606	0.378076	0.245118	0.370694	0.27146	0.409311	0.4206
TCGA-BR-8589-01A-11R-2402-13	0.102591	0.577412	0.196766	0.558067	0.50939	0.393649	0.366376	0.45882	0.434245	0.182152	0.271911	0.318128	0.350358	0.430102	0.482675	0.602696	0.595003	0.447194	0.413003	0.343517	0.250885	0.378757	0.381341	0.387735	0.457153
TCGA-BR-8590-01A-11R-2402-13	0.686433	0.410493	0.309983	0.54038	0.419892	0.383392	0.440948	0.466708	0.534347	0.335904	0.328197	0.383361	0.210715	0.47551	0.47424	0.503748	0.580007	0.462391	0.466922	0.325954	0.248763	0.342371	0.261812	0.380126	0.406151
TCGA-BR-8591-01A-11R-2402-13	0.0434845	0.524225	0.256675	0.548409	0.425474	0.360089	0.407536	0.44399	0.472739	0.2704	0.343053	0.383064	0.30272	0.466225	0.557079	0.41491	0.59469	0.425298	0.459724	0.360204	0.207032	0.405918	0.413823	0.425932	0.441623
TCGA-BR-8592-01A-11R-2402-13	0.644041	0.273255	0.358848	0.543294	0.422159	0.364511	0.440314	0.409504	0.471482	0.374653	0.322384	0.359025	0.239249	0.534725	0.61989	0.463881	0.576841	0.43449	0.459665	0.38831	0.273901	0.345226	0.299273	0.350874	0.232686
TCGA-BR-8676-01A-11R-2402-13	0.0127832	0.460881	0.147005	0.563683	0.449405	0.29255	0.322828	0.39686	0.409173	0.141874	0.392057	0.355077	0.191382	0.428121	0.525587	0.51438	0.600948	0.404171	0.397007	0.318816	0.293201	0.342379	0.0637316	0.421804	0.452784
TCGA-BR-8677-01A-11R-2402-13	0.514097	0.536342	0.204113	0.583057	0.508891	0.446482	0.407328	0.396858	0.488224	0.24352	0.285086	0.4305	0.28712	0.513577	0.640957	0.53281	0.595589	0.4173	0.421045	0.353731	0.25005	0.452512	0.115074	0.3904	0.431155
TCGA-BR-8678-01A-11R-2402-13	0.208767	0.441544	0.159721	0.52705	0.359895	0.22262	0.389813	0.324998	0.404657	0.0787528	0.270686	0.385783	0.247339	0.47462	0.467318	0.299596	0.593278	0.430207	0.441331	0.31614	0.345662	0.334005	0.129428	0.374966	0.254531
TCGA-BR-8679-01A-11R-2402-13	0.116365	0.360303	0.109558	0.508141	0.261716	0.271326	0.385412	0.369169	0.447177	0.168289	0.252706	0.47747	0.162706	0.443567	0.475278	0.219487	0.576452	0.414576	0.416381	0.272059	0.33288	0.27942	0.160616	0.403725	0.111476
TCGA-BR-8680-01A-11R-2402-13	0.103531	0.135853	0.121409	0.527104	0.235285	0.127795	0.303862	0.280605	0.357314	0.133765	0.0930062	0.312953	0.153266	0.412212	0.566856	0.260799	0.538411	0.421894	0.397534	0.25873	0.246923	0.216596	0.302218	0.383426	0.198166
TCGA-BR-8682-01A-11R-2402-13	0.22132	0.306189	0.279715	0.520398	0.34315	0.444348	0.436451	0.503898	0.543267	0.364111	0.343826	0.393204	0.251917	0.470085	0.544361	0.445976	0.588227	0.466032	0.468185	0.351006	0.266448	0.336983	0.36943	0.336496	0.34148
TCGA-BR-8683-01A-11R-2402-13	0.317188	0.386117	0.229411	0.53033	0.34211	0.349496	0.393521	0.413071	0.452153	0.24704	0.247086	0.37624	0.180642	0.477113	0.544534	0.457912	0.597957	0.465234	0.427281	0.349481	0.232325	0.385555	0.223677	0.376185	0.418393
TCGA-BR-8686-01A-11R-2402-13	0.0683269	0.506941	0.318179	0.574985	0.530815	0.450018	0.444416	0.439027	0.452748	0.336226	0.3113	0.398535	0.280392	0.480223	0.609335	0.523121	0.602537	0.470195	0.47694	0.3635	0.280113	0.358103	0.252781	0.396805	0.428689
TCGA-BR-8687-01A-11R-2402-13	0.205267	0.287539	0.192919	0.572335	0.31847	0.276498	0.379295	0.452017	0.440751	0.274738	0.251205	0.49411	0.211941	0.472979	0.413419	0.30939	0.546304	0.391572	0.378404	0.377102	0.25323	0.323608	0.388714	0.385664	0.243803
TCGA-BR-8690-01A-11R-2402-13	0.37629	0.537308	0.224286	0.540012	0.525677	0.390044	0.321609	0.380649	0.495671	0.12156	0.241766	0.473189	0.272707	0.457518	0.489856	0.507243	0.567373	0.370622	0.361594	0.317004	0.280955	0.365432	-0.0250678	0.380803	0.461911
TCGA-BR-A44T-01A-32R-A24K-31	0.182057	0.408905	0.55022	0.572704	0.550351	0.382795	0.353556	0.383247	0.442236	0.246017	0.189187	0.398949	0.302174	0.506252	0.735346	0.621412	0.614602	0.482734	0.409182	0.39942	0.263906	0.383483	0.136509	0.33964	0.442142
TCGA-BR-A44U-01A-11R-A36D-31	0.167486	0.256169	0.157746	0.5182	0.323749	0.233837	0.36392	0.396321	0.427136	0.206404	0.259422	0.338567	0.236061	0.432525	0.496777	0.283996	0.571836	0.417711	0.404167	0.304817	0.200916	0.355541	0.0650462	0.391427	0.294113
TCGA-BR-A4CR-01A-11R-A24K-31	0.090447	0.232515	0.192585	0.498916	0.245255	0.151591	0.376654	0.297263	0.361888	0.196621	0.239773	0.482779	0.0546468	0.439015	0.360125	0.257789	0.588001	0.415061	0.412808	0.3436	0.237044	0.308419	0.256067	0.446427	0.143444
TCGA-BR-A4CS-01A-11R-A24K-31	0.0768327	0.380875	0.116486	0.50701	0.293736	0.281912	0.355186	0.31867	0.408085	0.185272	0.40063	0.473857	0.224671	0.413177	0.626076	0.321413	0.54904	0.358988	0.43029	0.280177	0.259174	0.339601	0.321415	0.356157	0.229961
TCGA-BR-A4IV-01A-31R-A251-31	0.169284	0.231863	0.245784	0.537081	0.381378	0.403338	0.391363	0.413424	0.498256	0.370775	0.317275	0.368814	0.243276	0.528801	0.666176	0.408379	0.564987	0.457147	0.491113	0.363961	0.305327	0.384618	0.244813	0.355425	0.187438
TCGA-BR-A4J4-01A-12R-A251-31	0.0723116	0.352638	0.175604	0.541702	0.360759	0.35511	0.412837	0.45109	0.428656	0.210292	0.285023	0.338021	0.323738	0.472967	0.493576	0.421775	0.574269	0.457472	0.395029	0.312892	0.202435	0.336539	0.0499325	0.387196	0.337198
TCGA-BR-A4J5-01A-21R-A251-31	0.561693	0.286493	0.244115	0.530243	0.366128	0.338101	0.401824	0.421236	0.534307	0.373342	0.326581	0.402853	0.210166	0.483128	0.65095	0.428913	0.56427	0.420587	0.459731	0.338654	0.250725	0.348564	0.232014	0.38377	0.367868
TCGA-BR-A4J6-01A-11R-A251-31	0.367036	0.246477	0.265104	0.536068	0.373401	0.254572	0.348002	0.408691	0.373559	0.235363	0.188274	0.408543	0.1351	0.46443	0.484405	0.381416	0.549896	0.388058	0.349039	0.305277	0.216418	0.281434	0.431311	0.358063	0.225462
TCGA-BR-A4J7-01A-31R-A251-31	0.526269	0.36758	0.210183	0.574613	0.524914	0.287465	0.36549	0.403002	0.446392	0.252114	0.21431	0.405012	0.319698	0.511085	0.694035	0.558043	0.580078	0.475851	0.462936	0.325388	0.280947	0.333234	0.269665	0.303605	0.184366
TCGA-BR-A4J8-01A-11R-A251-31	0.206893	0.28907	0.201368	0.53788	0.349918	0.28273	0.412961	0.345812	0.421198	0.242186	0.236682	0.360446	0.213359	0.483795	0.636458	0.316051	0.544383	0.385853	0.386966	0.36198	0.250856	0.325239	0.291079	0.35597	0.21322
TCGA-BR-A4J9-01A-12R-A251-31	0.284277	0.286005	0.323044	0.535788	0.38054	0.30715	0.363814	0.338737	0.436792	0.242484	0.220497	0.362428	0.182827	0.521156	0.664057	0.439234	0.576778	0.47567	0.47699	0.372422	0.311669	0.355596	0.0945912	0.333669	0.295367
TCGA-BR-A4PF-01A-11R-A251-31	0.0295589	0.461484	0.167077	0.518773	0.382471	0.23238	0.421238	0.379137	0.476899	0.210636	0.438682	0.376283	0.223211	0.431985	0.395856	0.475389	0.612356	0.430758	0.456142	0.334847	0.352248	0.364066	0.329648	0.459118	0.392698
TCGA-BR-A4QL-01A-31R-A251-31	0.0284277	0.293524	0.120297	0.534638	0.420778	0.213314	0.376066	0.329954	0.387601	0.108217	0.178378	0.471589	0.26823	0.419873	0.563784	0.371693	0.576233	0.354292	0.347715	0.284719	0.166054	0.302211	0.407163	0.444889	0.366008
TCGA-CD-5798-01A-11R-1602-13	0.1133	0.381486	0.187523	0.55078	0.40164	0.498719	0.420747	0.49796	0.527737	0.365778	0.352612	0.427066	0.268441	0.51587	0.629493	0.398222	0.532702	0.371652	0.429811	0.332815	0.298824	0.402408	0.213406	0.364662	0.33032
TCGA-CD-5799-01A-11R-1602-13	0.135535	0.298022	0.165052	0.519087	0.340022	0.336519	0.408402	0.407146	0.476235	0.237222	0.333505	0.389787	0.19958	0.453763	0.52615	0.28215	0.523129	0.362004	0.399546	0.3026	0.180183	0.332117	0.353335	0.393452	0.240559
TCGA-CD-5800-01A-11R-1602-13	0.0529723	0.364376	0.260946	0.519091	0.335661	0.293156	0.387199	0.415183	0.443986	0.151652	0.292878	0.498674	0.221529	0.475849	0.545573	0.363222	0.529095	0.31793	0.3855	0.337411	0.321066	0.297096	0.274564	0.399544	0.399663
TCGA-CD-5801-01A-11R-1602-13	0.0698396	0.592527	0.27839	0.564192	0.54053	0.395682	0.389941	0.418503	0.440009	0.231803	0.307195	0.393778	0.382742	0.451081	0.533979	0.559959	0.566861	0.396766	0.404914	0.36155	0.226067	0.422576	0.224543	0.379444	0.545875
TCGA-CD-5803-01A-11R-1602-13	0.217479	0.587729	0.368924	0.575355	0.55061	0.590192	0.409491	0.490105	0.520817	0.311533	0.318175	0.47751	0.351259	0.503443	0.688022	0.619646	0.577735	0.406002	0.440113	0.407848	0.279815	0.442533	0.273646	0.404298	0.61989
TCGA-CD-5804-01A-12R-2055-13	0.14991	0.402528	0.237176	0.511751	0.416556	0.362503	0.392695	0.438114	0.499614	0.265555	0.431375	0.464784	0.289595	0.49618	0.658476	0.420894	0.527711	0.37023	0.428034	0.343495	0.232207	0.351159	0.284236	0.369835	0.425747
TCGA-CD-5813-01A-11R-1602-13	0.375512	0.486398	0.358429	0.564121	0.487392	0.541986	0.420342	0.542264	0.504482	0.365291	0.396779	0.396391	0.289634	0.498065	0.711511	0.567244	0.543957	0.401002	0.480039	0.419844	0.260812	0.39101	0.192946	0.37198	0.555392
TCGA-CD-8524-01A-11R-2343-13	0.266637	0.385151	0.221987	0.537711	0.39237	0.27029	0.32828	0.409235	0.433029	0.213226	0.220367	0.462153	0.247775	0.487906	0.538478	0.42767	0.572593	0.360545	0.389665	0.283384	0.240681	0.330923	0.251053	0.354008	0.36843
TCGA-CD-8525-01A-11R-2343-13	0.0780633	0.60986	0.323253	0.521423	0.457202	0.361145	0.353557	0.388312	0.453038	0.186719	0.361686	0.341157	0.30913	0.456969	0.584029	0.455917	0.571929	0.368104	0.388898	0.366377	0.347025	0.382632	0.355311	0.404491	0.527015
TCGA-CD-8526-01A-11R-2343-13	0.119157	0.434645	0.291544	0.501155	0.413985	0.374308	0.368239	0.416681	0.406516	0.163246	0.273821	0.409123	0.197285	0.474769	0.512177	0.463385	0.572231	0.406264	0.399865	0.365667	0.300694	0.382496	0.288599	0.407895	0.461565
TCGA-CD-8527-01A-11R-2343-13	0.0335111	0.450634	0.123932	0.556492	0.371866	0.208446	0.400589	0.328881	0.385215	0.248848	0.245884	0.483396	0.237355	0.460961	0.431198	0.375803	0.522963	0.363774	0.316914	0.308281	0.334314	0.343341	0.266002	0.370514	0.320241
TCGA-CD-8528-01A-11R-2343-13	0.101112	0.26898	0.0900063	0.519473	0.353132	0.201678	0.385191	0.389634	0.485779	0.217664	0.383321	0.354259	0.234812	0.438732	0.367522	0.320299	0.558384	0.374261	0.438979	0.28898	0.217419	0.358692	0.29327	0.401037	0.298222
TCGA-CD-8529-01A-11R-2343-13	0.0972062	0.477047	0.398079	0.555629	0.454986	0.409048	0.41216	0.482694	0.545793	0.307752	0.367558	0.456441	0.272121	0.472823	0.600857	0.499132	0.565182	0.442169	0.481844	0.388108	0.212432	0.424494	0.309315	0.367464	0.548168
TCGA-CD-8530-01A-11R-2343-13	0.449957	0.314979	0.219106	0.535521	0.372877	0.410542	0.368689	0.451481	0.473528	0.34179	0.291526	0.393135	0.184006	0.470207	0.730891	0.393785	0.550033	0.430149	0.449418	0.30652	0.268213	0.371716	0.26977	0.360037	0.249903
TCGA-CD-8531-01A-11R-2343-13	0.0210533	0.52913	0.442613	0.544053	0.3529	0.567215	0.317342	0.384069	0.446584	0.172595	0.275593	0.372533	0.260512	0.415238	0.535061	0.395544	0.605137	0.397668	0.449473	0.318142	0.425481	0.379304	0.0778031	0.420385	0.236363
TCGA-CD-8532-01A-11R-2343-13	0.201885	0.555006	0.302097	0.556724	0.471965	0.441926	0.403249	0.460278	0.459945	0.293928	0.316791	0.468461	0.285106	0.439965	0.474759	0.581759	0.571594	0.412061	0.449755	0.36127	0.246793	0.403173	0.365171	0.411155	0.546654
TCGA-CD-8533-01A-11R-2343-13	0.263155	0.222234	0.16988	0.497335	0.218875	0.108734	0.396383	0.29238	0.293084	0.136652	0.179949	0.492531	0.211695	0.450969	0.49535	0.237111	0.557658	0.434862	0.419288	0.340894	0.240202	0.205374	0.119335	0.428776	0.341264
TCGA-CD-8534-01A-11R-2343-13	0.120883	0.38015	0.240427	0.553141	0.359035	0.397863	0.359325	0.407454	0.431912	0.309664	0.220902	0.368592	0.179252	0.452977	0.666479	0.45261	0.568994	0.408429	0.418823	0.323092	0.227008	0.261305	0.247206	0.34541	0.250379
TCGA-CD-8535-01A-11R-2343-13	0.105812	0.363463	0.0977675	0.508437	0.190783	0.0402349	0.352549	0.307561	0.366687	0.134548	0.153957	0.433934	0.19855	0.475659	0.329411	0.200589	0.546452	0.380673	0.385225	0.279414	0.290971	0.2712	0.165516	0.405948	0.113207
TCGA-CD-A486-01A-11R-A24K-31	0.311387	0.417902	0.181547	0.521092	0.314377	0.219694	0.344889	0.37352	0.499472	0.102664	0.341248	0.433107	0.149955	0.459561	0.536402	0.306645	0.528927	0.360428	0.435441	0.347666	0.30781	0.354101	0.410613	0.370551	0.354415
TCGA-CD-A487-01A-21R-A24K-31	0.113567	0.37734	0.0900004	0.542356	0.335705	0.187077	0.364307	0.350703	0.427628	0.33139	0.409731	0.366955	0.199351	0.483394	0.493273	0.316969	0.568555	0.409151	0.406252	0.282852	0.251741	0.306248	0.308253	0.427859	0.198512
TCGA-CD-A489-01A-11R-A24K-31	0.170566	0.324458	0.315249	0.532088	0.407807	0.35501	0.392095	0.412236	0.40859	0.325424	0.227397	0.38637	0.18941	0.482894	0.61777	0.457496	0.57209	0.472563	0.472264	0.328493	0.323428	0.324881	0.122669	0.337625	0.241684
TCGA-CD-A48A-01A-12R-A36D-31	0.302173	0.313363	0.141524	0.497564	0.261732	0.151608	0.332964	0.361165	0.412673	0.134388	0.152802	0.446779	0.098473	0.439055	0.432323	0.294279	0.537951	0.369873	0.367601	0.248972	0.239762	0.224241	0.128378	0.362793	0.286196
TCGA-CD-A48C-01A-11R-A24K-31	0.276437	0.39229	0.185878	0.526362	0.355407	0.346312	0.358014	0.430619	0.506756	0.254153	0.235669	0.425049	0.190238	0.434802	0.420686	0.380533	0.552843	0.378754	0.400264	0.30081	0.226892	0.363803	0.156757	0.402794	0.344033
TCGA-CD-A4MG-01A-11R-A251-31	0.116099	0.288747	0.299353	0.527416	0.347079	0.315423	0.351168	0.390947	0.517166	0.205138	0.348291	0.311876	0.194424	0.437632	0.620539	0.383711	0.572244	0.42248	0.425473	0.352353	0.215678	0.34321	0.274701	0.398454	0.306225
TCGA-CD-A4MH-01A-11R-A251-31	0.13829	0.363266	0.256541	0.515817	0.318108	0.215246	0.408275	0.364608	0.360367	0.144573	0.226239	0.290703	0.173534	0.407196	0.38197	0.352698	0.56653	0.374128	0.419672	0.377911	0.239049	0.288739	0.307312	0.384297	0.357313
TCGA-CG-4301-01A-01R-1157-13	0.16633	0.385859	0.209776	0.543496	0.356731	0.397869	0.436113	0.486609	0.53814	0.351448	0.372354	0.333382	0.142086	0.42295	0.478998	0.434787	0.619094	0.431014	0.398282	0.342749	0.217948	0.39632	0.340967	0.383413	0.36856
TCGA-CG-4304-01A-01R-1157-13	0.163885	0.430605	0.314599	0.55403	0.364564	0.437892	0.458302	0.449926	0.475522	0.262502	0.515431	0.317333	0.22022	0.421626	0.479993	0.454745	0.601456	0.427859	0.451377	0.338074	0.227205	0.389644	0.472207	0.35301	0.449669
TCGA-CG-4305-01A-01R-1157-13	0.306496	0.417143	0.252436	0.526838	0.471192	0.428606	0.427623	0.484438	0.501429	0.287894	0.374143	0.43071	0.347736	0.423752	0.454601	0.50114	0.600344	0.441994	0.457209	0.327491	0.229559	0.387817	0.167129	0.392341	0.457412
TCGA-CG-4306-01A-01R-1157-13	0.0885487	0.470322	0.263543	0.552252	0.413407	0.365889	0.408467	0.454467	0.523859	0.277501	0.461426	0.399455	0.234067	0.40802	0.452438	0.432632	0.599753	0.416719	0.437421	0.346873	0.221278	0.409609	0.355729	0.402564	0.359389
TCGA-CG-4436-01A-01R-1157-13	0.00676478	0.375193	0.183984	0.49731	0.30988	0.299362	0.423745	0.406686	0.392491	0.147687	0.487151	0.289051	0.281115	0.388414	0.464334	0.405885	0.581184	0.395888	0.427953	0.298467	0.223658	0.41581	0.470376	0.403393	0.257949
TCGA-CG-4437-01A-01R-1802-13	0.0357647	0.454868	0.274761	0.54385	0.492001	0.407101	0.426075	0.444424	0.526341	0.279478	0.43638	0.449397	0.310607	0.449915	0.511096	0.448943	0.538429	0.370015	0.416869	0.349169	0.209401	0.379837	0.28883	0.369026	0.468746
TCGA-CG-4438-01A-01R-1157-13	0.210514	0.435798	0.171475	0.504698	0.43326	0.349042	0.421467	0.441914	0.49361	0.185631	0.256621	0.413043	0.253121	0.443305	0.429857	0.50257	0.632424	0.448667	0.428131	0.33562	0.344383	0.3777	0.12151	0.373819	0.394601
TCGA-CG-4440-01A-01R-1157-13	0.0367495	0.385347	0.127207	0.497481	0.347605	0.294903	0.404708	0.4266	0.455483	0.294868	0.403007	0.376451	0.238305	0.407413	0.36497	0.337517	0.616054	0.412326	0.415551	0.2544	0.241631	0.347053	0.243071	0.377865	0.285201
TCGA-CG-4441-01A-01R-1802-13	0.126841	0.362314	0.209836	0.531438	0.389764	0.34326	0.42551	0.385886	0.49178	0.210587	0.449982	0.396486	0.281622	0.441474	0.496431	0.374528	0.547799	0.383489	0.482752	0.341318	0.228218	0.365937	0.34996	0.378884	0.394688
TCGA-CG-4442-01A-01R-1157-13	0.195977	0.340062	0.11995	0.512979	0.307538	0.271256	0.379318	0.353614	0.46163	0.11153	0.374964	0.294157	0.268337	0.403633	0.393304	0.335286	0.595973	0.413557	0.373026	0.247294	0.209735	0.353912	0.238194	0.396654	0.310464
TCGA-CG-4443-01A-01R-1157-13	0.125651	0.199898	0.0700992	0.509699	0.139406	0.244642	0.35109	0.3526	0.353402	0.123239	0.28239	0.345061	0.189463	0.448372	0.450448	0.180962	0.564183	0.450723	0.402007	0.329628	0.257876	0.273204	0.33983	0.325564	0.165809
TCGA-CG-4444-01A-01R-1157-13	0.217975	0.385539	0.269168	0.522665	0.411643	0.349716	0.439995	0.460735	0.488792	0.267753	0.431708	0.477737	0.298809	0.415398	0.512956	0.432313	0.609247	0.429241	0.454106	0.333271	0.266446	0.37173	0.347361	0.417311	0.404334
TCGA-CG-4460-01A-01R-1157-13	0.0844725	0.361928	0.230898	0.53414	0.332537	0.367973	0.43458	0.424814	0.486609	0.225525	0.346889	0.513279	0.180578	0.425571	0.394255	0.352001	0.606069	0.396829	0.416408	0.363002	0.256684	0.33713	0.221163	0.405762	0.269066
TCGA-CG-4462-01A-01R-1157-13	0.485118	0.432374	0.181539	0.545998	0.387328	0.564686	0.483835	0.515095	0.580669	0.408912	0.620587	0.403323	0.21866	0.460029	0.71428	0.418785	0.588709	0.420058	0.50014	0.31498	0.268981	0.397251	0.319077	0.368094	0.410823
TCGA-CG-4465-01A-01R-1157-13	0.0831112	0.417056	0.171978	0.530612	0.396952	0.329687	0.412298	0.447435	0.543664	0.248251	0.441276	0.401578	0.211808	0.407652	0.47039	0.420548	0.60319	0.405926	0.411974	0.33948	0.253172	0.377341	0.342646	0.419838	0.382186
TCGA-CG-4466-01A-01R-1157-13	0.141171	0.327632	0.0885266	0.507768	0.321106	0.29943	0.310255	0.332647	0.347869	0.0554127	0.337927	0.360065	0.147671	0.374838	0.350694	0.331489	0.585403	0.404567	0.373108	0.276971	0.241342	0.32255	0.209786	0.388655	0.0605615
TCGA-CG-4469-01A-01R-1157-13	0.0129262	0.409572	0.0876606	0.516324	0.305927	0.477987	0.411598	0.406955	0.495217	0.144388	0.446053	0.401663	0.221341	0.362905	0.504131	0.373648	0.623263	0.439157	0.466148	0.2965	0.239784	0.364749	0.356286	0.417174	0.34174
TCGA-CG-4475-01A-01R-1157-13	0.187134	0.332761	0.134888	0.519599	0.297058	0.415877	0.421744	0.420708	0.530588	0.343024	0.459216	0.389244	0.197885	0.439202	0.625081	0.337621	0.615967	0.423966	0.452235	0.355552	0.208021	0.406587	0.346473	0.383871	0.295454
TCGA-CG-4476-01A-01R-1157-13	0.457962	0.365464	0.320847	0.548099	0.396912	0.460831	0.497914	0.51495	0.543252	0.417957	0.429879	0.408821	0.160659	0.447326	0.512437	0.493284	0.606719	0.458658	0.470538	0.368468	0.256211	0.354188	0.311363	0.402428	0.319851
TCGA-CG-4477-01A-01R-1157-13	0.160533	0.525359	0.293646	0.552984	0.52297	0.390078	0.422665	0.421229	0.493889	0.186944	0.470074	0.444333	0.27904	0.40881	0.492668	0.501262	0.628916	0.432164	0.365536	0.353503	0.253528	0.420464	0.196946	0.38781	0.46654
TCGA-CG-5716-01A-21R-1802-13	0.0364682	0.404329	0.422002	0.532954	0.408289	0.40881	0.423652	0.452795	0.424009	0.339075	0.386652	0.424379	0.223672	0.448382	0.553099	0.477067	0.576477	0.404011	0.455613	0.395302	0.205129	0.347116	0.41379	0.384168	0.416274
TCGA-CG-5717-01A-11R-1602-13	0.0231844	0.486961	0.339348	0.559994	0.448504	0.428678	0.386573	0.442982	0.425006	0.36274	0.413862	0.480284	0.308486	0.463023	0.567937	0.500059	0.573814	0.453142	0.42756	0.37726	0.249963	0.365514	0.323447	0.325508	0.467578
TCGA-CG-5718-01A-11R-1602-13	0.0180644	0.472056	0.225407	0.538595	0.421876	0.371245	0.380887	0.442571	0.446602	0.255823	0.492632	0.481815	0.336082	0.46907	0.56041	0.386079	0.547708	0.313489	0.411042	0.364637	0.216185	0.383333	0.459575	0.362724	0.373837
TCGA-CG-5719-01A-11R-1602-13	0.250598	0.374598	0.252738	0.555307	0.428986	0.436837	0.42056	0.487201	0.538673	0.30866	0.445367	0.457022	0.308625	0.497257	0.684085	0.42698	0.539856	0.35133	0.448088	0.338486	0.246647	0.395307	0.321988	0.382216	0.409006
TCGA-CG-5720-01A-11R-1602-13	0.0765591	0.493974	0.277113	0.55013	0.432796	0.463296	0.465654	0.446977	0.487465	0.39133	0.522377	0.465328	0.292838	0.459114	0.66038	0.468448	0.556981	0.356526	0.466484	0.364666	0.242758	0.392146	0.400841	0.41509	0.608254
TCGA-CG-5721-01A-11R-1602-13	0.0473988	0.630873	0.299397	0.555156	0.567446	0.505446	0.460013	0.473576	0.520032	0.191134	0.36893	0.468283	0.449859	0.487983	0.665225	0.592689	0.594264	0.40177	0.433164	0.36122	0.227311	0.472359	0.300545	0.424418	0.603106
TCGA-CG-5722-01A-21R-1602-13	0.073409	0.575721	0.402443	0.585572	0.582513	0.463749	0.403819	0.472281	0.45509	0.35067	0.320324	0.510188	0.38977	0.476621	0.584462	0.602846	0.572202	0.395549	0.450292	0.397155	0.307136	0.39855	0.32452	0.412158	0.563784
TCGA-CG-5723-01A-11R-1602-13	0.0301242	0.627685	0.250074	0.570265	0.523273	0.502509	0.426375	0.45879	0.528757	0.234333	0.418773	0.46174	0.250654	0.449877	0.605355	0.496478	0.58053	0.382855	0.43058	0.338685	0.250692	0.439625	0.279324	0.407599	0.457585
TCGA-CG-5724-01A-11R-1602-13	0.0739573	0.425893	0.148863	0.545049	0.386351	0.456354	0.344243	0.426547	0.49111	0.230302	0.413551	0.441393	0.295104	0.466392	0.470822	0.361125	0.540242	0.364189	0.463076	0.264618	0.176561	0.363492	0.170176	0.398551	0.407622
TCGA-CG-5725-01A-11R-1602-13	0.0298416	0.326352	0.151121	0.542267	0.293795	0.235227	0.373284	0.336052	0.349787	0.183231	0.234894	0.440371	0.170011	0.463361	0.48765	0.280228	0.534314	0.427514	0.399249	0.305127	0.226979	0.308306	0.214173	0.365516	0.336981
TCGA-CG-5726-01A-11R-1602-13	0.00561557	0.344331	0.203526	0.525876	0.303118	0.273172	0.407628	0.427875	0.357743	0.204871	0.318188	0.503029	0.191794	0.446094	0.400398	0.305198	0.558706	0.369841	0.357251	0.306851	0.228312	0.326173	0.422536	0.399219	0.31678
TCGA-CG-5732-01A-11R-1602-13	0.0234683	0.43206	0.381869	0.545758	0.449963	0.339239	0.442433	0.459657	0.420838	0.265588	0.409548	0.472949	0.31896	0.476534	0.455249	0.467969	0.566246	0.386664	0.405025	0.383481	0.244569	0.390695	0.434247	0.354397	0.461132
TCGA-CG-5734-01A-11R-1602-13	0.00259452	0.573915	0.37914	0.564033	0.520056	0.493633	0.456321	0.506308	0.522752	0.371048	0.480598	0.481777	0.354788	0.45307	0.654799	0.518766	0.539666	0.356834	0.453946	0.40315	0.309748	0.446378	0.549923	0.361637	0.500195
TCGA-D7-5577-01A-01R-1602-13	0.0315364	0.572191	0.253398	0.53213	0.51581	0.441227	0.409185	0.477719	0.487185	0.28106	0.374173	0.417697	0.376848	0.443206	0.517974	0.542865	0.569312	0.371368	0.382042	0.36075	0.249388	0.387691	0.304071	0.396816	0.592118
TCGA-D7-5578-01A-01R-1602-13	0.113567	0.456741	0.327749	0.535921	0.446333	0.422244	0.419752	0.465246	0.468169	0.339822	0.420009	0.444056	0.343321	0.474375	0.59294	0.450326	0.544078	0.376329	0.417579	0.357142	0.233451	0.386404	0.261976	0.390246	0.488645
TCGA-D7-6519-01A-11R-1802-13	0.125519	0.398684	0.102332	0.534545	0.36548	0.235193	0.371091	0.410439	0.409744	0.301166	0.225711	0.425161	0.301795	0.45397	0.402388	0.361448	0.542496	0.372186	0.367436	0.314596	0.252423	0.330119	0.188551	0.384042	0.24761
TCGA-D7-6520-01A-11R-1802-13	0.236707	0.458372	0.218065	0.528431	0.316863	0.380354	0.425864	0.437967	0.449078	0.231012	0.297959	0.475459	0.314724	0.479699	0.468486	0.357783	0.498819	0.381537	0.453079	0.360328	0.22979	0.360224	0.342736	0.351813	0.443959
TCGA-D7-6521-01A-11R-1802-13	0.324695	0.376231	0.346008	0.547075	0.425574	0.348977	0.434136	0.470789	0.544344	0.363717	0.432152	0.410109	0.228839	0.484977	0.601765	0.502282	0.541483	0.393512	0.429668	0.399714	0.256836	0.365719	0.351676	0.352728	0.423455
TCGA-D7-6522-01A-11R-1802-13	0.243547	0.547432	0.457787	0.565124	0.556028	0.58886	0.442755	0.554646	0.577467	0.414011	0.428481	0.42209	0.334298	0.49229	0.72557	0.594839	0.547574	0.40652	0.489757	0.418703	0.274295	0.420907	0.364061	0.372802	0.675823
TCGA-D7-6524-01A-11R-1802-13	0.072586	0.385283	0.197013	0.548777	0.372274	0.364478	0.453814	0.466968	0.500691	0.337768	0.552307	0.431551	0.223031	0.477197	0.702513	0.428924	0.554607	0.399497	0.467098	0.332992	0.22467	0.395613	0.337038	0.402741	0.398668
TCGA-D7-6525-01A-11R-1802-13	0.0935602	0.411494	0.141656	0.52476	0.383655	0.422088	0.372266	0.415834	0.49061	0.295775	0.321293	0.527195	0.260386	0.470994	0.436432	0.371974	0.536379	0.374042	0.401147	0.293136	0.298825	0.31008	0.188279	0.392935	0.322879
TCGA-D7-6526-01A-11R-1802-13	0.0831112	0.292325	0.195196	0.516932	0.236986	0.328538	0.423184	0.404148	0.448987	0.204288	0.336647	0.463004	0.155906	0.434848	0.372929	0.295422	0.547036	0.404624	0.412556	0.268131	0.309316	0.320311	0.28786	0.396378	0.338582
TCGA-D7-6527-01A-11R-1802-13	0.0743684	0.401625	0.259196	0.5298	0.370641	0.414354	0.410945	0.445029	0.428312	0.33383	0.394824	0.452628	0.19783	0.464289	0.556474	0.371416	0.545995	0.370906	0.443703	0.352767	0.237846	0.337492	0.421597	0.371742	0.424147
TCGA-D7-6528-01A-11R-1802-13	0.0375931	0.336454	0.0981515	0.504212	0.332902	0.301646	0.355557	0.297943	0.388526	0.129266	0.296188	0.340313	0.237883	0.447489	0.391876	0.256847	0.550284	0.37035	0.344295	0.270181	0.244183	0.311275	0.328766	0.405925	0.245404
TCGA-D7-6815-01A-11R-1884-13	0.161178	0.330957	0.205013	0.494027	0.299481	0.33762	0.398192	0.429394	0.471845	0.193943	0.335601	0.449304	0.166123	0.442986	0.406108	0.357415	0.558682	0.356642	0.401171	0.321766	0.199188	0.311843	0.410422	0.375255	0.36856
TCGA-D7-6818-01A-11R-1884-13	0.145612	0.352187	0.242933	0.498083	0.363731	0.376785	0.460924	0.503787	0.536683	0.317385	0.48985	0.476002	0.222243	0.464055	0.585716	0.344814	0.522474	0.355386	0.480362	0.395922	0.3522	0.34666	0.338413	0.459152	0.373578
TCGA-D7-6822-01A-11R-1884-13	0.0551957	0.433598	0.160226	0.515622	0.300167	0.16899	0.398829	0.379813	0.392763	0.161437	0.406914	0.373515	0.234633	0.445271	0.465718	0.320321	0.557459	0.414634	0.428677	0.296606	0.245039	0.303419	0.292521	0.399455	0.303932
TCGA-D7-8570-01A-11R-2343-13	0.0244615	0.521033	0.313918	0.546008	0.550269	0.552118	0.400509	0.501816	0.547924	0.233037	0.328282	0.316416	0.379102	0.460578	0.66821	0.592163	0.567325	0.445671	0.481649	0.374	0.251133	0.406675	0.280524	0.402841	0.51659
TCGA-D7-8572-01A-11R-2343-13	0.130272	0.392575	0.244475	0.516627	0.392941	0.374037	0.411982	0.422598	0.510194	0.217918	0.393026	0.421915	0.208595	0.464551	0.519791	0.439597	0.572538	0.418101	0.448479	0.360946	0.328345	0.386192	0.298552	0.404039	0.458926
TCGA-D7-8573-01A-11R-2343-13	0.14496	0.35923	0.213315	0.505716	0.27452	0.314682	0.359857	0.379413	0.346191	0.149034	0.310713	0.318751	0.231552	0.423894	0.396159	0.387242	0.557264	0.407201	0.3762	0.258166	0.175023	0.286727	0.268555	0.409268	0.36856
TCGA-D7-8574-01A-13R-2343-13	0.820322	0.457312	0.487013	0.566665	0.495476	0.386673	0.409832	0.413016	0.465093	0.26864	0.279711	0.362943	0.222221	0.471227	0.615564	0.629873	0.602135	0.510627	0.513275	0.422028	0.244091	0.358988	0.294605	0.343605	0.503655
TCGA-D7-8575-01A-11R-2343-13	0.230203	0.396798	0.243565	0.539001	0.33055	0.420342	0.385601	0.482891	0.542441	0.254871	0.366425	0.366245	0.141645	0.450765	0.511139	0.403437	0.586059	0.428172	0.464146	0.276236	0.169203	0.333975	0.280461	0.303364	0.239218
TCGA-D7-8576-01A-11R-2343-13	0.127897	0.357883	0.184829	0.533533	0.278912	0.301215	0.382509	0.43771	0.496978	0.305627	0.34912	0.427314	0.195125	0.448148	0.472855	0.290907	0.55493	0.378537	0.407518	0.277322	0.194734	0.261913	0.202965	0.386979	0.284379
TCGA-D7-8578-01A-21R-2343-13	0.532367	0.29592	0.245562	0.541543	0.346079	0.280056	0.413608	0.432153	0.471224	0.299532	0.33737	0.434019	0.204805	0.500161	0.460311	0.384993	0.533176	0.418175	0.448352	0.349731	0.25915	0.346009	0.214247	0.363268	0.266427
TCGA-D7-8579-01A-11R-2343-13	0.208392	0.313559	0.26144	0.531574	0.366588	0.432491	0.480729	0.443659	0.459936	0.394161	0.451091	0.423549	0.190536	0.485275	0.624908	0.425883	0.569089	0.411505	0.460201	0.346639	0.243227	0.349184	0.202916	0.34284	0.306787
TCGA-D7-A4YU-01A-21R-A251-31	0.122474	0.575871	0.367837	0.554934	0.501375	0.429689	0.406961	0.394677	0.456608	0.246248	0.31435	0.419976	0.283828	0.458874	0.540209	0.562138	0.632	0.489742	0.463801	0.36026	0.220936	0.394941	0.120044	0.402005	0.504434
TCGA-D7-A4YX-01A-11R-A251-31	0.0166389	0.559872	0.171249	0.554213	0.494876	0.357415	0.362482	0.395784	0.420565	0.189144	0.326796	0.354854	0.354001	0.444759	0.450707	0.509145	0.599597	0.447699	0.425539	0.293831	0.263692	0.347102	0.188941	0.429044	0.400355
TCGA-D7-A4Z0-01A-22R-A251-31	0.0984196	0.459392	0.367433	0.529827	0.401534	0.371682	0.439445	0.451526	0.466398	0.338083	0.433082	0.431265	0.243035	0.46924	0.70061	0.471806	0.584074	0.408481	0.454321	0.356329	0.203576	0.380285	0.339844	0.371774	0.397846
TCGA-D7-A6EV-01A-11R-A31P-31	0.00805655	0.270012	0.186486	0.509343	0.274801	0.334117	0.355145	0.372889	0.413653	0.202086	0.276396	0.447838	0.155463	0.410533	0.360081	0.324932	0.592832	0.367667	0.409295	0.274846	0.186159	0.330139	0.416564	0.409568	0.357745
TCGA-D7-A6EX-01A-11R-A31P-31	2.58554	0.200743	0.279079	0.521197	0.357745	0.25009	0.350956	0.295348	0.340707	0.273033	0.159494	0.586652	0.175269	0.469877	0.441969	0.404192	0.566976	0.367572	0.385534	0.372846	0.272978	0.305961	0.119162	0.384753	0.327032
TCGA-D7-A6EY-01A-21R-A31P-31	0.1129	0.548969	0.41549	0.558717	0.48886	0.39512	0.413304	0.458729	0.476008	0.24344	0.385987	0.504244	0.390046	0.463818	0.459359	0.55112	0.594255	0.412844	0.415907	0.377881	0.23691	0.380595	0.345114	0.408737	0.460873
TCGA-D7-A6EZ-01A-11R-A31P-31	0.0604625	0.626144	0.195326	0.546214	0.492207	0.451391	0.375093	0.370801	0.498899	0.183634	0.355673	0.320109	0.403544	0.442777	0.531989	0.507003	0.588765	0.429466	0.454368	0.315979	0.206898	0.438274	0.296508	0.4249	0.433101
TCGA-D7-A6F0-01A-11R-A31P-31	0.0398403	0.533745	0.222599	0.502112	0.367477	0.458358	0.346934	0.411136	0.436465	0.0324408	0.224624	0.44511	0.228173	0.42697	0.395856	0.406213	0.565225	0.389553	0.401803	0.343942	0.243446	0.353588	0.168213	0.42227	0.455466
TCGA-D7-A6F2-01A-12R-A31P-31	0.156785	0.352221	0.194972	0.524677	0.41275	0.269234	0.441873	0.430996	0.481653	0.224565	0.314332	0.416571	0.242781	0.425602	0.681403	0.480621	0.577944	0.431585	0.463212	0.346111	0.212563	0.314167	0.141089	0.387671	0.44941
TCGA-D7-A747-01A-22R-A33Y-31	0.276437	0.347225	0.378439	0.526333	0.40103	0.273587	0.360185	0.351321	0.381358	0.283612	0.21928	0.341914	0.187859	0.496864	0.632695	0.521073	0.603245	0.455035	0.445792	0.341015	0.257904	0.323762	-0.00597115	0.336597	0.382056
TCGA-D7-A748-01A-12R-A32D-31	0.707613	0.506104	0.234175	0.543435	0.430497	0.48028	0.433916	0.548587	0.601548	0.347478	0.518553	0.411204	0.259027	0.468253	0.540555	0.433736	0.548923	0.368344	0.4409	0.352566	0.191956	0.397476	0.222042	0.368587	0.442012
TCGA-D7-A74A-01A-11R-A32D-31	0.0347792	0.43371	0.18674	0.52859	0.33878	0.286986	0.384001	0.408325	0.357955	0.195608	0.219203	0.467156	0.188018	0.40529	0.321408	0.402582	0.573287	0.400778	0.334382	0.305913	0.184274	0.319918	0.24458	0.413758	0.391919
TCGA-EQ-8122-01A-11R-2343-13	0.125916	0.286218	0.123769	0.496126	0.256005	0.236913	0.408016	0.38916	0.453519	0.207409	0.366806	0.447904	0.16988	0.475287	0.511918	0.24261	0.543596	0.381765	0.400089	0.296275	0.260359	0.304117	0.23769	0.363884	0.155946
TCGA-F1-6177-01A-11R-1802-13	0.00561557	0.375824	0.0539842	0.516313	0.353764	0.362079	0.394746	0.333156	0.43813	0.115624	0.295054	0.432519	0.31958	0.417821	0.466497	0.373113	0.5713	0.3981	0.39082	0.314739	0.168579	0.346756	0.379202	0.400682	0.350738
TCGA-F1-6874-01A-11R-1884-13	0.0590783	0.403753	0.0973624	0.522002	0.469056	0.35469	0.402274	0.34969	0.499793	0.112641	0.501986	0.425236	0.303011	0.422536	0.582775	0.42235	0.581205	0.43024	0.50733	0.320288	0.189389	0.384567	0.344042	0.354359	0.398365
TCGA-F1-6875-01A-11R-2055-13	0.0413832	0.20571	0.124707	0.515098	0.211843	0.171072	0.34166	0.265758	0.358068	0.102075	0.272763	0.466734	0.162666	0.491366	0.473937	0.184025	0.548233	0.387161	0.439102	0.327518	0.256261	0.316343	0.244238	0.339737	0.150106
TCGA-F1-A448-01A-11R-A24K-31	0.0394192	0.429057	0.333433	0.552275	0.401867	0.387023	0.387754	0.444628	0.519126	0.296709	0.496188	0.456056	0.27216	0.430969	0.652637	0.427502	0.583876	0.411409	0.441872	0.349156	0.185128	0.383297	0.351614	0.390325	0.446857
TCGA-F1-A72C-01A-21R-A33Y-31	0.064607	0.389335	0.259201	0.532768	0.447722	0.282519	0.380021	0.347763	0.474179	0.254606	0.334699	0.390576	0.297529	0.443739	0.533677	0.404283	0.5521	0.389868	0.380402	0.349366	0.200871	0.388573	0.223352	0.374559	0.365359
TCGA-FP-7735-01A-11R-2055-13	0.0458623	0.346805	0.339005	0.530938	0.416798	0.444715	0.400727	0.427803	0.467381	0.281387	0.338812	0.39083	0.374145	0.475479	0.697452	0.473613	0.539062	0.416382	0.426232	0.399708	0.265898	0.337789	0.265145	0.407797	0.438508
TCGA-FP-7829-01A-11R-2055-13	0.0553345	0.300034	0.191744	0.529718	0.242731	0.341029	0.417685	0.446265	0.547083	0.207142	0.377973	0.439581	0.250827	0.433382	0.473158	0.295589	0.571295	0.392093	0.4235	0.349703	0.262796	0.29623	0.169675	0.395201	0.340269
TCGA-FP-7916-01A-11R-2203-13	0.357496	0.579102	0.344583	0.55622	0.515099	0.40381	0.413528	0.423464	0.468572	0.321473	0.29081	0.372523	0.375284	0.491884	0.557036	0.566423	0.588454	0.45068	0.46844	0.365462	0.229574	0.395097	0.18606	0.392363	0.562746
TCGA-FP-7998-01A-11R-2203-13	0.236095	0.611484	0.347851	0.57068	0.559608	0.475609	0.45204	0.444349	0.505557	0.250204	0.334031	0.365295	0.415078	0.490725	0.657006	0.608132	0.616252	0.484044	0.505328	0.393028	0.265791	0.428771	0.195212	0.41964	0.567634
TCGA-FP-8099-01A-11R-2343-13	0.249749	0.410191	0.168106	0.515345	0.344099	0.276712	0.388743	0.335546	0.451126	0.190393	0.283054	0.463008	0.201199	0.442186	0.441104	0.330979	0.541244	0.398327	0.414402	0.263762	0.236919	0.328612	0.157726	0.367164	0.29567
TCGA-FP-8209-01A-11R-2343-13	0.258459	0.445053	0.447467	0.568094	0.495048	0.485576	0.415906	0.472306	0.445686	0.407063	0.353168	0.363081	0.26302	0.522219	0.716399	0.6107	0.604326	0.53574	0.509927	0.39981	0.292045	0.361652	0.197947	0.316782	0.434096
TCGA-FP-8210-01A-11R-2343-13	0.518938	0.519471	0.438305	0.561793	0.477976	0.510931	0.432108	0.475696	0.501907	0.402588	0.383647	0.424536	0.252803	0.512134	0.734827	0.59225	0.590978	0.485272	0.498901	0.400629	0.265971	0.381954	0.27252	0.366031	0.473591
TCGA-FP-8211-01A-11R-2343-13	0.0517201	0.427687	0.200041	0.553006	0.404095	0.223543	0.351528	0.379222	0.369894	0.238123	0.268547	0.441682	0.212876	0.425931	0.483886	0.476049	0.551634	0.419799	0.382309	0.32859	0.166234	0.334278	0.369558	0.378264	0.364494
TCGA-FP-8631-01A-11R-2402-13	0.27023	0.284878	0.0783413	0.520897	0.193724	0.1217	0.376829	0.332381	0.306835	0.195813	0.237005	0.43452	0.150926	0.431889	0.479517	0.207663	0.54058	0.352486	0.355021	0.259522	0.232892	0.240655	0.159521	0.308352	0.28996
TCGA-FP-A4BF-01A-12R-A36D-31	0.515107	0.501196	0.246336	0.568887	0.5756	0.480595	0.38767	0.461934	0.535257	0.23244	0.316301	0.465822	0.350855	0.460522	0.538651	0.543731	0.590555	0.424093	0.460035	0.354584	0.306972	0.455622	0.0179857	0.370693	0.56785
TCGA-FP-A8CX-01A-11R-A36D-31	0.00977712	0.420214	0.254056	0.525779	0.365803	0.31684	0.398537	0.436467	0.433885	0.23953	0.315186	0.425802	0.203076	0.415908	0.482891	0.407584	0.546361	0.36253	0.411482	0.34222	0.194205	0.354406	0.380846	0.371076	0.276982
TCGA-FP-A9TM-01A-11R-A39E-31	0.0104934	0.393724	0.480637	0.539549	0.362179	0.273013	0.370358	0.37391	0.392686	0.20384	0.25277	0.436263	0.165848	0.404673	0.505991	0.467149	0.612838	0.477925	0.440878	0.389837	0.180697	0.310984	0.252692	0.389368	0.406368
TCGA-HF-7131-01A-11R-2055-13	0.0339339	0.400814	0.248618	0.542331	0.398143	0.335402	0.429505	0.439819	0.459735	0.337485	0.473789	0.445365	0.32645	0.456275	0.479085	0.423765	0.559389	0.380593	0.409322	0.331816	0.245919	0.363501	0.308986	0.394083	0.425271
TCGA-HF-7132-01A-11R-2055-13	0.0908534	0.431572	0.357489	0.5745	0.477358	0.365628	0.476959	0.471205	0.476439	0.322572	0.357515	0.416928	0.289563	0.45656	0.506467	0.562083	0.596708	0.452513	0.450827	0.394996	0.25521	0.370053	0.325053	0.42005	0.453865
TCGA-HF-7133-01A-11R-2055-13	0.0581086	0.495671	0.298926	0.534155	0.425631	0.435911	0.429483	0.492959	0.526674	0.368303	0.429417	0.383127	0.314231	0.473182	0.467448	0.4779	0.57611	0.398511	0.429955	0.378326	0.313673	0.419247	0.479821	0.438459	0.476359
TCGA-HF-7134-01A-11R-2055-13	0.0167816	0.39857	0.27827	0.539131	0.349042	0.287053	0.408704	0.381464	0.423371	0.229285	0.413296	0.488809	0.305426	0.44509	0.516546	0.386579	0.579783	0.420919	0.433918	0.346786	0.267691	0.381851	0.305968	0.411378	0.405935
TCGA-HF-A5NB-01A-11R-A31P-31	0.0250288	0.318286	0.0699865	0.535347	0.37698	0.235846	0.375414	0.352541	0.425785	0.100728	0.238623	0.473729	0.285112	0.418352	0.374313	0.421585	0.600669	0.366874	0.352746	0.318147	0.190706	0.335825	0.397024	0.378116	0.327075
TCGA-HJ-7597-01A-21R-2203-13	0.164658	0.489308	0.255388	0.551664	0.500616	0.285821	0.355218	0.274771	0.388504	0.142497	0.271022	0.409947	0.363958	0.464689	0.391746	0.484791	0.560279	0.378388	0.366093	0.280356	0.199831	0.360769	0.181388	0.361799	0.219362
TCGA-HU-8238-01A-11R-2343-13	0.133827	0.520056	0.27681	0.533692	0.334956	0.400488	0.406645	0.406708	0.460825	0.416396	0.381603	0.400176	0.248787	0.424122	0.455768	0.389761	0.561896	0.386286	0.424305	0.322588	0.24055	0.329771	0.342067	0.36683	0.354241
TCGA-HU-8244-01A-11R-2343-13	0.0444641	0.275369	0.0671753	0.509555	0.234636	0.123571	0.348473	0.311007	0.26257	0.106527	0.252082	0.449342	0.196046	0.407574	0.530129	0.269218	0.556797	0.376447	0.339854	0.258045	0.225097	0.174322	0.309674	0.418947	0.160748
TCGA-HU-8249-01A-11R-A36D-31	0.187388	0.426595	0.193368	0.524486	0.438504	0.355787	0.338641	0.319323	0.340665	0.0961754	0.294376	0.293769	0.299672	0.420219	0.576459	0.444477	0.60413	0.418793	0.410929	0.301145	0.138189	0.381084	0.316651	0.404858	0.436994
TCGA-HU-8602-01A-11R-2402-13	0.0159257	0.561996	0.206533	0.553908	0.457823	0.400644	0.36861	0.358186	0.525269	0.0775459	0.462954	0.374593	0.392108	0.47274	0.524506	0.483161	0.62084	0.436628	0.424109	0.291191	0.235123	0.427993	0.265293	0.455701	0.420556
TCGA-HU-8604-01A-11R-2402-13	0.0870554	0.501093	0.261811	0.569559	0.530429	0.399963	0.405848	0.406347	0.528253	0.141653	0.430414	0.36785	0.375501	0.454306	0.597526	0.560238	0.596662	0.412722	0.456778	0.359011	0.301907	0.489356	0.456687	0.419841	0.445473
TCGA-HU-8608-01A-11R-2402-13	0.0104934	0.613691	0.326576	0.557018	0.529747	0.499597	0.378022	0.393066	0.507476	0.108757	0.424644	0.334091	0.363456	0.432935	0.565817	0.598465	0.631051	0.47685	0.496459	0.389941	0.288834	0.440086	0.360415	0.429523	0.60449
TCGA-HU-8610-01A-22R-2402-13	0.00288251	0.545346	0.238957	0.52046	0.416577	0.504416	0.382407	0.412002	0.505451	0.212037	0.424327	0.33535	0.331387	0.447613	0.651512	0.511521	0.604203	0.42975	0.500915	0.351012	0.244851	0.459202	0.582623	0.401408	0.568456
TCGA-HU-A4G2-01A-11R-A251-31	0.00504062	0.38049	0.197086	0.531681	0.438995	0.36272	0.348898	0.428755	0.42928	0.194537	0.30503	0.374256	0.345487	0.431375	0.646797	0.435961	0.596014	0.406691	0.399635	0.322114	0.264658	0.341188	0.249423	0.410602	0.281741
TCGA-HU-A4G3-01A-11R-A24K-31	0.0244615	0.300774	0.201361	0.537413	0.329243	0.313724	0.406785	0.424869	0.407862	0.366138	0.351547	0.429653	0.206097	0.43098	0.520093	0.330136	0.561865	0.387719	0.393297	0.326331	0.237233	0.259129	0.367079	0.374486	0.158671
TCGA-HU-A4G8-01A-11R-A251-31	0.00446544	0.512142	0.316719	0.552964	0.409034	0.377622	0.384532	0.367993	0.467861	0.1155	0.281608	0.452204	0.258186	0.404149	0.448198	0.44586	0.611991	0.406218	0.399605	0.328142	0.263923	0.352209	0.301877	0.398074	0.345287
TCGA-HU-A4G9-01A-11R-A24K-31	0.0024505	0.312949	0.164547	0.522791	0.210057	0.190257	0.340522	0.319369	0.332093	0.145556	0.261439	0.372591	0.132978	0.37873	0.398451	0.260206	0.591571	0.372302	0.331715	0.272095	0.173586	0.233374	0.380994	0.386286	0.173033
TCGA-HU-A4GC-01A-12R-A251-31	0.0966667	0.30854	0.197933	0.531568	0.38016	0.350184	0.379743	0.405	0.402271	0.260876	0.278624	0.383614	0.203353	0.419876	0.490981	0.406483	0.563286	0.384308	0.413474	0.307654	0.226261	0.290455	0.253384	0.392978	0.276031
TCGA-HU-A4GD-01A-11R-A36D-31	0.703809	0.300509	0.0309704	0.447796	0.129457	0.113963	0.271956	0.221733	0.230956	0.0525408	0.166074	0.416927	0.169121	0.369254	0.653026	0.262705	0.497195	0.332676	0.254439	0.155197	0.282896	0.190123	0.140984	0.358591	-0.0102522
TCGA-HU-A4GF-01A-11R-A24K-31	0.00834346	0.425906	0.208953	0.523515	0.322839	0.309834	0.379854	0.372907	0.398235	0.198935	0.429232	0.418354	0.25575	0.420512	0.522646	0.379913	0.590838	0.394576	0.44251	0.296955	0.196763	0.350522	0.175798	0.404051	0.455552
TCGA-HU-A4GH-01A-11R-A24K-31	0.0274372	0.292506	0.207385	0.522222	0.292707	0.140929	0.357916	0.323959	0.322505	0.141836	0.326488	0.511042	0.215212	0.426745	0.534801	0.345792	0.57912	0.365883	0.394552	0.298173	0.384329	0.301833	0.406184	0.374499	0.260501
TCGA-HU-A4GJ-01A-11R-A251-31	0.0565835	0.508169	0.587123	0.587917	0.51185	0.42912	0.382045	0.40749	0.445785	0.293427	0.288591	0.402592	0.249455	0.433704	0.64113	0.666787	0.656175	0.48508	0.43765	0.490217	0.23495	0.40182	0.358256	0.396724	0.532465
TCGA-HU-A4GP-01A-11R-A251-31	0.0543623	0.320697	0.245232	0.53288	0.304203	0.297699	0.398702	0.394968	0.39511	0.227999	0.292618	0.434141	0.169684	0.442689	0.514124	0.304009	0.566036	0.333675	0.397888	0.313639	0.311333	0.297598	0.268955	0.386616	0.25691
TCGA-HU-A4GQ-01A-11R-A36D-31	0.0514417	0.47584	0.10835	0.529796	0.413068	0.261809	0.376884	0.348446	0.482902	0.254231	0.302362	0.352562	0.266511	0.462694	0.482069	0.385538	0.567539	0.427341	0.430187	0.313599	0.221245	0.392337	0.168653	0.384963	0.264048
TCGA-HU-A4GT-01A-21R-A251-31	0.00877371	0.362534	0.185186	0.528855	0.340936	0.280639	0.382902	0.377432	0.429718	0.184685	0.306771	0.386894	0.202009	0.400546	0.432236	0.359877	0.575984	0.371632	0.369626	0.306242	0.201766	0.34251	0.403821	0.444498	0.359346
TCGA-HU-A4GU-01A-11R-A251-31	0.0258793	0.291263	0.0583979	0.52301	0.361294	0.234432	0.357274	0.306583	0.446021	0.101629	0.266405	0.310968	0.190692	0.430497	0.377428	0.355008	0.578652	0.382995	0.359841	0.300905	0.190595	0.335097	0.4469	0.426583	0.356058
TCGA-HU-A4GX-01A-12R-A251-31	0.0203422	0.542312	0.263837	0.557477	0.512268	0.276528	0.385192	0.346454	0.406514	0.229059	0.297779	0.394878	0.360114	0.452333	0.433317	0.527635	0.601399	0.386465	0.379332	0.367166	0.21625	0.370729	0.228423	0.395234	0.376692
TCGA-HU-A4GY-01A-21R-A24K-31	0.0982848	0.55747	0.462084	0.573097	0.520142	0.543058	0.384156	0.472746	0.585295	0.234188	0.263002	0.377061	0.218017	0.451564	0.6811	0.653428	0.637421	0.496591	0.436941	0.402102	0.248684	0.395452	0.226248	0.3984	0.503439
TCGA-HU-A4H0-01A-11R-A251-31	0.0170667	0.568861	0.195353	0.5323	0.491723	0.350495	0.359847	0.382813	0.426608	0.196345	0.236021	0.334434	0.303566	0.413905	0.450145	0.51021	0.599602	0.459094	0.409025	0.322267	0.240036	0.411235	0.382622	0.409562	0.377774
TCGA-HU-A4H2-01A-11R-A251-31	0.0313952	0.420466	0.256852	0.534224	0.374103	0.284093	0.357445	0.412348	0.433712	0.221821	0.259574	0.526454	0.24766	0.412017	0.498335	0.401657	0.585095	0.382137	0.367607	0.321301	0.248579	0.346893	0.297714	0.406198	0.362028
TCGA-HU-A4H3-01A-21R-A251-31	0.00647756	0.376804	0.147913	0.559064	0.432544	0.219599	0.39709	0.339544	0.443195	0.246933	0.31241	0.45141	0.360279	0.430238	0.417312	0.40482	0.581211	0.375789	0.395112	0.282569	0.18195	0.383811	0.364595	0.376615	0.375914
TCGA-HU-A4H4-01A-21R-A251-31	0.00891709	0.563872	0.273157	0.545852	0.468092	0.408909	0.381002	0.371362	0.492024	0.186581	0.354237	0.427275	0.313024	0.426286	0.583683	0.53253	0.611389	0.388796	0.404693	0.352906	0.231922	0.405413	0.298178	0.428852	0.451919
TCGA-HU-A4H5-01A-21R-A251-31	0.00604663	0.292325	0.218148	0.541264	0.321314	0.26555	0.341604	0.322781	0.405353	0.136349	0.367492	0.439859	0.241095	0.436843	0.413375	0.366443	0.577797	0.428954	0.431325	0.27732	0.200051	0.256925	0.395031	0.354503	0.254055
TCGA-HU-A4H6-01A-11R-A251-31	0.0207689	0.4009	0.381427	0.532024	0.388888	0.344995	0.361288	0.401919	0.425452	0.259373	0.406107	0.441449	0.228233	0.436873	0.616992	0.413279	0.573828	0.398611	0.430614	0.355675	0.194224	0.366709	0.313226	0.395808	0.294372
TCGA-HU-A4H8-01A-11R-A251-31	0.00604663	0.373871	0.170809	0.522133	0.298652	0.288385	0.359542	0.358366	0.384076	0.210884	0.229659	0.4496	0.243137	0.433853	0.471082	0.36436	0.610286	0.423073	0.377047	0.301426	0.190652	0.319162	0.378071	0.423338	0.365143
TCGA-HU-A4HB-01A-12R-A251-31	0.0506062	0.515174	0.500579	0.548185	0.481512	0.373118	0.403665	0.455659	0.461866	0.361171	0.348384	0.428335	0.266237	0.434108	0.588658	0.579536	0.609058	0.468463	0.453416	0.426477	0.231814	0.36215	0.325651	0.367844	0.52204
TCGA-HU-A4HD-01A-11R-A251-31	0.0709388	0.242565	0.170965	0.519878	0.266962	0.344618	0.397932	0.411842	0.45168	0.275474	0.294067	0.463486	0.171407	0.413782	0.45871	0.337088	0.566868	0.390575	0.427024	0.296522	0.225198	0.320517	0.313204	0.420256	0.400311
TCGA-IN-7806-01A-11R-2055-13	0.0901759	0.220844	0.228798	0.529759	0.287901	0.250426	0.380285	0.362885	0.413888	0.21157	0.222375	0.466735	0.154964	0.43344	0.429467	0.271625	0.541388	0.433627	0.419782	0.34718	0.250703	0.247698	0.299885	0.357251	0.230047
TCGA-IN-7808-01A-11R-2203-13	0.0441843	0.463599	0.517389	0.566636	0.521225	0.360189	0.342346	0.425621	0.367269	0.11244	0.164714	0.409344	0.255636	0.417517	0.693689	0.657077	0.630808	0.49938	0.478021	0.422764	0.244337	0.362865	0.330753	0.34278	0.666912
TCGA-IN-8462-01A-11R-2343-13	0.093425	0.389592	0.211239	0.517206	0.361982	0.368276	0.351438	0.418487	0.441394	0.313529	0.31994	0.488176	0.219781	0.469733	0.531903	0.382264	0.536235	0.396183	0.390753	0.315318	0.257057	0.34503	0.28143	0.346773	0.350391
TCGA-IN-8663-01A-11R-2402-13	0.0676387	0.303689	0.0650783	0.505907	0.271454	0.231014	0.341961	0.317212	0.353251	0.157489	0.279833	0.420316	0.205625	0.440175	0.379807	0.262368	0.590587	0.472185	0.392828	0.279062	0.239747	0.295393	0.166232	0.402863	0.258035
TCGA-IN-A6RI-01A-11R-A32D-31	0.00360224	0.316225	0.132957	0.522494	0.194663	0.3226	0.363348	0.38506	0.368088	0.159115	0.294594	0.463604	0.147194	0.398308	0.599645	0.260731	0.553544	0.399511	0.391471	0.296608	0.26083	0.281418	0.322328	0.37331	0.273262
TCGA-IN-A6RJ-01A-21R-A33Y-31	0.0373119	0.404198	0.233785	0.520832	0.366287	0.327623	0.319366	0.385121	0.336567	0.235296	0.289922	0.399965	0.263319	0.439901	0.415409	0.340201	0.555867	0.449634	0.386099	0.311302	0.215279	0.288219	0.262757	0.332386	0.283687
TCGA-IN-A6RL-01A-11R-A32D-31	0.0394192	0.373521	0.243533	0.528146	0.350389	0.303077	0.407138	0.422631	0.383898	0.263797	0.303066	0.479166	0.111175	0.421542	0.438725	0.376495	0.559175	0.40237	0.420138	0.330065	0.162486	0.337744	0.374939	0.330912	0.284379
TCGA-IN-A6RN-01A-12R-A33Y-31	0.0426443	0.274711	0.157281	0.534715	0.307475	0.237336	0.397339	0.38324	0.344953	0.236619	0.248048	0.501596	0.114334	0.422893	0.491889	0.277927	0.559562	0.352736	0.341238	0.317579	0.267613	0.286971	0.309166	0.324295	0.147078
TCGA-IN-A6RO-01A-12R-A33Y-31	0.00504062	0.424262	0.0818209	0.508282	0.342178	0.278685	0.350057	0.332856	0.343911	0.181958	0.216787	0.304997	0.259155	0.383657	0.638794	0.313053	0.580071	0.380276	0.390511	0.274284	0.137936	0.295745	0.196482	0.387427	0.309945
TCGA-IN-A6RR-01A-12R-A32D-31	0.0458623	0.252493	0.148484	0.553999	0.350786	0.26287	0.331969	0.368618	0.381543	0.230823	0.268851	0.427487	0.215903	0.399698	0.542934	0.345032	0.53487	0.380998	0.403335	0.29708	0.183837	0.303546	0.218529	0.320292	0.266384
TCGA-IN-A6RS-01A-12R-A354-31	0.00115369	0.476484	0.193713	0.538742	0.470739	0.436242	0.364092	0.36573	0.441876	0.119104	0.374066	0.378426	0.268004	0.383564	0.563395	0.449482	0.598044	0.424107	0.412777	0.326454	0.318344	0.398081	0.359581	0.3948	0.357745
TCGA-IN-A7NR-01A-11R-A354-31	0.0673634	0.376501	0.318893	0.521423	0.38665	0.391683	0.375648	0.415393	0.415375	0.315299	0.295238	0.50125	0.198827	0.440587	0.45858	0.466998	0.549042	0.411791	0.401857	0.347631	0.164836	0.346317	0.285932	0.34896	0.255483
TCGA-IN-A7NT-01A-21R-A354-31	0.0130692	0.464121	0.0819091	0.517485	0.215299	0.24589	0.312582	0.311525	0.440045	0.15326	0.324313	0.408317	0.20909	0.448485	0.388545	0.215276	0.533951	0.396312	0.354454	0.265848	0.28297	0.388573	0.132577	0.362093	0.279059
TCGA-IN-A7NU-01A-22R-A354-31	0.0237521	0.421879	0.201783	0.525898	0.41008	0.421562	0.401883	0.416956	0.463954	0.311012	0.375751	0.428672	0.256932	0.45443	0.514729	0.433587	0.572398	0.396665	0.411431	0.320091	0.193745	0.382025	0.255402	0.373957	0.421638
TCGA-IN-AB1V-01A-21R-A414-31	0.0405418	0.301447	0.287464	0.53352	0.346163	0.285433	0.343962	0.346192	0.361748	0.219736	0.268101	0.476348	0.20745	0.433582	0.412554	0.322259	0.581013	0.472084	0.425315	0.329589	0.191642	0.252471	0.261968	0.335087	0.215253
TCGA-IN-AB1X-01A-11R-A39E-31	0.0200577	0.547718	0.284742	0.573402	0.511881	0.3535	0.382772	0.354944	0.439047	0.220198	0.359903	0.485233	0.288624	0.415316	0.405027	0.517839	0.60457	0.439966	0.414025	0.360736	0.205859	0.361456	0.28645	0.38692	0.485054
TCGA-IP-7968-01A-11R-2203-13	0.113434	0.418094	0.187339	0.544238	0.438369	0.349295	0.393035	0.379538	0.431668	0.274046	0.355599	0.450121	0.347992	0.471766	0.545702	0.455127	0.583417	0.428662	0.461029	0.358438	0.198357	0.396753	0.267723	0.395861	0.419259
TCGA-KB-A6F7-01A-12R-A32D-31	0.0150693	0.478897	0.224935	0.547202	0.462865	0.404419	0.353661	0.432758	0.472561	0.169973	0.336185	0.456613	0.221391	0.435489	0.40122	0.47328	0.565024	0.357927	0.385944	0.338656	0.268249	0.399501	0.282523	0.42144	0.490289
TCGA-KB-A93G-01A-11R-A39E-31	0.500598	0.307519	0.133933	0.535011	0.335467	0.528354	0.393833	0.421306	0.552092	0.242419	0.578527	0.442719	0.213801	0.474362	0.686984	0.282157	0.565137	0.448695	0.498541	0.357905	0.260664	0.406278	0.20982	0.374986	0.38608
TCGA-KB-A93H-01A-11R-A39E-31	0.0103502	0.393069	0.0990082	0.531172	0.267061	0.15575	0.355584	0.322417	0.354537	0.0971722	0.193179	0.450985	0.145844	0.401783	0.421465	0.355963	0.566627	0.374455	0.400381	0.283775	0.2393	0.286239	0.408413	0.383456	0.133279
TCGA-KB-A93J-01A-11R-A39E-31	0.0197731	0.539612	0.196917	0.541373	0.433818	0.425847	0.419754	0.466123	0.513683	0.210809	0.363205	0.353688	0.335324	0.429792	0.531038	0.507896	0.604495	0.433615	0.429291	0.364422	0.199894	0.325122	0.351993	0.382883	0.479517
TCGA-MX-A5UG-01A-21R-A31P-31	0.541713	0.416027	0.432522	0.555553	0.46619	0.399191	0.415349	0.45729	0.510331	0.374956	0.431538	0.392174	0.260119	0.490469	0.630964	0.548416	0.604056	0.471826	0.524486	0.404149	0.241044	0.409037	0.354048	0.375154	0.508673
TCGA-MX-A5UJ-01A-11R-A31P-31	0.0408223	0.420302	0.275609	0.547101	0.369573	0.371802	0.455435	0.422706	0.450905	0.331146	0.353307	0.417231	0.237927	0.482842	0.636847	0.376676	0.571885	0.381339	0.405718	0.345334	0.214131	0.332876	0.258263	0.37494	0.338798
TCGA-MX-A663-01A-11R-A31P-31	0.250962	0.25403	0.246201	0.522121	0.345786	0.350288	0.417571	0.427763	0.452628	0.355252	0.335529	0.45305	0.176753	0.50995	0.62201	0.366232	0.555205	0.408907	0.472223	0.350799	0.254598	0.347849	0.164343	0.379989	0.23247
TCGA-MX-A666-01A-11R-A31P-31	0.0284277	0.306015	0.413973	0.513896	0.278066	0.276108	0.375644	0.367914	0.380291	0.263795	0.300201	0.431366	0.169845	0.440628	0.460786	0.391609	0.594677	0.418281	0.451692	0.365141	0.288396	0.322227	0.252399	0.405312	0.334689
TCGA-R5-A7O7-01A-11R-A33Y-31	0.221444	0.381638	0.199568	0.517991	0.319231	0.270752	0.334306	0.347962	0.366666	0.183274	0.310581	0.321185	0.207539	0.408448	0.611065	0.445466	0.574378	0.375122	0.425827	0.26317	0.280529	0.332268	0.260527	0.370411	0.477527
TCGA-R5-A7ZE-01B-11R-A354-31	0.00345832	0.293852	0.0921575	0.505809	0.220874	0.260485	0.327383	0.378278	0.348136	0.203102	0.358001	0.431717	0.210781	0.426514	0.480253	0.208988	0.535098	0.38107	0.353154	0.294152	0.250298	0.325937	0.332257	0.378918	0.236449
TCGA-R5-A7ZF-01A-11R-A354-31	0.0687396	0.351299	0.134598	0.504149	0.318761	0.205573	0.321378	0.284726	0.337407	0.131806	0.282081	0.425166	0.229677	0.447951	0.407363	0.287504	0.553307	0.372554	0.389303	0.261601	0.217686	0.352082	0.215956	0.349563	0.146256
TCGA-R5-A7ZI-01A-11R-A354-31	0.0132121	0.596621	0.300712	0.552495	0.520854	0.503477	0.33641	0.356262	0.453141	0.232072	0.339903	0.380454	0.312674	0.385774	0.549725	0.523797	0.572779	0.377025	0.432585	0.34696	0.338252	0.392876	0.331941	0.413265	0.592335
TCGA-R5-A7ZR-01A-11R-A354-31	0.015783	0.436665	0.233399	0.506767	0.260614	0.303713	0.378742	0.362155	0.386991	0.20967	0.248953	0.373784	0.155915	0.387985	0.443613	0.368877	0.574602	0.351495	0.36138	0.313415	0.228593	0.32791	0.298544	0.376448	0.358308
TCGA-R5-A805-01A-11R-A36D-31	0.0333701	0.438572	0.235579	0.53275	0.387341	0.478148	0.439093	0.431631	0.571607	0.347907	0.612403	0.436258	0.25038	0.425492	0.616646	0.437344	0.565834	0.411945	0.463853	0.350552	0.255745	0.388883	0.40474	0.411881	0.337284
TCGA-RD-A7BS-01A-11R-A32D-31	0.542109	0.533395	0.28334	0.500165	0.435483	0.243841	0.3206	0.352622	0.470348	0.299086	0.324416	0.424338	0.26506	0.407126	0.635377	0.400478	0.543481	0.383195	0.381048	0.318581	0.136417	0.379638	0.261297	0.323627	0.238699
TCGA-RD-A7BT-01A-11R-A33Y-31	0.026446	0.286159	0.196518	0.53046	0.320111	0.197187	0.356919	0.377107	0.343466	0.167831	0.305122	0.339233	0.216748	0.40444	0.388632	0.419326	0.583304	0.409726	0.40674	0.3141	0.199645	0.326766	0.41115	0.396785	0.234849
TCGA-RD-A7BW-01A-11R-A32D-31	0.352871	0.447524	0.187347	0.560944	0.562665	0.467199	0.396795	0.430381	0.485646	0.320344	0.254362	0.390301	0.208043	0.532266	0.646407	0.581682	0.592858	0.408589	0.40052	0.316733	0.253388	0.384109	0.168396	0.319052	0.404724
TCGA-RD-A7C1-01A-11R-A32D-31	0.594835	0.516046	0.110486	0.482784	0.470072	0.364591	0.348752	0.366303	0.490133	0.165226	0.396095	0.405837	0.270184	0.343985	0.576545	0.468392	0.563186	0.355283	0.402468	0.257495	0.226494	0.338589	0.431762	0.392973	0.403988
TCGA-RD-A8MV-01A-11R-A36D-31	0.0150693	0.547276	0.370779	0.5546	0.49928	0.394738	0.399308	0.405231	0.476973	0.256062	0.490291	0.400582	0.33997	0.446898	0.59506	0.532737	0.61383	0.433208	0.449248	0.370364	0.217299	0.390251	0.264335	0.362739	0.519228
TCGA-RD-A8MW-01A-11R-A36D-31	0.137241	0.489318	0.267904	0.55309	0.456342	0.476159	0.398023	0.451925	0.566539	0.193345	0.39976	0.349445	0.242875	0.459011	0.654843	0.462548	0.582706	0.421209	0.443123	0.374276	0.215133	0.467768	0.399105	0.393446	0.432669
TCGA-RD-A8N0-01A-12R-A36D-31	0.455334	0.422754	0.490284	0.573076	0.525083	0.431883	0.417003	0.431324	0.462597	0.371475	0.28027	0.385623	0.269619	0.454446	0.603971	0.596718	0.624413	0.448734	0.430915	0.408431	0.246584	0.381756	0.43287	0.357956	0.332829
TCGA-RD-A8N1-01A-12R-A36D-31	0.081885	0.477233	0.400035	0.574084	0.49282	0.442126	0.432105	0.475793	0.467835	0.258754	0.299487	0.453693	0.338138	0.474949	0.503612	0.574744	0.623216	0.495479	0.471631	0.385579	0.226615	0.390045	0.311946	0.368869	0.524852
TCGA-RD-A8N2-01A-12R-A36D-31	0.0965317	0.262866	0.266414	0.532397	0.405764	0.379468	0.384408	0.411764	0.430829	0.352688	0.255377	0.384095	0.13531	0.536433	0.624086	0.449793	0.602194	0.464601	0.428314	0.341536	0.350389	0.309954	0.180551	0.329538	0.353852
TCGA-RD-A8N4-01A-21R-A36D-31	0.103263	0.399484	0.277698	0.541673	0.431773	0.366666	0.38468	0.390338	0.40998	0.32889	0.245034	0.43057	0.2172	0.543212	0.679067	0.483501	0.608161	0.44787	0.436226	0.374712	0.328855	0.321096	0.159229	0.345089	0.304884
TCGA-RD-A8N5-01A-12R-A36D-31	0.299245	0.337469	0.133974	0.551409	0.364448	0.418881	0.40353	0.442348	0.553083	0.253604	0.578762	0.377404	0.171775	0.454033	0.540944	0.307622	0.559256	0.414677	0.462129	0.340624	0.225426	0.353313	0.27481	0.357062	0.267379
TCGA-RD-A8N6-01A-11R-A36D-31	0.204015	0.316584	0.116234	0.516945	0.291967	0.288021	0.440578	0.385699	0.396063	0.171421	0.215745	0.552326	0.14093	0.482053	0.417658	0.284921	0.575643	0.389811	0.416367	0.35386	0.256931	0.276051	0.178223	0.357262	0.168447
TCGA-RD-A8N9-01A-12R-A39E-31	0.282499	0.398895	0.292869	0.547154	0.407466	0.398356	0.396547	0.448	0.494521	0.345616	0.287043	0.397967	0.269918	0.483826	0.65082	0.497173	0.596984	0.413287	0.426722	0.373002	0.260298	0.367695	0.343694	0.40569	0.598694
TCGA-RD-A8NB-01A-12R-A39E-31	0.0874628	0.540979	0.310853	0.536797	0.469568	0.388582	0.407887	0.425144	0.468077	0.282908	0.364691	0.486756	0.398534	0.476956	0.526193	0.511738	0.597725	0.414239	0.450186	0.356036	0.253576	0.396311	0.289358	0.434049	0.420253
TCGA-SW-A7EA-01A-12R-A354-31	0.171335	0.490283	0.0830994	0.528593	0.475022	0.269002	0.360397	0.3748	0.444099	0.228685	0.285637	0.422232	0.27473	0.440339	0.33179	0.418093	0.56242	0.369421	0.389351	0.302262	0.238281	0.357038	0.22838	0.420298	0.302418
TCGA-SW-A7EB-01A-11R-A354-31	0.0528332	0.404565	0.32486	0.522833	0.408641	0.337842	0.377006	0.421104	0.376938	0.278886	0.295968	0.490849	0.1394	0.445446	0.486136	0.463239	0.559891	0.393125	0.419034	0.385625	0.201633	0.33714	0.263533	0.36924	0.437687
TCGA-VQ-A8DT-01A-11R-A36D-31	0.0746424	0.293313	0.172528	0.52844	0.323104	0.285993	0.359214	0.366288	0.348483	0.244914	0.306462	0.461234	0.167436	0.396344	0.45871	0.348057	0.565872	0.376526	0.374531	0.270001	0.190748	0.268833	0.240486	0.384464	0.275338
TCGA-VQ-A8DU-01A-11R-A36D-31	0.160017	0.30642	0.20249	0.521067	0.360915	0.167038	0.360045	0.355946	0.408288	0.215962	0.267609	0.396404	0.220725	0.469662	0.398797	0.363295	0.575356	0.405403	0.413547	0.335556	0.274549	0.288903	0.177538	0.396251	0.308561
TCGA-VQ-A8DV-01A-12R-A36D-31	0.0478175	0.215537	0.145351	0.511262	0.194424	0.183588	0.345667	0.297267	0.376276	0.179863	0.318756	0.397635	0.13491	0.389163	0.498075	0.19177	0.546376	0.40196	0.396128	0.291176	0.247778	0.227739	0.165251	0.3473	0.152875
TCGA-VQ-A8DZ-01A-11R-A36D-31	0.0532504	0.315413	0.160842	0.523729	0.271939	0.276812	0.38845	0.409308	0.409526	0.219829	0.379582	0.488312	0.215046	0.440301	0.521391	0.306465	0.561778	0.38386	0.423498	0.269964	0.252162	0.286323	0.229526	0.34741	0.259982
TCGA-VQ-A8E0-01A-11R-A414-31	0.0461418	0.355449	0.177405	0.536716	0.313071	0.353404	0.381679	0.406782	0.440852	0.212948	0.380316	0.379534	0.221784	0.424804	0.538565	0.34726	0.594554	0.417827	0.432001	0.364632	0.321783	0.340824	0.432981	0.403699	0.415106
TCGA-VQ-A8E2-01A-11R-A36D-31	0.32987	0.378451	0.179227	0.5355	0.404292	0.215987	0.396452	0.361554	0.393244	0.188277	0.235695	0.476772	0.211976	0.467685	0.652637	0.390186	0.598933	0.398187	0.412382	0.368833	0.243588	0.34599	0.208623	0.41108	0.435178
TCGA-VQ-A8E3-01A-11R-A39E-31	0.230818	0.463357	0.203102	0.544885	0.516017	0.348254	0.331417	0.276302	0.314848	0.136084	0.274053	0.354377	0.304131	0.387062	0.417398	0.519066	0.602216	0.427108	0.407196	0.317537	0.297876	0.295859	0.240433	0.41156	0.375654
TCGA-VQ-A8E7-01B-11R-A414-31	0.0361868	0.309885	0.123282	0.521391	0.271768	0.26461	0.394036	0.356943	0.397867	0.262869	0.365897	0.454273	0.218547	0.432339	0.466367	0.255382	0.570587	0.433912	0.449024	0.329649	0.211636	0.314806	0.19679	0.37892	0.289095
TCGA-VQ-A8P2-01A-11R-A36D-31	0	0.249143	0.126815	0.520168	0.317116	0.270507	0.347945	0.302084	0.377525	0.158082	0.219355	0.409808	0.230765	0.446087	0.502185	0.303929	0.56972	0.413923	0.387866	0.275398	0.219732	0.308858	0.35855	0.418983	0.335511
TCGA-VQ-A8P3-01A-11R-A36D-31	0.153287	0.315928	0.110455	0.537472	0.453057	0.229439	0.356889	0.354883	0.38336	0.283626	0.269982	0.367919	0.318961	0.454339	0.605442	0.41646	0.5835	0.411726	0.387879	0.327731	0.198152	0.361343	0.238895	0.440583	0.437297
TCGA-VQ-A8P5-01A-11R-A39E-31	0.314639	0.433538	0.132961	0.505778	0.423175	0.340262	0.307292	0.325011	0.489073	0.137285	0.324102	0.385479	0.271715	0.422817	0.626163	0.382054	0.55264	0.370828	0.386708	0.304284	0.280608	0.307368	0.16317	0.390532	0.394774
TCGA-VQ-A8P8-01A-11R-A39E-31	0.0419438	0.367053	0.41029	0.524986	0.360516	0.363971	0.408945	0.394416	0.440116	0.353991	0.297654	0.435835	0.248601	0.460205	0.607691	0.462463	0.596904	0.398883	0.40905	0.38126	0.22953	0.353737	0.352424	0.412717	0.349613
TCGA-VQ-A8PB-01A-11R-A39E-31	0.0768327	0.361321	0.165635	0.53052	0.394515	0.284062	0.382894	0.358467	0.480117	0.180224	0.361508	0.465137	0.271121	0.424749	0.439633	0.448214	0.612796	0.418693	0.392276	0.325796	0.210392	0.379832	0.250342	0.428059	0.343859
TCGA-VQ-A8PC-01A-11R-A39E-31	0.109962	0.448661	0.345052	0.539367	0.387297	0.363443	0.427199	0.425569	0.465187	0.330959	0.370107	0.404727	0.20663	0.440869	0.480642	0.43128	0.575786	0.447023	0.48072	0.378826	0.194027	0.340975	0.239277	0.35957	0.366181
TCGA-VQ-A8PD-01A-11R-A414-31	0.0949116	0.47128	0.408209	0.55949	0.510603	0.374063	0.432946	0.423835	0.470882	0.280243	0.420167	0.356625	0.311944	0.449092	0.622745	0.554489	0.610425	0.48809	0.497629	0.379725	0.226111	0.35896	0.339277	0.402665	0.491154
TCGA-VQ-A8PE-01A-11R-A414-31	0.0549179	0.414165	0.320879	0.51742	0.364299	0.386626	0.349956	0.391099	0.429861	0.159833	0.321827	0.45228	0.269612	0.432894	0.424709	0.424687	0.583027	0.438346	0.493524	0.358642	0.233135	0.380744	0.249267	0.386609	0.512091
TCGA-VQ-A8PF-01A-11R-A414-31	0.105142	0.592112	0.33977	0.564931	0.554415	0.491902	0.420543	0.478153	0.498384	0.274094	0.377162	0.352792	0.299486	0.457332	0.603019	0.561335	0.607384	0.463901	0.476025	0.379619	0.297408	0.398334	0.258015	0.422687	0.567029
TCGA-VQ-A8PH-01A-12R-A414-31	0.0170667	0.327306	0.271439	0.523309	0.380444	0.186995	0.338846	0.338484	0.308072	0.193177	0.1861	0.355503	0.202483	0.426531	0.40507	0.464988	0.576498	0.398517	0.425917	0.346645	0.248109	0.315831	0.322425	0.410441	0.413592
TCGA-VQ-A8PJ-01A-11R-A414-31	0.0265876	0.35169	0.167042	0.527693	0.24176	0.299326	0.412009	0.337231	0.370377	0.17507	0.289319	0.490064	0.160086	0.420404	0.459791	0.302373	0.57205	0.403674	0.389982	0.261608	0.23108	0.293646	0.350904	0.380802	0.179781
TCGA-VQ-A8PK-01A-12R-A414-31	0.0261627	0.444364	0.150317	0.521777	0.436998	0.238797	0.37746	0.355907	0.469699	0.227068	0.290161	0.420748	0.33357	0.423924	0.351559	0.337727	0.590367	0.380667	0.435453	0.330166	0.259978	0.395547	0.350407	0.357272	0.273176
TCGA-VQ-A8PM-01A-21R-A414-31	0.119821	0.427874	0.398084	0.541503	0.44357	0.382379	0.392847	0.417552	0.458791	0.320217	0.333348	0.424227	0.285251	0.460687	0.593459	0.516765	0.60314	0.430026	0.456625	0.38999	0.233944	0.384278	0.33552	0.379232	0.460051
TCGA-VQ-A8PO-01A-11R-A414-31	0.045443	0.503196	0.327728	0.568171	0.479414	0.35485	0.376211	0.366653	0.498248	0.148397	0.282514	0.488989	0.309093	0.446277	0.47052	0.519298	0.617784	0.424237	0.45266	0.369435	0.193493	0.40177	0.277526	0.419159	0.567029
TCGA-VQ-A8PP-01A-21R-A414-31	0.0962619	0.429019	0.27337	0.540671	0.416779	0.278664	0.383024	0.369845	0.468642	0.239507	0.294867	0.432617	0.247979	0.461222	0.532162	0.473594	0.601482	0.45035	0.450629	0.332449	0.229555	0.373712	0.245952	0.389664	0.425877
TCGA-VQ-A8PQ-01A-11R-A414-31	0.298306	0.493365	0.504938	0.592362	0.472116	0.432876	0.380654	0.427311	0.472989	0.302039	0.27821	0.370646	0.257948	0.440809	0.69118	0.680246	0.642321	0.517014	0.439506	0.401558	0.232106	0.370511	0.239459	0.337771	0.560237
TCGA-VQ-A8PU-01A-12R-A414-31	0.0352016	0.208817	0.138104	0.515872	0.256307	0.131133	0.37449	0.339961	0.366412	0.178295	0.335965	0.404583	0.136312	0.4253	0.478349	0.229412	0.556895	0.37403	0.377979	0.27758	0.246683	0.286975	0.187125	0.400377	0.110092
TCGA-VQ-A8PX-01A-12R-A414-31	0.0600474	0.379498	0.251435	0.556261	0.374692	0.203065	0.380507	0.346357	0.327019	0.209919	0.336605	0.340107	0.179762	0.394183	0.386555	0.408265	0.582125	0.418755	0.42157	0.303957	0.270222	0.303822	0.354233	0.41978	0.431371
TCGA-VQ-A91A-01A-11R-A414-31	0.181293	0.368255	0.1806	0.53241	0.297364	0.45977	0.351697	0.424475	0.527641	0.226093	0.45776	0.333186	0.225594	0.446252	0.65653	0.319327	0.562314	0.413444	0.484799	0.307234	0.256722	0.376699	0.251256	0.402528	0.310724
TCGA-VQ-A91D-01A-11R-A414-31	0.0771062	0.486946	0.139799	0.551351	0.422245	0.311161	0.371616	0.343984	0.476414	0.18351	0.367531	0.450109	0.338039	0.456925	0.420902	0.407508	0.586875	0.428964	0.46015	0.295057	0.192319	0.357171	0.29512	0.367174	0.361985
TCGA-VQ-A91E-01A-31R-A414-31	0.0247452	0.408712	0.314809	0.539685	0.429206	0.263996	0.408106	0.358705	0.393735	0.218489	0.324371	0.469657	0.276679	0.394997	0.340096	0.453379	0.591833	0.395314	0.427883	0.349721	0.197409	0.319359	0.329704	0.390971	0.317299
TCGA-VQ-A91K-01A-11R-A414-31	0.0742314	0.407239	0.164878	0.539721	0.376087	0.375109	0.419089	0.41233	0.486328	0.254091	0.323468	0.46962	0.239855	0.45362	0.405589	0.461084	0.579266	0.418327	0.47215	0.318289	0.186721	0.343732	0.322153	0.401306	0.46468
TCGA-VQ-A91N-01A-11R-A414-31	0.0214797	0.349485	0.265316	0.506172	0.323312	0.242869	0.399474	0.377045	0.371182	0.255613	0.210604	0.442993	0.218187	0.420248	0.306787	0.388921	0.586533	0.401486	0.410473	0.332399	0.350733	0.304375	0.251187	0.408491	0.252671
TCGA-VQ-A91Q-01A-12R-A414-31	0.228357	0.326895	0.131945	0.521932	0.291273	0.218659	0.369124	0.32277	0.416589	0.284939	0.292606	0.451644	0.163609	0.421434	0.609422	0.279313	0.581591	0.451496	0.44229	0.268639	0.198503	0.348956	0.276598	0.352554	0.374962
TCGA-VQ-A91S-01A-11R-A414-31	0.0453032	0.517724	0.182087	0.551349	0.418279	0.251513	0.375403	0.36214	0.453662	0.0755842	0.371202	0.496132	0.337251	0.450551	0.443051	0.460147	0.571126	0.445815	0.49807	0.308966	0.351713	0.367094	0.0303436	0.396884	0.384392
TCGA-VQ-A91U-01A-11R-A414-31	0.0333701	0.43601	0.283546	0.563468	0.403326	0.301065	0.387176	0.392046	0.426373	0.161082	0.269705	0.463711	0.228969	0.431797	0.481377	0.462681	0.607252	0.424937	0.437115	0.360127	0.22189	0.398624	0.321396	0.36208	0.472466
TCGA-VQ-A91V-01A-11R-A414-31	0.028852	0.3192	0.187453	0.51968	0.288154	0.24092	0.381499	0.356703	0.343253	0.218137	0.277635	0.465692	0.194723	0.399572	0.420383	0.306204	0.584549	0.39338	0.402655	0.323016	0.243248	0.249957	0.36982	0.35915	0.133668
TCGA-VQ-A91X-01A-12R-A414-31	0.0102069	0.264798	0.195559	0.489245	0.200537	0.160717	0.347451	0.327126	0.258968	0.0462282	0.183296	0.296724	0.123122	0.367768	0.314833	0.255707	0.579694	0.40647	0.341979	0.247148	0.193966	0.257767	0.357288	0.381051	0.244928
TCGA-VQ-A91Y-01A-11R-A414-31	0.0806577	0.463368	0.286116	0.547488	0.454047	0.418971	0.409922	0.430694	0.465484	0.30043	0.247802	0.380719	0.266609	0.503314	0.505386	0.503089	0.600699	0.475028	0.462043	0.363893	0.265586	0.348575	0.214387	0.370135	0.499762
TCGA-VQ-A91Z-01A-11R-A414-31	0.0357647	0.213088	0.0911719	0.506825	0.192536	0.0931462	0.399926	0.287592	0.308994	0.080781	0.21626	0.459828	0.0999983	0.423098	0.249211	0.212458	0.560236	0.408291	0.359728	0.305494	0.249995	0.204431	0.378468	0.330781	0.148462
TCGA-VQ-A922-01A-11R-A414-31	0.118493	0.360951	0.22198	0.511607	0.260051	0.268697	0.40608	0.372482	0.422237	0.255619	0.263231	0.472979	0.157727	0.479191	0.558983	0.328239	0.558615	0.430713	0.422795	0.355878	0.27983	0.377514	0.32201	0.412564	0.326902
TCGA-VQ-A923-01A-11R-A414-31	0.0579701	0.535918	0.329752	0.560421	0.552453	0.367199	0.404886	0.426326	0.454572	0.283879	0.29599	0.370506	0.283493	0.439072	0.580222	0.58015	0.619595	0.467554	0.457731	0.371796	0.243435	0.384845	0.207082	0.403138	0.557036
TCGA-VQ-A924-01A-11R-A414-31	0.0712135	0.588933	0.150529	0.553188	0.47006	0.401134	0.382342	0.396811	0.469923	0.189241	0.289621	0.456028	0.354779	0.439093	0.576718	0.457595	0.596937	0.430692	0.473963	0.338384	0.206838	0.392792	0.243938	0.407333	0.417745
TCGA-VQ-A925-01A-11R-A414-31	0.0604625	0.324489	0.187874	0.530257	0.333258	0.243577	0.404767	0.377518	0.400668	0.287798	0.220628	0.487468	0.18664	0.41809	0.474413	0.378524	0.588904	0.441173	0.432748	0.357662	0.267512	0.273786	0.280708	0.405382	0.210278
TCGA-VQ-A927-01A-12R-A414-31	0.051024	0.320481	0.235612	0.515973	0.345044	0.323439	0.413736	0.387239	0.434332	0.242386	0.363251	0.414125	0.243274	0.43098	0.495955	0.387442	0.571627	0.418354	0.476865	0.321556	0.208523	0.305769	0.370474	0.3781	0.228706
TCGA-VQ-A928-01A-11R-A414-31	0.311154	0.257011	0.175267	0.512313	0.281965	0.326466	0.390458	0.388923	0.405431	0.284998	0.349006	0.370768	0.1775	0.477686	0.593286	0.309284	0.576761	0.453231	0.492106	0.357762	0.239739	0.357062	0.228941	0.375223	0.399576
TCGA-VQ-A92D-01A-11R-A414-31	0.0206267	0.373908	0.159205	0.506863	0.270558	0.253641	0.377696	0.313797	0.396018	0.18357	0.210607	0.494128	0.212694	0.434563	0.39711	0.266597	0.545974	0.407657	0.406059	0.267124	0.217418	0.314955	0.344133	0.381289	0.274992
TCGA-VQ-A94O-01A-11R-A414-31	0.104605	0.318646	0.202392	0.524006	0.356113	0.267511	0.390059	0.338553	0.337229	0.118406	0.257556	0.416298	0.231803	0.443597	0.396375	0.45119	0.583099	0.407163	0.426546	0.342193	0.229319	0.350207	0.387146	0.421794	0.403469
TCGA-VQ-A94P-01A-13R-A414-31	0.0391384	0.294655	0.277829	0.548139	0.455118	0.355068	0.413944	0.419385	0.474904	0.342415	0.322107	0.393779	0.280058	0.528642	0.686335	0.495012	0.594035	0.476293	0.484826	0.359976	0.343286	0.381412	0.15957	0.337417	0.332526
TCGA-VQ-A94R-01A-11R-A414-31	0.478506	0.402236	0.212994	0.521515	0.348186	0.323148	0.454937	0.410303	0.45588	0.237983	0.219236	0.439669	0.232863	0.447498	0.483627	0.43321	0.597458	0.453667	0.475	0.327887	0.23607	0.308772	0.233878	0.373168	0.372799
TCGA-VQ-A94T-01A-11R-A414-31	0.00920383	0.160445	0.132033	0.538455	0.347778	0.214879	0.344989	0.348307	0.411185	0.140521	0.289648	0.344738	0.312984	0.434456	0.479085	0.25846	0.570395	0.411279	0.38938	0.292864	0.204707	0.276351	0.357414	0.385044	0.258554
TCGA-VQ-A94U-01A-12R-A414-31	0.222557	0.221837	0.126044	0.528569	0.279454	0.281533	0.37975	0.337807	0.358981	0.227139	0.201768	0.403462	0.112861	0.461467	0.525457	0.260702	0.565908	0.433801	0.414991	0.310235	0.278525	0.28824	0.284527	0.351333	0.0399706
TCGA-VQ-AA64-01A-11R-A414-31	0.187768	0.287483	0.247706	0.531238	0.332984	0.221271	0.355733	0.341851	0.451045	0.2056	0.263917	0.48369	0.238136	0.47881	0.48925	0.348244	0.567388	0.405983	0.406005	0.366757	0.224564	0.326123	0.278971	0.367911	0.306095
TCGA-VQ-AA68-01A-11R-A414-31	0.0539454	0.39516	0.304804	0.550986	0.362479	0.295696	0.368631	0.418423	0.3996	0.308876	0.293739	0.495933	0.301459	0.422188	0.382186	0.43029	0.597126	0.399839	0.403744	0.345645	0.170794	0.361866	0.249547	0.392851	0.380975
TCGA-VQ-AA69-01A-11R-A414-31	0.0114956	0.353248	0.149954	0.540359	0.410637	0.236191	0.385676	0.383976	0.424278	0.196044	0.292791	0.328829	0.292336	0.450544	0.437903	0.438665	0.618071	0.497965	0.424845	0.361116	0.194749	0.357023	0.287262	0.441939	0.343989
TCGA-VQ-AA6A-01A-11R-A414-31	0.0867838	0.327801	0.128812	0.536778	0.254838	0.200712	0.392599	0.385848	0.347218	0.223888	0.2053	0.443278	0.17704	0.412782	0.312454	0.297688	0.555643	0.387416	0.383731	0.311693	0.210654	0.278318	0.277677	0.35098	0.323442
TCGA-VQ-AA6D-01A-11R-A414-31	0.222928	0.353289	0.129921	0.521806	0.248829	0.227722	0.375229	0.310247	0.379054	0.157407	0.269438	0.429955	0.166108	0.404347	0.367911	0.238977	0.591683	0.369906	0.403651	0.322755	0.233012	0.344364	0.433264	0.386337	0.328243
TCGA-VQ-AA6F-01A-31R-A414-31	0.00805655	0.489618	0.38936	0.528023	0.385529	0.31954	0.359011	0.356005	0.408582	0.340876	0.287304	0.410161	0.287862	0.414432	0.532811	0.469205	0.570577	0.416392	0.418126	0.362189	0.215652	0.383169	0.265619	0.395983	0.414154
TCGA-VQ-AA6G-01A-11R-A414-31	0.0143553	0.357281	0.172312	0.516506	0.320297	0.319074	0.403153	0.357317	0.429879	0.252541	0.351655	0.47766	0.228093	0.398091	0.465285	0.29948	0.576158	0.394412	0.426578	0.293761	0.239866	0.321778	0.395238	0.376911	0.297097
TCGA-VQ-AA6J-01A-11R-A414-31	0.0271541	0.560618	0.3711	0.52422	0.417864	0.393829	0.392024	0.438118	0.509702	0.142144	0.31103	0.42389	0.300356	0.400484	0.532638	0.525595	0.61197	0.437035	0.461968	0.358364	0.266226	0.389872	0.373142	0.430246	0.490764
TCGA-VQ-AA6K-01A-11R-A414-31	0.263155	0.360459	0.235348	0.543416	0.416408	0.312764	0.363198	0.352905	0.411049	0.325087	0.268192	0.434916	0.26618	0.417926	0.462863	0.438966	0.607069	0.440466	0.446284	0.322952	0.236025	0.329113	0.2228	0.408845	0.3991
TCGA-ZA-A8F6-01A-23R-A36D-31	0.0915306	0.274731	0.154402	0.513317	0.361104	0.395053	0.438357	0.498284	0.577587	0.391553	0.318347	0.40293	0.172255	0.504043	0.574858	0.38311	0.579545	0.43469	0.458463	0.332505	0.273232	0.33998	0.29643	0.357631	0.299996
TCGA-ZQ-A9CR-01A-11R-A39E-31	0.0377336	0.467969	0.203346	0.562219	0.498246	0.424486	0.343414	0.37091	0.496778	0.25176	0.429822	0.44658	0.312534	0.451076	0.659688	0.456706	0.558629	0.385095	0.431131	0.318872	0.22293	0.462792	0.199202	0.392875	0.36856

## Sheet: 1#B cell
sample_id	NALCN	B cells
TCGA-3M-AB46-01A-11R-A414-31	0.0694272	0.138363
TCGA-3M-AB47-01A-22R-A414-31	0.620586	0.341574
TCGA-B7-5818-01A-11R-1602-13	0.057277	0.176563
TCGA-B7-A5TI-01A-11R-A31P-31	0.11929	0.271201
TCGA-B7-A5TJ-01A-11R-A31P-31	0.190299	0.152589
TCGA-B7-A5TK-01A-12R-A36D-31	0.0780633	0.200145
TCGA-B7-A5TN-01A-21R-A31P-31	0.260387	0.168839
TCGA-BR-4187-01A-01R-1131-13	0.225275	0.282316
TCGA-BR-4191-01A-02R-1131-13	0.345623	0.255927
TCGA-BR-4201-01A-01R-1131-13	0.205393	0.248686
TCGA-BR-4253-01A-01R-1131-13	0.0196308	0.272556
TCGA-BR-4256-01A-01R-1131-13	0.218595	0.241089
TCGA-BR-4257-01A-01R-1131-13	0.120485	0.179985
TCGA-BR-4267-01A-01R-1131-13	0.102994	0.226419
TCGA-BR-4279-01A-01R-1131-13	0.741575	0.265734
TCGA-BR-4280-01A-01R-1131-13	0.0106366	0.257168
TCGA-BR-4294-01A-01R-1131-13	0.511164	0.182561
TCGA-BR-4357-01A-01R-1157-13	0.177344	0.264771
TCGA-BR-4361-01A-01R-1157-13	0.665938	0.167431
TCGA-BR-4363-01A-01R-1157-13	0.504976	0.279585
TCGA-BR-4366-01A-01R-1157-13	0.586212	0.135095
TCGA-BR-4367-01A-01R-1157-13	0.246712	0.247589
TCGA-BR-4368-01A-01R-1157-13	0.110631	0.264948
TCGA-BR-4369-01A-01R-1157-13	0.552967	0.260973
TCGA-BR-4370-01A-01R-1157-13	0.309409	0.274917
TCGA-BR-4371-01A-01R-1157-13	0.0927487	0.137784
TCGA-BR-6452-01A-12R-1802-13	0.0766959	0.240212
TCGA-BR-6453-01A-11R-1802-13	0.0920721	0.507749
TCGA-BR-6454-01A-11R-1802-13	0.191689	0.334957
TCGA-BR-6455-01A-11R-1802-13	0.133827	0.247714
TCGA-BR-6456-01A-11R-1802-13	0.28759	0.243601
TCGA-BR-6457-01A-21R-1802-13	0.490673	0.358401
TCGA-BR-6458-01A-11R-1802-13	0.673195	0.245054
TCGA-BR-6563-01A-13R-2055-13	0.471864	0.410965
TCGA-BR-6564-01A-12R-1884-13	0.3744	0.269155
TCGA-BR-6565-01A-11R-1802-13	0.125916	0.286938
TCGA-BR-6566-01A-11R-1802-13	0.0357647	0.216434
TCGA-BR-6705-01A-12R-1884-13	0.481092	0.258808
TCGA-BR-6707-01A-11R-1884-13	0.116631	0.29723
TCGA-BR-6709-01A-11R-1884-13	0.176833	0.320276
TCGA-BR-6710-01A-11R-1884-13	0.101516	0.241742
TCGA-BR-6801-01A-11R-1884-13	0.131721	0.096039
TCGA-BR-6802-01A-11R-1884-13	0.0422241	0.296244
TCGA-BR-6803-01A-11R-1884-13	0.245617	0.334722
TCGA-BR-6852-01A-11R-1884-13	0.161694	0.264045
TCGA-BR-7196-01A-11R-2055-13	0.441271	0.336085
TCGA-BR-7197-01A-11R-2203-13	0.0833836	0.144827
TCGA-BR-7704-01A-11R-2055-13	0.0170667	0.302149
TCGA-BR-7707-01A-11R-2055-13	0.0680516	0.184969
TCGA-BR-7715-01A-11R-2055-13	0.185486	0.165284
TCGA-BR-7716-01A-21R-2055-13	0.103665	0.293976
TCGA-BR-7717-01A-11R-2055-13	0.0723116	0.294684
TCGA-BR-7722-01A-31R-2203-13	0.0919367	0.199857
TCGA-BR-7723-01A-11R-2055-13	0.405121	0.302979
TCGA-BR-7851-01A-11R-2203-13	0.133827	0.269374
TCGA-BR-7901-01A-11R-2203-13	0.31742	0.2215
TCGA-BR-7957-01A-11R-2203-13	0.503654	0.194115
TCGA-BR-7958-01A-21R-2343-13	0.0436245	0.260386
TCGA-BR-7959-01A-11R-2343-13	0.62396	0.183582
TCGA-BR-8058-01A-31R-2343-13	0.549324	0.348657
TCGA-BR-8059-01A-11R-2343-13	0.193961	0.186382
TCGA-BR-8060-01A-11R-2343-13	0.147176	0.271723
TCGA-BR-8077-01A-11R-2343-13	0.072586	0.267161
TCGA-BR-8080-01A-11R-2343-13	0.499068	0.32878
TCGA-BR-8081-01A-11R-2343-13	0.119555	0.345922
TCGA-BR-8284-01A-11R-2343-13	0.321928	0.238583
TCGA-BR-8286-01A-12R-2343-13	0.197236	0.130954
TCGA-BR-8289-01A-11R-2343-13	0.360533	0.216497
TCGA-BR-8291-01A-11R-2343-13	0.412077	0.232126
TCGA-BR-8295-01A-11R-2343-13	0.133169	0.175382
TCGA-BR-8296-01A-11R-2343-13	0.3122	0.39882
TCGA-BR-8297-01A-12R-2343-13	0.253747	0.296737
TCGA-BR-8361-01A-11R-2343-13	0.064331	0.19929
TCGA-BR-8364-01A-11R-2343-13	0.615416	0.291356
TCGA-BR-8365-01A-21R-2343-13	0.562084	0.294527
TCGA-BR-8366-01A-11R-2343-13	0.434455	0.342154
TCGA-BR-8367-01A-11R-2343-13	0.526269	0.201509
TCGA-BR-8368-01A-11R-2343-13	0.0787464	0.193656
TCGA-BR-8369-01A-11R-2343-13	0.151729	0.262379
TCGA-BR-8371-01A-11R-2343-13	0.167358	0.411675
TCGA-BR-8372-01A-11R-2343-13	0.117429	0.206192
TCGA-BR-8373-01A-11R-2343-13	0.480782	0.203484
TCGA-BR-8380-01A-11R-2343-13	0.396708	0.258203
TCGA-BR-8381-01A-11R-2402-13	0.340049	0.342942
TCGA-BR-8382-01A-11R-2402-13	0.126444	0.203185
TCGA-BR-8384-01A-21R-2402-13	0.328722	0.247592
TCGA-BR-8483-01A-31R-2402-13	0.192068	0.150728
TCGA-BR-8484-01A-11R-2402-13	0.282499	0.317243
TCGA-BR-8485-01A-11R-2402-13	0.182565	0.274879
TCGA-BR-8486-01A-31R-2402-13	0.052555	0.257482
TCGA-BR-8487-01A-11R-2402-13	0.077243	0.165279
TCGA-BR-8588-01A-11R-2402-13	0.17594	0.297492
TCGA-BR-8589-01A-11R-2402-13	0.102591	0.196766
TCGA-BR-8590-01A-11R-2402-13	0.686433	0.309983
TCGA-BR-8591-01A-11R-2402-13	0.0434845	0.256675
TCGA-BR-8592-01A-11R-2402-13	0.644041	0.358848
TCGA-BR-8676-01A-11R-2402-13	0.0127832	0.147005
TCGA-BR-8677-01A-11R-2402-13	0.514097	0.204113
TCGA-BR-8678-01A-11R-2402-13	0.208767	0.159721
TCGA-BR-8679-01A-11R-2402-13	0.116365	0.109558
TCGA-BR-8680-01A-11R-2402-13	0.103531	0.121409
TCGA-BR-8682-01A-11R-2402-13	0.22132	0.279715
TCGA-BR-8683-01A-11R-2402-13	0.317188	0.229411
TCGA-BR-8686-01A-11R-2402-13	0.0683269	0.318179
TCGA-BR-8687-01A-11R-2402-13	0.205267	0.192919
TCGA-BR-8690-01A-11R-2402-13	0.37629	0.224286
TCGA-BR-A44T-01A-32R-A24K-31	0.182057	0.55022
TCGA-BR-A44U-01A-11R-A36D-31	0.167486	0.157746
TCGA-BR-A4CR-01A-11R-A24K-31	0.090447	0.192585
TCGA-BR-A4CS-01A-11R-A24K-31	0.0768327	0.116486
TCGA-BR-A4IV-01A-31R-A251-31	0.169284	0.245784
TCGA-BR-A4J4-01A-12R-A251-31	0.0723116	0.175604
TCGA-BR-A4J5-01A-21R-A251-31	0.561693	0.244115
TCGA-BR-A4J6-01A-11R-A251-31	0.367036	0.265104
TCGA-BR-A4J7-01A-31R-A251-31	0.526269	0.210183
TCGA-BR-A4J8-01A-11R-A251-31	0.206893	0.201368
TCGA-BR-A4J9-01A-12R-A251-31	0.284277	0.323044
TCGA-BR-A4PF-01A-11R-A251-31	0.0295589	0.167077
TCGA-BR-A4QL-01A-31R-A251-31	0.0284277	0.120297
TCGA-CD-5798-01A-11R-1602-13	0.1133	0.187523
TCGA-CD-5799-01A-11R-1602-13	0.135535	0.165052
TCGA-CD-5800-01A-11R-1602-13	0.0529723	0.260946
TCGA-CD-5801-01A-11R-1602-13	0.0698396	0.27839
TCGA-CD-5803-01A-11R-1602-13	0.217479	0.368924
TCGA-CD-5804-01A-12R-2055-13	0.14991	0.237176
TCGA-CD-5813-01A-11R-1602-13	0.375512	0.358429
TCGA-CD-8524-01A-11R-2343-13	0.266637	0.221987
TCGA-CD-8525-01A-11R-2343-13	0.0780633	0.323253
TCGA-CD-8526-01A-11R-2343-13	0.119157	0.291544
TCGA-CD-8527-01A-11R-2343-13	0.0335111	0.123932
TCGA-CD-8528-01A-11R-2343-13	0.101112	0.0900063
TCGA-CD-8529-01A-11R-2343-13	0.0972062	0.398079
TCGA-CD-8530-01A-11R-2343-13	0.449957	0.219106
TCGA-CD-8531-01A-11R-2343-13	0.0210533	0.442613
TCGA-CD-8532-01A-11R-2343-13	0.201885	0.302097
TCGA-CD-8533-01A-11R-2343-13	0.263155	0.16988
TCGA-CD-8534-01A-11R-2343-13	0.120883	0.240427
TCGA-CD-8535-01A-11R-2343-13	0.105812	0.0977675
TCGA-CD-A486-01A-11R-A24K-31	0.311387	0.181547
TCGA-CD-A487-01A-21R-A24K-31	0.113567	0.0900004
TCGA-CD-A489-01A-11R-A24K-31	0.170566	0.315249
TCGA-CD-A48A-01A-12R-A36D-31	0.302173	0.141524
TCGA-CD-A48C-01A-11R-A24K-31	0.276437	0.185878
TCGA-CD-A4MG-01A-11R-A251-31	0.116099	0.299353
TCGA-CD-A4MH-01A-11R-A251-31	0.13829	0.256541
TCGA-CG-4301-01A-01R-1157-13	0.16633	0.209776
TCGA-CG-4304-01A-01R-1157-13	0.163885	0.314599
TCGA-CG-4305-01A-01R-1157-13	0.306496	0.252436
TCGA-CG-4306-01A-01R-1157-13	0.0885487	0.263543
TCGA-CG-4436-01A-01R-1157-13	0.00676478	0.183984
TCGA-CG-4437-01A-01R-1802-13	0.0357647	0.274761
TCGA-CG-4438-01A-01R-1157-13	0.210514	0.171475
TCGA-CG-4440-01A-01R-1157-13	0.0367495	0.127207
TCGA-CG-4441-01A-01R-1802-13	0.126841	0.209836
TCGA-CG-4442-01A-01R-1157-13	0.195977	0.11995
TCGA-CG-4443-01A-01R-1157-13	0.125651	0.0700992
TCGA-CG-4444-01A-01R-1157-13	0.217975	0.269168
TCGA-CG-4460-01A-01R-1157-13	0.0844725	0.230898
TCGA-CG-4462-01A-01R-1157-13	0.485118	0.181539
TCGA-CG-4465-01A-01R-1157-13	0.0831112	0.171978
TCGA-CG-4466-01A-01R-1157-13	0.141171	0.0885266
TCGA-CG-4469-01A-01R-1157-13	0.0129262	0.0876606
TCGA-CG-4475-01A-01R-1157-13	0.187134	0.134888
TCGA-CG-4476-01A-01R-1157-13	0.457962	0.320847
TCGA-CG-4477-01A-01R-1157-13	0.160533	0.293646
TCGA-CG-5716-01A-21R-1802-13	0.0364682	0.422002
TCGA-CG-5717-01A-11R-1602-13	0.0231844	0.339348
TCGA-CG-5718-01A-11R-1602-13	0.0180644	0.225407
TCGA-CG-5719-01A-11R-1602-13	0.250598	0.252738
TCGA-CG-5720-01A-11R-1602-13	0.0765591	0.277113
TCGA-CG-5721-01A-11R-1602-13	0.0473988	0.299397
TCGA-CG-5722-01A-21R-1602-13	0.073409	0.402443
TCGA-CG-5723-01A-11R-1602-13	0.0301242	0.250074
TCGA-CG-5724-01A-11R-1602-13	0.0739573	0.148863
TCGA-CG-5725-01A-11R-1602-13	0.0298416	0.151121
TCGA-CG-5726-01A-11R-1602-13	0.00561557	0.203526
TCGA-CG-5732-01A-11R-1602-13	0.0234683	0.381869
TCGA-CG-5734-01A-11R-1602-13	0.00259452	0.37914
TCGA-D7-5577-01A-01R-1602-13	0.0315364	0.253398
TCGA-D7-5578-01A-01R-1602-13	0.113567	0.327749
TCGA-D7-6519-01A-11R-1802-13	0.125519	0.102332
TCGA-D7-6520-01A-11R-1802-13	0.236707	0.218065
TCGA-D7-6521-01A-11R-1802-13	0.324695	0.346008
TCGA-D7-6522-01A-11R-1802-13	0.243547	0.457787
TCGA-D7-6524-01A-11R-1802-13	0.072586	0.197013
TCGA-D7-6525-01A-11R-1802-13	0.0935602	0.141656
TCGA-D7-6526-01A-11R-1802-13	0.0831112	0.195196
TCGA-D7-6527-01A-11R-1802-13	0.0743684	0.259196
TCGA-D7-6528-01A-11R-1802-13	0.0375931	0.0981515
TCGA-D7-6815-01A-11R-1884-13	0.161178	0.205013
TCGA-D7-6818-01A-11R-1884-13	0.145612	0.242933
TCGA-D7-6822-01A-11R-1884-13	0.0551957	0.160226
TCGA-D7-8570-01A-11R-2343-13	0.0244615	0.313918
TCGA-D7-8572-01A-11R-2343-13	0.130272	0.244475
TCGA-D7-8573-01A-11R-2343-13	0.14496	0.213315
TCGA-D7-8574-01A-13R-2343-13	0.820322	0.487013
TCGA-D7-8575-01A-11R-2343-13	0.230203	0.243565
TCGA-D7-8576-01A-11R-2343-13	0.127897	0.184829
TCGA-D7-8578-01A-21R-2343-13	0.532367	0.245562
TCGA-D7-8579-01A-11R-2343-13	0.208392	0.26144
TCGA-D7-A4YU-01A-21R-A251-31	0.122474	0.367837
TCGA-D7-A4YX-01A-11R-A251-31	0.0166389	0.171249
TCGA-D7-A4Z0-01A-22R-A251-31	0.0984196	0.367433
TCGA-D7-A6EV-01A-11R-A31P-31	0.00805655	0.186486
TCGA-D7-A6EX-01A-11R-A31P-31	2.58554	0.279079
TCGA-D7-A6EY-01A-21R-A31P-31	0.1129	0.41549
TCGA-D7-A6EZ-01A-11R-A31P-31	0.0604625	0.195326
TCGA-D7-A6F0-01A-11R-A31P-31	0.0398403	0.222599
TCGA-D7-A6F2-01A-12R-A31P-31	0.156785	0.194972
TCGA-D7-A747-01A-22R-A33Y-31	0.276437	0.378439
TCGA-D7-A748-01A-12R-A32D-31	0.707613	0.234175
TCGA-D7-A74A-01A-11R-A32D-31	0.0347792	0.18674
TCGA-EQ-8122-01A-11R-2343-13	0.125916	0.123769
TCGA-F1-6177-01A-11R-1802-13	0.00561557	0.0539842
TCGA-F1-6874-01A-11R-1884-13	0.0590783	0.0973624
TCGA-F1-6875-01A-11R-2055-13	0.0413832	0.124707
TCGA-F1-A448-01A-11R-A24K-31	0.0394192	0.333433
TCGA-F1-A72C-01A-21R-A33Y-31	0.064607	0.259201
TCGA-FP-7735-01A-11R-2055-13	0.0458623	0.339005
TCGA-FP-7829-01A-11R-2055-13	0.0553345	0.191744
TCGA-FP-7916-01A-11R-2203-13	0.357496	0.344583
TCGA-FP-7998-01A-11R-2203-13	0.236095	0.347851
TCGA-FP-8099-01A-11R-2343-13	0.249749	0.168106
TCGA-FP-8209-01A-11R-2343-13	0.258459	0.447467
TCGA-FP-8210-01A-11R-2343-13	0.518938	0.438305
TCGA-FP-8211-01A-11R-2343-13	0.0517201	0.200041
TCGA-FP-8631-01A-11R-2402-13	0.27023	0.0783413
TCGA-FP-A4BF-01A-12R-A36D-31	0.515107	0.246336
TCGA-FP-A8CX-01A-11R-A36D-31	0.00977712	0.254056
TCGA-FP-A9TM-01A-11R-A39E-31	0.0104934	0.480637
TCGA-HF-7131-01A-11R-2055-13	0.0339339	0.248618
TCGA-HF-7132-01A-11R-2055-13	0.0908534	0.357489
TCGA-HF-7133-01A-11R-2055-13	0.0581086	0.298926
TCGA-HF-7134-01A-11R-2055-13	0.0167816	0.27827
TCGA-HF-A5NB-01A-11R-A31P-31	0.0250288	0.0699865
TCGA-HJ-7597-01A-21R-2203-13	0.164658	0.255388
TCGA-HU-8238-01A-11R-2343-13	0.133827	0.27681
TCGA-HU-8244-01A-11R-2343-13	0.0444641	0.0671753
TCGA-HU-8249-01A-11R-A36D-31	0.187388	0.193368
TCGA-HU-8602-01A-11R-2402-13	0.0159257	0.206533
TCGA-HU-8604-01A-11R-2402-13	0.0870554	0.261811
TCGA-HU-8608-01A-11R-2402-13	0.0104934	0.326576
TCGA-HU-8610-01A-22R-2402-13	0.00288251	0.238957
TCGA-HU-A4G2-01A-11R-A251-31	0.00504062	0.197086
TCGA-HU-A4G3-01A-11R-A24K-31	0.0244615	0.201361
TCGA-HU-A4G8-01A-11R-A251-31	0.00446544	0.316719
TCGA-HU-A4G9-01A-11R-A24K-31	0.0024505	0.164547
TCGA-HU-A4GC-01A-12R-A251-31	0.0966667	0.197933
TCGA-HU-A4GD-01A-11R-A36D-31	0.703809	0.0309704
TCGA-HU-A4GF-01A-11R-A24K-31	0.00834346	0.208953
TCGA-HU-A4GH-01A-11R-A24K-31	0.0274372	0.207385
TCGA-HU-A4GJ-01A-11R-A251-31	0.0565835	0.587123
TCGA-HU-A4GP-01A-11R-A251-31	0.0543623	0.245232
TCGA-HU-A4GQ-01A-11R-A36D-31	0.0514417	0.10835
TCGA-HU-A4GT-01A-21R-A251-31	0.00877371	0.185186
TCGA-HU-A4GU-01A-11R-A251-31	0.0258793	0.0583979
TCGA-HU-A4GX-01A-12R-A251-31	0.0203422	0.263837
TCGA-HU-A4GY-01A-21R-A24K-31	0.0982848	0.462084
TCGA-HU-A4H0-01A-11R-A251-31	0.0170667	0.195353
TCGA-HU-A4H2-01A-11R-A251-31	0.0313952	0.256852
TCGA-HU-A4H3-01A-21R-A251-31	0.00647756	0.147913
TCGA-HU-A4H4-01A-21R-A251-31	0.00891709	0.273157
TCGA-HU-A4H5-01A-21R-A251-31	0.00604663	0.218148
TCGA-HU-A4H6-01A-11R-A251-31	0.0207689	0.381427
TCGA-HU-A4H8-01A-11R-A251-31	0.00604663	0.170809
TCGA-HU-A4HB-01A-12R-A251-31	0.0506062	0.500579
TCGA-HU-A4HD-01A-11R-A251-31	0.0709388	0.170965
TCGA-IN-7806-01A-11R-2055-13	0.0901759	0.228798
TCGA-IN-7808-01A-11R-2203-13	0.0441843	0.517389
TCGA-IN-8462-01A-11R-2343-13	0.093425	0.211239
TCGA-IN-8663-01A-11R-2402-13	0.0676387	0.0650783
TCGA-IN-A6RI-01A-11R-A32D-31	0.00360224	0.132957
TCGA-IN-A6RJ-01A-21R-A33Y-31	0.0373119	0.233785
TCGA-IN-A6RL-01A-11R-A32D-31	0.0394192	0.243533
TCGA-IN-A6RN-01A-12R-A33Y-31	0.0426443	0.157281
TCGA-IN-A6RO-01A-12R-A33Y-31	0.00504062	0.0818209
TCGA-IN-A6RR-01A-12R-A32D-31	0.0458623	0.148484
TCGA-IN-A6RS-01A-12R-A354-31	0.00115369	0.193713
TCGA-IN-A7NR-01A-11R-A354-31	0.0673634	0.318893
TCGA-IN-A7NT-01A-21R-A354-31	0.0130692	0.0819091
TCGA-IN-A7NU-01A-22R-A354-31	0.0237521	0.201783
TCGA-IN-AB1V-01A-21R-A414-31	0.0405418	0.287464
TCGA-IN-AB1X-01A-11R-A39E-31	0.0200577	0.284742
TCGA-IP-7968-01A-11R-2203-13	0.113434	0.187339
TCGA-KB-A6F7-01A-12R-A32D-31	0.0150693	0.224935
TCGA-KB-A93G-01A-11R-A39E-31	0.500598	0.133933
TCGA-KB-A93H-01A-11R-A39E-31	0.0103502	0.0990082
TCGA-KB-A93J-01A-11R-A39E-31	0.0197731	0.196917
TCGA-MX-A5UG-01A-21R-A31P-31	0.541713	0.432522
TCGA-MX-A5UJ-01A-11R-A31P-31	0.0408223	0.275609
TCGA-MX-A663-01A-11R-A31P-31	0.250962	0.246201
TCGA-MX-A666-01A-11R-A31P-31	0.0284277	0.413973
TCGA-R5-A7O7-01A-11R-A33Y-31	0.221444	0.199568
TCGA-R5-A7ZE-01B-11R-A354-31	0.00345832	0.0921575
TCGA-R5-A7ZF-01A-11R-A354-31	0.0687396	0.134598
TCGA-R5-A7ZI-01A-11R-A354-31	0.0132121	0.300712
TCGA-R5-A7ZR-01A-11R-A354-31	0.015783	0.233399
TCGA-R5-A805-01A-11R-A36D-31	0.0333701	0.235579
TCGA-RD-A7BS-01A-11R-A32D-31	0.542109	0.28334
TCGA-RD-A7BT-01A-11R-A33Y-31	0.026446	0.196518
TCGA-RD-A7BW-01A-11R-A32D-31	0.352871	0.187347
TCGA-RD-A7C1-01A-11R-A32D-31	0.594835	0.110486
TCGA-RD-A8MV-01A-11R-A36D-31	0.0150693	0.370779
TCGA-RD-A8MW-01A-11R-A36D-31	0.137241	0.267904
TCGA-RD-A8N0-01A-12R-A36D-31	0.455334	0.490284
TCGA-RD-A8N1-01A-12R-A36D-31	0.081885	0.400035
TCGA-RD-A8N2-01A-12R-A36D-31	0.0965317	0.266414
TCGA-RD-A8N4-01A-21R-A36D-31	0.103263	0.277698
TCGA-RD-A8N5-01A-12R-A36D-31	0.299245	0.133974
TCGA-RD-A8N6-01A-11R-A36D-31	0.204015	0.116234
TCGA-RD-A8N9-01A-12R-A39E-31	0.282499	0.292869
TCGA-RD-A8NB-01A-12R-A39E-31	0.0874628	0.310853
TCGA-SW-A7EA-01A-12R-A354-31	0.171335	0.0830994
TCGA-SW-A7EB-01A-11R-A354-31	0.0528332	0.32486
TCGA-VQ-A8DT-01A-11R-A36D-31	0.0746424	0.172528
TCGA-VQ-A8DU-01A-11R-A36D-31	0.160017	0.20249
TCGA-VQ-A8DV-01A-12R-A36D-31	0.0478175	0.145351
TCGA-VQ-A8DZ-01A-11R-A36D-31	0.0532504	0.160842
TCGA-VQ-A8E0-01A-11R-A414-31	0.0461418	0.177405
TCGA-VQ-A8E2-01A-11R-A36D-31	0.32987	0.179227
TCGA-VQ-A8E3-01A-11R-A39E-31	0.230818	0.203102
TCGA-VQ-A8E7-01B-11R-A414-31	0.0361868	0.123282
TCGA-VQ-A8P2-01A-11R-A36D-31	0	0.126815
TCGA-VQ-A8P3-01A-11R-A36D-31	0.153287	0.110455
TCGA-VQ-A8P5-01A-11R-A39E-31	0.314639	0.132961
TCGA-VQ-A8P8-01A-11R-A39E-31	0.0419438	0.41029
TCGA-VQ-A8PB-01A-11R-A39E-31	0.0768327	0.165635
TCGA-VQ-A8PC-01A-11R-A39E-31	0.109962	0.345052
TCGA-VQ-A8PD-01A-11R-A414-31	0.0949116	0.408209
TCGA-VQ-A8PE-01A-11R-A414-31	0.0549179	0.320879
TCGA-VQ-A8PF-01A-11R-A414-31	0.105142	0.33977
TCGA-VQ-A8PH-01A-12R-A414-31	0.0170667	0.271439
TCGA-VQ-A8PJ-01A-11R-A414-31	0.0265876	0.167042
TCGA-VQ-A8PK-01A-12R-A414-31	0.0261627	0.150317
TCGA-VQ-A8PM-01A-21R-A414-31	0.119821	0.398084
TCGA-VQ-A8PO-01A-11R-A414-31	0.045443	0.327728
TCGA-VQ-A8PP-01A-21R-A414-31	0.0962619	0.27337
TCGA-VQ-A8PQ-01A-11R-A414-31	0.298306	0.504938
TCGA-VQ-A8PU-01A-12R-A414-31	0.0352016	0.138104
TCGA-VQ-A8PX-01A-12R-A414-31	0.0600474	0.251435
TCGA-VQ-A91A-01A-11R-A414-31	0.181293	0.1806
TCGA-VQ-A91D-01A-11R-A414-31	0.0771062	0.139799
TCGA-VQ-A91E-01A-31R-A414-31	0.0247452	0.314809
TCGA-VQ-A91K-01A-11R-A414-31	0.0742314	0.164878
TCGA-VQ-A91N-01A-11R-A414-31	0.0214797	0.265316
TCGA-VQ-A91Q-01A-12R-A414-31	0.228357	0.131945
TCGA-VQ-A91S-01A-11R-A414-31	0.0453032	0.182087
TCGA-VQ-A91U-01A-11R-A414-31	0.0333701	0.283546
TCGA-VQ-A91V-01A-11R-A414-31	0.028852	0.187453
TCGA-VQ-A91X-01A-12R-A414-31	0.0102069	0.195559
TCGA-VQ-A91Y-01A-11R-A414-31	0.0806577	0.286116
TCGA-VQ-A91Z-01A-11R-A414-31	0.0357647	0.0911719
TCGA-VQ-A922-01A-11R-A414-31	0.118493	0.22198
TCGA-VQ-A923-01A-11R-A414-31	0.0579701	0.329752
TCGA-VQ-A924-01A-11R-A414-31	0.0712135	0.150529
TCGA-VQ-A925-01A-11R-A414-31	0.0604625	0.187874
TCGA-VQ-A927-01A-12R-A414-31	0.051024	0.235612
TCGA-VQ-A928-01A-11R-A414-31	0.311154	0.175267
TCGA-VQ-A92D-01A-11R-A414-31	0.0206267	0.159205
TCGA-VQ-A94O-01A-11R-A414-31	0.104605	0.202392
TCGA-VQ-A94P-01A-13R-A414-31	0.0391384	0.277829
TCGA-VQ-A94R-01A-11R-A414-31	0.478506	0.212994
TCGA-VQ-A94T-01A-11R-A414-31	0.00920383	0.132033
TCGA-VQ-A94U-01A-12R-A414-31	0.222557	0.126044
TCGA-VQ-AA64-01A-11R-A414-31	0.187768	0.247706
TCGA-VQ-AA68-01A-11R-A414-31	0.0539454	0.304804
TCGA-VQ-AA69-01A-11R-A414-31	0.0114956	0.149954
TCGA-VQ-AA6A-01A-11R-A414-31	0.0867838	0.128812
TCGA-VQ-AA6D-01A-11R-A414-31	0.222928	0.129921
TCGA-VQ-AA6F-01A-31R-A414-31	0.00805655	0.38936
TCGA-VQ-AA6G-01A-11R-A414-31	0.0143553	0.172312
TCGA-VQ-AA6J-01A-11R-A414-31	0.0271541	0.3711
TCGA-VQ-AA6K-01A-11R-A414-31	0.263155	0.235348
TCGA-ZA-A8F6-01A-23R-A36D-31	0.0915306	0.154402
TCGA-ZQ-A9CR-01A-11R-A39E-31	0.0377336	0.203346

## Sheet: 2#Cytotoxic cells
sample_id	NALCN	Cytotoxic cells
TCGA-3M-AB46-01A-11R-A414-31	0.0694272	0.266135
TCGA-3M-AB47-01A-22R-A414-31	0.620586	0.411781
TCGA-B7-5818-01A-11R-1602-13	0.057277	0.466588
TCGA-B7-A5TI-01A-11R-A31P-31	0.11929	0.392274
TCGA-B7-A5TJ-01A-11R-A31P-31	0.190299	0.281298
TCGA-B7-A5TK-01A-12R-A36D-31	0.0780633	0.560783
TCGA-B7-A5TN-01A-21R-A31P-31	0.260387	0.34308
TCGA-BR-4187-01A-01R-1131-13	0.225275	0.457521
TCGA-BR-4191-01A-02R-1131-13	0.345623	0.446125
TCGA-BR-4201-01A-01R-1131-13	0.205393	0.446769
TCGA-BR-4253-01A-01R-1131-13	0.0196308	0.550689
TCGA-BR-4256-01A-01R-1131-13	0.218595	0.516494
TCGA-BR-4257-01A-01R-1131-13	0.120485	0.451901
TCGA-BR-4267-01A-01R-1131-13	0.102994	0.312129
TCGA-BR-4279-01A-01R-1131-13	0.741575	0.496226
TCGA-BR-4280-01A-01R-1131-13	0.0106366	0.41077
TCGA-BR-4294-01A-01R-1131-13	0.511164	0.311772
TCGA-BR-4357-01A-01R-1157-13	0.177344	0.46206
TCGA-BR-4361-01A-01R-1157-13	0.665938	0.467263
TCGA-BR-4363-01A-01R-1157-13	0.504976	0.456317
TCGA-BR-4366-01A-01R-1157-13	0.586212	0.283096
TCGA-BR-4367-01A-01R-1157-13	0.246712	0.434686
TCGA-BR-4368-01A-01R-1157-13	0.110631	0.453894
TCGA-BR-4369-01A-01R-1157-13	0.552967	0.3546
TCGA-BR-4370-01A-01R-1157-13	0.309409	0.446802
TCGA-BR-4371-01A-01R-1157-13	0.0927487	0.35594
TCGA-BR-6452-01A-12R-1802-13	0.0766959	0.463064
TCGA-BR-6453-01A-11R-1802-13	0.0920721	0.504713
TCGA-BR-6454-01A-11R-1802-13	0.191689	0.538132
TCGA-BR-6455-01A-11R-1802-13	0.133827	0.451067
TCGA-BR-6456-01A-11R-1802-13	0.28759	0.43412
TCGA-BR-6457-01A-21R-1802-13	0.490673	0.491359
TCGA-BR-6458-01A-11R-1802-13	0.673195	0.475624
TCGA-BR-6563-01A-13R-2055-13	0.471864	0.55593
TCGA-BR-6564-01A-12R-1884-13	0.3744	0.470808
TCGA-BR-6565-01A-11R-1802-13	0.125916	0.469828
TCGA-BR-6566-01A-11R-1802-13	0.0357647	0.501079
TCGA-BR-6705-01A-12R-1884-13	0.481092	0.442846
TCGA-BR-6707-01A-11R-1884-13	0.116631	0.533516
TCGA-BR-6709-01A-11R-1884-13	0.176833	0.5523
TCGA-BR-6710-01A-11R-1884-13	0.101516	0.411351
TCGA-BR-6801-01A-11R-1884-13	0.131721	0.300561
TCGA-BR-6802-01A-11R-1884-13	0.0422241	0.534091
TCGA-BR-6803-01A-11R-1884-13	0.245617	0.497948
TCGA-BR-6852-01A-11R-1884-13	0.161694	0.559849
TCGA-BR-7196-01A-11R-2055-13	0.441271	0.516123
TCGA-BR-7197-01A-11R-2203-13	0.0833836	0.237794
TCGA-BR-7704-01A-11R-2055-13	0.0170667	0.546459
TCGA-BR-7707-01A-11R-2055-13	0.0680516	0.503069
TCGA-BR-7715-01A-11R-2055-13	0.185486	0.319722
TCGA-BR-7716-01A-21R-2055-13	0.103665	0.450676
TCGA-BR-7717-01A-11R-2055-13	0.0723116	0.371706
TCGA-BR-7722-01A-31R-2203-13	0.0919367	0.358321
TCGA-BR-7723-01A-11R-2055-13	0.405121	0.390326
TCGA-BR-7851-01A-11R-2203-13	0.133827	0.403113
TCGA-BR-7901-01A-11R-2203-13	0.31742	0.416451
TCGA-BR-7957-01A-11R-2203-13	0.503654	0.348911
TCGA-BR-7958-01A-21R-2343-13	0.0436245	0.555843
TCGA-BR-7959-01A-11R-2343-13	0.62396	0.352824
TCGA-BR-8058-01A-31R-2343-13	0.549324	0.500211
TCGA-BR-8059-01A-11R-2343-13	0.193961	0.387443
TCGA-BR-8060-01A-11R-2343-13	0.147176	0.373346
TCGA-BR-8077-01A-11R-2343-13	0.072586	0.440384
TCGA-BR-8080-01A-11R-2343-13	0.499068	0.452361
TCGA-BR-8081-01A-11R-2343-13	0.119555	0.510555
TCGA-BR-8284-01A-11R-2343-13	0.321928	0.513581
TCGA-BR-8286-01A-12R-2343-13	0.197236	0.342054
TCGA-BR-8289-01A-11R-2343-13	0.360533	0.306745
TCGA-BR-8291-01A-11R-2343-13	0.412077	0.475218
TCGA-BR-8295-01A-11R-2343-13	0.133169	0.171347
TCGA-BR-8296-01A-11R-2343-13	0.3122	0.421304
TCGA-BR-8297-01A-12R-2343-13	0.253747	0.391666
TCGA-BR-8361-01A-11R-2343-13	0.064331	0.450835
TCGA-BR-8364-01A-11R-2343-13	0.615416	0.434376
TCGA-BR-8365-01A-21R-2343-13	0.562084	0.447384
TCGA-BR-8366-01A-11R-2343-13	0.434455	0.542324
TCGA-BR-8367-01A-11R-2343-13	0.526269	0.365659
TCGA-BR-8368-01A-11R-2343-13	0.0787464	0.414162
TCGA-BR-8369-01A-11R-2343-13	0.151729	0.259086
TCGA-BR-8371-01A-11R-2343-13	0.167358	0.375631
TCGA-BR-8372-01A-11R-2343-13	0.117429	0.463436
TCGA-BR-8373-01A-11R-2343-13	0.480782	0.310343
TCGA-BR-8380-01A-11R-2343-13	0.396708	0.359218
TCGA-BR-8381-01A-11R-2402-13	0.340049	0.515324
TCGA-BR-8382-01A-11R-2402-13	0.126444	0.49062
TCGA-BR-8384-01A-21R-2402-13	0.328722	0.455251
TCGA-BR-8483-01A-31R-2402-13	0.192068	0.298459
TCGA-BR-8484-01A-11R-2402-13	0.282499	0.425727
TCGA-BR-8485-01A-11R-2402-13	0.182565	0.446683
TCGA-BR-8486-01A-31R-2402-13	0.052555	0.426099
TCGA-BR-8487-01A-11R-2402-13	0.077243	0.408032
TCGA-BR-8588-01A-11R-2402-13	0.17594	0.470904
TCGA-BR-8589-01A-11R-2402-13	0.102591	0.50939
TCGA-BR-8590-01A-11R-2402-13	0.686433	0.419892
TCGA-BR-8591-01A-11R-2402-13	0.0434845	0.425474
TCGA-BR-8592-01A-11R-2402-13	0.644041	0.422159
TCGA-BR-8676-01A-11R-2402-13	0.0127832	0.449405
TCGA-BR-8677-01A-11R-2402-13	0.514097	0.508891
TCGA-BR-8678-01A-11R-2402-13	0.208767	0.359895
TCGA-BR-8679-01A-11R-2402-13	0.116365	0.261716
TCGA-BR-8680-01A-11R-2402-13	0.103531	0.235285
TCGA-BR-8682-01A-11R-2402-13	0.22132	0.34315
TCGA-BR-8683-01A-11R-2402-13	0.317188	0.34211
TCGA-BR-8686-01A-11R-2402-13	0.0683269	0.530815
TCGA-BR-8687-01A-11R-2402-13	0.205267	0.31847
TCGA-BR-8690-01A-11R-2402-13	0.37629	0.525677
TCGA-BR-A44T-01A-32R-A24K-31	0.182057	0.550351
TCGA-BR-A44U-01A-11R-A36D-31	0.167486	0.323749
TCGA-BR-A4CR-01A-11R-A24K-31	0.090447	0.245255
TCGA-BR-A4CS-01A-11R-A24K-31	0.0768327	0.293736
TCGA-BR-A4IV-01A-31R-A251-31	0.169284	0.381378
TCGA-BR-A4J4-01A-12R-A251-31	0.0723116	0.360759
TCGA-BR-A4J5-01A-21R-A251-31	0.561693	0.366128
TCGA-BR-A4J6-01A-11R-A251-31	0.367036	0.373401
TCGA-BR-A4J7-01A-31R-A251-31	0.526269	0.524914
TCGA-BR-A4J8-01A-11R-A251-31	0.206893	0.349918
TCGA-BR-A4J9-01A-12R-A251-31	0.284277	0.38054
TCGA-BR-A4PF-01A-11R-A251-31	0.0295589	0.382471
TCGA-BR-A4QL-01A-31R-A251-31	0.0284277	0.420778
TCGA-CD-5798-01A-11R-1602-13	0.1133	0.40164
TCGA-CD-5799-01A-11R-1602-13	0.135535	0.340022
TCGA-CD-5800-01A-11R-1602-13	0.0529723	0.335661
TCGA-CD-5801-01A-11R-1602-13	0.0698396	0.54053
TCGA-CD-5803-01A-11R-1602-13	0.217479	0.55061
TCGA-CD-5804-01A-12R-2055-13	0.14991	0.416556
TCGA-CD-5813-01A-11R-1602-13	0.375512	0.487392
TCGA-CD-8524-01A-11R-2343-13	0.266637	0.39237
TCGA-CD-8525-01A-11R-2343-13	0.0780633	0.457202
TCGA-CD-8526-01A-11R-2343-13	0.119157	0.413985
TCGA-CD-8527-01A-11R-2343-13	0.0335111	0.371866
TCGA-CD-8528-01A-11R-2343-13	0.101112	0.353132
TCGA-CD-8529-01A-11R-2343-13	0.0972062	0.454986
TCGA-CD-8530-01A-11R-2343-13	0.449957	0.372877
TCGA-CD-8531-01A-11R-2343-13	0.0210533	0.3529
TCGA-CD-8532-01A-11R-2343-13	0.201885	0.471965
TCGA-CD-8533-01A-11R-2343-13	0.263155	0.218875
TCGA-CD-8534-01A-11R-2343-13	0.120883	0.359035
TCGA-CD-8535-01A-11R-2343-13	0.105812	0.190783
TCGA-CD-A486-01A-11R-A24K-31	0.311387	0.314377
TCGA-CD-A487-01A-21R-A24K-31	0.113567	0.335705
TCGA-CD-A489-01A-11R-A24K-31	0.170566	0.407807
TCGA-CD-A48A-01A-12R-A36D-31	0.302173	0.261732
TCGA-CD-A48C-01A-11R-A24K-31	0.276437	0.355407
TCGA-CD-A4MG-01A-11R-A251-31	0.116099	0.347079
TCGA-CD-A4MH-01A-11R-A251-31	0.13829	0.318108
TCGA-CG-4301-01A-01R-1157-13	0.16633	0.356731
TCGA-CG-4304-01A-01R-1157-13	0.163885	0.364564
TCGA-CG-4305-01A-01R-1157-13	0.306496	0.471192
TCGA-CG-4306-01A-01R-1157-13	0.0885487	0.413407
TCGA-CG-4436-01A-01R-1157-13	0.00676478	0.30988
TCGA-CG-4437-01A-01R-1802-13	0.0357647	0.492001
TCGA-CG-4438-01A-01R-1157-13	0.210514	0.43326
TCGA-CG-4440-01A-01R-1157-13	0.0367495	0.347605
TCGA-CG-4441-01A-01R-1802-13	0.126841	0.389764
TCGA-CG-4442-01A-01R-1157-13	0.195977	0.307538
TCGA-CG-4443-01A-01R-1157-13	0.125651	0.139406
TCGA-CG-4444-01A-01R-1157-13	0.217975	0.411643
TCGA-CG-4460-01A-01R-1157-13	0.0844725	0.332537
TCGA-CG-4462-01A-01R-1157-13	0.485118	0.387328
TCGA-CG-4465-01A-01R-1157-13	0.0831112	0.396952
TCGA-CG-4466-01A-01R-1157-13	0.141171	0.321106
TCGA-CG-4469-01A-01R-1157-13	0.0129262	0.305927
TCGA-CG-4475-01A-01R-1157-13	0.187134	0.297058
TCGA-CG-4476-01A-01R-1157-13	0.457962	0.396912
TCGA-CG-4477-01A-01R-1157-13	0.160533	0.52297
TCGA-CG-5716-01A-21R-1802-13	0.0364682	0.408289
TCGA-CG-5717-01A-11R-1602-13	0.0231844	0.448504
TCGA-CG-5718-01A-11R-1602-13	0.0180644	0.421876
TCGA-CG-5719-01A-11R-1602-13	0.250598	0.428986
TCGA-CG-5720-01A-11R-1602-13	0.0765591	0.432796
TCGA-CG-5721-01A-11R-1602-13	0.0473988	0.567446
TCGA-CG-5722-01A-21R-1602-13	0.073409	0.582513
TCGA-CG-5723-01A-11R-1602-13	0.0301242	0.523273
TCGA-CG-5724-01A-11R-1602-13	0.0739573	0.386351
TCGA-CG-5725-01A-11R-1602-13	0.0298416	0.293795
TCGA-CG-5726-01A-11R-1602-13	0.00561557	0.303118
TCGA-CG-5732-01A-11R-1602-13	0.0234683	0.449963
TCGA-CG-5734-01A-11R-1602-13	0.00259452	0.520056
TCGA-D7-5577-01A-01R-1602-13	0.0315364	0.51581
TCGA-D7-5578-01A-01R-1602-13	0.113567	0.446333
TCGA-D7-6519-01A-11R-1802-13	0.125519	0.36548
TCGA-D7-6520-01A-11R-1802-13	0.236707	0.316863
TCGA-D7-6521-01A-11R-1802-13	0.324695	0.425574
TCGA-D7-6522-01A-11R-1802-13	0.243547	0.556028
TCGA-D7-6524-01A-11R-1802-13	0.072586	0.372274
TCGA-D7-6525-01A-11R-1802-13	0.0935602	0.383655
TCGA-D7-6526-01A-11R-1802-13	0.0831112	0.236986
TCGA-D7-6527-01A-11R-1802-13	0.0743684	0.370641
TCGA-D7-6528-01A-11R-1802-13	0.0375931	0.332902
TCGA-D7-6815-01A-11R-1884-13	0.161178	0.299481
TCGA-D7-6818-01A-11R-1884-13	0.145612	0.363731
TCGA-D7-6822-01A-11R-1884-13	0.0551957	0.300167
TCGA-D7-8570-01A-11R-2343-13	0.0244615	0.550269
TCGA-D7-8572-01A-11R-2343-13	0.130272	0.392941
TCGA-D7-8573-01A-11R-2343-13	0.14496	0.27452
TCGA-D7-8574-01A-13R-2343-13	0.820322	0.495476
TCGA-D7-8575-01A-11R-2343-13	0.230203	0.33055
TCGA-D7-8576-01A-11R-2343-13	0.127897	0.278912
TCGA-D7-8578-01A-21R-2343-13	0.532367	0.346079
TCGA-D7-8579-01A-11R-2343-13	0.208392	0.366588
TCGA-D7-A4YU-01A-21R-A251-31	0.122474	0.501375
TCGA-D7-A4YX-01A-11R-A251-31	0.0166389	0.494876
TCGA-D7-A4Z0-01A-22R-A251-31	0.0984196	0.401534
TCGA-D7-A6EV-01A-11R-A31P-31	0.00805655	0.274801
TCGA-D7-A6EX-01A-11R-A31P-31	2.58554	0.357745
TCGA-D7-A6EY-01A-21R-A31P-31	0.1129	0.48886
TCGA-D7-A6EZ-01A-11R-A31P-31	0.0604625	0.492207
TCGA-D7-A6F0-01A-11R-A31P-31	0.0398403	0.367477
TCGA-D7-A6F2-01A-12R-A31P-31	0.156785	0.41275
TCGA-D7-A747-01A-22R-A33Y-31	0.276437	0.40103
TCGA-D7-A748-01A-12R-A32D-31	0.707613	0.430497
TCGA-D7-A74A-01A-11R-A32D-31	0.0347792	0.33878
TCGA-EQ-8122-01A-11R-2343-13	0.125916	0.256005
TCGA-F1-6177-01A-11R-1802-13	0.00561557	0.353764
TCGA-F1-6874-01A-11R-1884-13	0.0590783	0.469056
TCGA-F1-6875-01A-11R-2055-13	0.0413832	0.211843
TCGA-F1-A448-01A-11R-A24K-31	0.0394192	0.401867
TCGA-F1-A72C-01A-21R-A33Y-31	0.064607	0.447722
TCGA-FP-7735-01A-11R-2055-13	0.0458623	0.416798
TCGA-FP-7829-01A-11R-2055-13	0.0553345	0.242731
TCGA-FP-7916-01A-11R-2203-13	0.357496	0.515099
TCGA-FP-7998-01A-11R-2203-13	0.236095	0.559608
TCGA-FP-8099-01A-11R-2343-13	0.249749	0.344099
TCGA-FP-8209-01A-11R-2343-13	0.258459	0.495048
TCGA-FP-8210-01A-11R-2343-13	0.518938	0.477976
TCGA-FP-8211-01A-11R-2343-13	0.0517201	0.404095
TCGA-FP-8631-01A-11R-2402-13	0.27023	0.193724
TCGA-FP-A4BF-01A-12R-A36D-31	0.515107	0.5756
TCGA-FP-A8CX-01A-11R-A36D-31	0.00977712	0.365803
TCGA-FP-A9TM-01A-11R-A39E-31	0.0104934	0.362179
TCGA-HF-7131-01A-11R-2055-13	0.0339339	0.398143
TCGA-HF-7132-01A-11R-2055-13	0.0908534	0.477358
TCGA-HF-7133-01A-11R-2055-13	0.0581086	0.425631
TCGA-HF-7134-01A-11R-2055-13	0.0167816	0.349042
TCGA-HF-A5NB-01A-11R-A31P-31	0.0250288	0.37698
TCGA-HJ-7597-01A-21R-2203-13	0.164658	0.500616
TCGA-HU-8238-01A-11R-2343-13	0.133827	0.334956
TCGA-HU-8244-01A-11R-2343-13	0.0444641	0.234636
TCGA-HU-8249-01A-11R-A36D-31	0.187388	0.438504
TCGA-HU-8602-01A-11R-2402-13	0.0159257	0.457823
TCGA-HU-8604-01A-11R-2402-13	0.0870554	0.530429
TCGA-HU-8608-01A-11R-2402-13	0.0104934	0.529747
TCGA-HU-8610-01A-22R-2402-13	0.00288251	0.416577
TCGA-HU-A4G2-01A-11R-A251-31	0.00504062	0.438995
TCGA-HU-A4G3-01A-11R-A24K-31	0.0244615	0.329243
TCGA-HU-A4G8-01A-11R-A251-31	0.00446544	0.409034
TCGA-HU-A4G9-01A-11R-A24K-31	0.0024505	0.210057
TCGA-HU-A4GC-01A-12R-A251-31	0.0966667	0.38016
TCGA-HU-A4GD-01A-11R-A36D-31	0.703809	0.129457
TCGA-HU-A4GF-01A-11R-A24K-31	0.00834346	0.322839
TCGA-HU-A4GH-01A-11R-A24K-31	0.0274372	0.292707
TCGA-HU-A4GJ-01A-11R-A251-31	0.0565835	0.51185
TCGA-HU-A4GP-01A-11R-A251-31	0.0543623	0.304203
TCGA-HU-A4GQ-01A-11R-A36D-31	0.0514417	0.413068
TCGA-HU-A4GT-01A-21R-A251-31	0.00877371	0.340936
TCGA-HU-A4GU-01A-11R-A251-31	0.0258793	0.361294
TCGA-HU-A4GX-01A-12R-A251-31	0.0203422	0.512268
TCGA-HU-A4GY-01A-21R-A24K-31	0.0982848	0.520142
TCGA-HU-A4H0-01A-11R-A251-31	0.0170667	0.491723
TCGA-HU-A4H2-01A-11R-A251-31	0.0313952	0.374103
TCGA-HU-A4H3-01A-21R-A251-31	0.00647756	0.432544
TCGA-HU-A4H4-01A-21R-A251-31	0.00891709	0.468092
TCGA-HU-A4H5-01A-21R-A251-31	0.00604663	0.321314
TCGA-HU-A4H6-01A-11R-A251-31	0.0207689	0.388888
TCGA-HU-A4H8-01A-11R-A251-31	0.00604663	0.298652
TCGA-HU-A4HB-01A-12R-A251-31	0.0506062	0.481512
TCGA-HU-A4HD-01A-11R-A251-31	0.0709388	0.266962
TCGA-IN-7806-01A-11R-2055-13	0.0901759	0.287901
TCGA-IN-7808-01A-11R-2203-13	0.0441843	0.521225
TCGA-IN-8462-01A-11R-2343-13	0.093425	0.361982
TCGA-IN-8663-01A-11R-2402-13	0.0676387	0.271454
TCGA-IN-A6RI-01A-11R-A32D-31	0.00360224	0.194663
TCGA-IN-A6RJ-01A-21R-A33Y-31	0.0373119	0.366287
TCGA-IN-A6RL-01A-11R-A32D-31	0.0394192	0.350389
TCGA-IN-A6RN-01A-12R-A33Y-31	0.0426443	0.307475
TCGA-IN-A6RO-01A-12R-A33Y-31	0.00504062	0.342178
TCGA-IN-A6RR-01A-12R-A32D-31	0.0458623	0.350786
TCGA-IN-A6RS-01A-12R-A354-31	0.00115369	0.470739
TCGA-IN-A7NR-01A-11R-A354-31	0.0673634	0.38665
TCGA-IN-A7NT-01A-21R-A354-31	0.0130692	0.215299
TCGA-IN-A7NU-01A-22R-A354-31	0.0237521	0.41008
TCGA-IN-AB1V-01A-21R-A414-31	0.0405418	0.346163
TCGA-IN-AB1X-01A-11R-A39E-31	0.0200577	0.511881
TCGA-IP-7968-01A-11R-2203-13	0.113434	0.438369
TCGA-KB-A6F7-01A-12R-A32D-31	0.0150693	0.462865
TCGA-KB-A93G-01A-11R-A39E-31	0.500598	0.335467
TCGA-KB-A93H-01A-11R-A39E-31	0.0103502	0.267061
TCGA-KB-A93J-01A-11R-A39E-31	0.0197731	0.433818
TCGA-MX-A5UG-01A-21R-A31P-31	0.541713	0.46619
TCGA-MX-A5UJ-01A-11R-A31P-31	0.0408223	0.369573
TCGA-MX-A663-01A-11R-A31P-31	0.250962	0.345786
TCGA-MX-A666-01A-11R-A31P-31	0.0284277	0.278066
TCGA-R5-A7O7-01A-11R-A33Y-31	0.221444	0.319231
TCGA-R5-A7ZE-01B-11R-A354-31	0.00345832	0.220874
TCGA-R5-A7ZF-01A-11R-A354-31	0.0687396	0.318761
TCGA-R5-A7ZI-01A-11R-A354-31	0.0132121	0.520854
TCGA-R5-A7ZR-01A-11R-A354-31	0.015783	0.260614
TCGA-R5-A805-01A-11R-A36D-31	0.0333701	0.387341
TCGA-RD-A7BS-01A-11R-A32D-31	0.542109	0.435483
TCGA-RD-A7BT-01A-11R-A33Y-31	0.026446	0.320111
TCGA-RD-A7BW-01A-11R-A32D-31	0.352871	0.562665
TCGA-RD-A7C1-01A-11R-A32D-31	0.594835	0.470072
TCGA-RD-A8MV-01A-11R-A36D-31	0.0150693	0.49928
TCGA-RD-A8MW-01A-11R-A36D-31	0.137241	0.456342
TCGA-RD-A8N0-01A-12R-A36D-31	0.455334	0.525083
TCGA-RD-A8N1-01A-12R-A36D-31	0.081885	0.49282
TCGA-RD-A8N2-01A-12R-A36D-31	0.0965317	0.405764
TCGA-RD-A8N4-01A-21R-A36D-31	0.103263	0.431773
TCGA-RD-A8N5-01A-12R-A36D-31	0.299245	0.364448
TCGA-RD-A8N6-01A-11R-A36D-31	0.204015	0.291967
TCGA-RD-A8N9-01A-12R-A39E-31	0.282499	0.407466
TCGA-RD-A8NB-01A-12R-A39E-31	0.0874628	0.469568
TCGA-SW-A7EA-01A-12R-A354-31	0.171335	0.475022
TCGA-SW-A7EB-01A-11R-A354-31	0.0528332	0.408641
TCGA-VQ-A8DT-01A-11R-A36D-31	0.0746424	0.323104
TCGA-VQ-A8DU-01A-11R-A36D-31	0.160017	0.360915
TCGA-VQ-A8DV-01A-12R-A36D-31	0.0478175	0.194424
TCGA-VQ-A8DZ-01A-11R-A36D-31	0.0532504	0.271939
TCGA-VQ-A8E0-01A-11R-A414-31	0.0461418	0.313071
TCGA-VQ-A8E2-01A-11R-A36D-31	0.32987	0.404292
TCGA-VQ-A8E3-01A-11R-A39E-31	0.230818	0.516017
TCGA-VQ-A8E7-01B-11R-A414-31	0.0361868	0.271768
TCGA-VQ-A8P2-01A-11R-A36D-31	0	0.317116
TCGA-VQ-A8P3-01A-11R-A36D-31	0.153287	0.453057
TCGA-VQ-A8P5-01A-11R-A39E-31	0.314639	0.423175
TCGA-VQ-A8P8-01A-11R-A39E-31	0.0419438	0.360516
TCGA-VQ-A8PB-01A-11R-A39E-31	0.0768327	0.394515
TCGA-VQ-A8PC-01A-11R-A39E-31	0.109962	0.387297
TCGA-VQ-A8PD-01A-11R-A414-31	0.0949116	0.510603
TCGA-VQ-A8PE-01A-11R-A414-31	0.0549179	0.364299
TCGA-VQ-A8PF-01A-11R-A414-31	0.105142	0.554415
TCGA-VQ-A8PH-01A-12R-A414-31	0.0170667	0.380444
TCGA-VQ-A8PJ-01A-11R-A414-31	0.0265876	0.24176
TCGA-VQ-A8PK-01A-12R-A414-31	0.0261627	0.436998
TCGA-VQ-A8PM-01A-21R-A414-31	0.119821	0.44357
TCGA-VQ-A8PO-01A-11R-A414-31	0.045443	0.479414
TCGA-VQ-A8PP-01A-21R-A414-31	0.0962619	0.416779
TCGA-VQ-A8PQ-01A-11R-A414-31	0.298306	0.472116
TCGA-VQ-A8PU-01A-12R-A414-31	0.0352016	0.256307
TCGA-VQ-A8PX-01A-12R-A414-31	0.0600474	0.374692
TCGA-VQ-A91A-01A-11R-A414-31	0.181293	0.297364
TCGA-VQ-A91D-01A-11R-A414-31	0.0771062	0.422245
TCGA-VQ-A91E-01A-31R-A414-31	0.0247452	0.429206
TCGA-VQ-A91K-01A-11R-A414-31	0.0742314	0.376087
TCGA-VQ-A91N-01A-11R-A414-31	0.0214797	0.323312
TCGA-VQ-A91Q-01A-12R-A414-31	0.228357	0.291273
TCGA-VQ-A91S-01A-11R-A414-31	0.0453032	0.418279
TCGA-VQ-A91U-01A-11R-A414-31	0.0333701	0.403326
TCGA-VQ-A91V-01A-11R-A414-31	0.028852	0.288154
TCGA-VQ-A91X-01A-12R-A414-31	0.0102069	0.200537
TCGA-VQ-A91Y-01A-11R-A414-31	0.0806577	0.454047
TCGA-VQ-A91Z-01A-11R-A414-31	0.0357647	0.192536
TCGA-VQ-A922-01A-11R-A414-31	0.118493	0.260051
TCGA-VQ-A923-01A-11R-A414-31	0.0579701	0.552453
TCGA-VQ-A924-01A-11R-A414-31	0.0712135	0.47006
TCGA-VQ-A925-01A-11R-A414-31	0.0604625	0.333258
TCGA-VQ-A927-01A-12R-A414-31	0.051024	0.345044
TCGA-VQ-A928-01A-11R-A414-31	0.311154	0.281965
TCGA-VQ-A92D-01A-11R-A414-31	0.0206267	0.270558
TCGA-VQ-A94O-01A-11R-A414-31	0.104605	0.356113
TCGA-VQ-A94P-01A-13R-A414-31	0.0391384	0.455118
TCGA-VQ-A94R-01A-11R-A414-31	0.478506	0.348186
TCGA-VQ-A94T-01A-11R-A414-31	0.00920383	0.347778
TCGA-VQ-A94U-01A-12R-A414-31	0.222557	0.279454
TCGA-VQ-AA64-01A-11R-A414-31	0.187768	0.332984
TCGA-VQ-AA68-01A-11R-A414-31	0.0539454	0.362479
TCGA-VQ-AA69-01A-11R-A414-31	0.0114956	0.410637
TCGA-VQ-AA6A-01A-11R-A414-31	0.0867838	0.254838
TCGA-VQ-AA6D-01A-11R-A414-31	0.222928	0.248829
TCGA-VQ-AA6F-01A-31R-A414-31	0.00805655	0.385529
TCGA-VQ-AA6G-01A-11R-A414-31	0.0143553	0.320297
TCGA-VQ-AA6J-01A-11R-A414-31	0.0271541	0.417864
TCGA-VQ-AA6K-01A-11R-A414-31	0.263155	0.416408
TCGA-ZA-A8F6-01A-23R-A36D-31	0.0915306	0.361104
TCGA-ZQ-A9CR-01A-11R-A39E-31	0.0377336	0.498246

## Sheet: 3#iDC
sample_id	NALCN	iDC
TCGA-3M-AB46-01A-11R-A414-31	0.0694272	0.349688
TCGA-3M-AB47-01A-22R-A414-31	0.620586	0.376655
TCGA-B7-5818-01A-11R-1602-13	0.057277	0.419732
TCGA-B7-A5TI-01A-11R-A31P-31	0.11929	0.419812
TCGA-B7-A5TJ-01A-11R-A31P-31	0.190299	0.41031
TCGA-B7-A5TK-01A-12R-A36D-31	0.0780633	0.430635
TCGA-B7-A5TN-01A-21R-A31P-31	0.260387	0.3871
TCGA-BR-4187-01A-01R-1131-13	0.225275	0.477538
TCGA-BR-4191-01A-02R-1131-13	0.345623	0.528704
TCGA-BR-4201-01A-01R-1131-13	0.205393	0.477667
TCGA-BR-4253-01A-01R-1131-13	0.0196308	0.443464
TCGA-BR-4256-01A-01R-1131-13	0.218595	0.48031
TCGA-BR-4257-01A-01R-1131-13	0.120485	0.504734
TCGA-BR-4267-01A-01R-1131-13	0.102994	0.439442
TCGA-BR-4279-01A-01R-1131-13	0.741575	0.538373
TCGA-BR-4280-01A-01R-1131-13	0.0106366	0.370287
TCGA-BR-4294-01A-01R-1131-13	0.511164	0.369566
TCGA-BR-4357-01A-01R-1157-13	0.177344	0.461116
TCGA-BR-4361-01A-01R-1157-13	0.665938	0.412353
TCGA-BR-4363-01A-01R-1157-13	0.504976	0.449981
TCGA-BR-4366-01A-01R-1157-13	0.586212	0.431572
TCGA-BR-4367-01A-01R-1157-13	0.246712	0.458768
TCGA-BR-4368-01A-01R-1157-13	0.110631	0.441343
TCGA-BR-4369-01A-01R-1157-13	0.552967	0.455457
TCGA-BR-4370-01A-01R-1157-13	0.309409	0.441151
TCGA-BR-4371-01A-01R-1157-13	0.0927487	0.383354
TCGA-BR-6452-01A-12R-1802-13	0.0766959	0.455631
TCGA-BR-6453-01A-11R-1802-13	0.0920721	0.522319
TCGA-BR-6454-01A-11R-1802-13	0.191689	0.400663
TCGA-BR-6455-01A-11R-1802-13	0.133827	0.465996
TCGA-BR-6456-01A-11R-1802-13	0.28759	0.474407
TCGA-BR-6457-01A-21R-1802-13	0.490673	0.48239
TCGA-BR-6458-01A-11R-1802-13	0.673195	0.478677
TCGA-BR-6563-01A-13R-2055-13	0.471864	0.470448
TCGA-BR-6564-01A-12R-1884-13	0.3744	0.436475
TCGA-BR-6565-01A-11R-1802-13	0.125916	0.421663
TCGA-BR-6566-01A-11R-1802-13	0.0357647	0.434527
TCGA-BR-6705-01A-12R-1884-13	0.481092	0.471117
TCGA-BR-6707-01A-11R-1884-13	0.116631	0.418737
TCGA-BR-6709-01A-11R-1884-13	0.176833	0.415125
TCGA-BR-6710-01A-11R-1884-13	0.101516	0.390665
TCGA-BR-6801-01A-11R-1884-13	0.131721	0.38289
TCGA-BR-6802-01A-11R-1884-13	0.0422241	0.417891
TCGA-BR-6803-01A-11R-1884-13	0.245617	0.467782
TCGA-BR-6852-01A-11R-1884-13	0.161694	0.451505
TCGA-BR-7196-01A-11R-2055-13	0.441271	0.467254
TCGA-BR-7197-01A-11R-2203-13	0.0833836	0.360154
TCGA-BR-7704-01A-11R-2055-13	0.0170667	0.462986
TCGA-BR-7707-01A-11R-2055-13	0.0680516	0.384639
TCGA-BR-7715-01A-11R-2055-13	0.185486	0.4342
TCGA-BR-7716-01A-21R-2055-13	0.103665	0.46921
TCGA-BR-7717-01A-11R-2055-13	0.0723116	0.433143
TCGA-BR-7722-01A-31R-2203-13	0.0919367	0.431374
TCGA-BR-7723-01A-11R-2055-13	0.405121	0.448248
TCGA-BR-7851-01A-11R-2203-13	0.133827	0.390384
TCGA-BR-7901-01A-11R-2203-13	0.31742	0.492371
TCGA-BR-7957-01A-11R-2203-13	0.503654	0.417177
TCGA-BR-7958-01A-21R-2343-13	0.0436245	0.48192
TCGA-BR-7959-01A-11R-2343-13	0.62396	0.396469
TCGA-BR-8058-01A-31R-2343-13	0.549324	0.459892
TCGA-BR-8059-01A-11R-2343-13	0.193961	0.393981
TCGA-BR-8060-01A-11R-2343-13	0.147176	0.397275
TCGA-BR-8077-01A-11R-2343-13	0.072586	0.45056
TCGA-BR-8080-01A-11R-2343-13	0.499068	0.447155
TCGA-BR-8081-01A-11R-2343-13	0.119555	0.443633
TCGA-BR-8284-01A-11R-2343-13	0.321928	0.427052
TCGA-BR-8286-01A-12R-2343-13	0.197236	0.447513
TCGA-BR-8289-01A-11R-2343-13	0.360533	0.401566
TCGA-BR-8291-01A-11R-2343-13	0.412077	0.501103
TCGA-BR-8295-01A-11R-2343-13	0.133169	0.317849
TCGA-BR-8296-01A-11R-2343-13	0.3122	0.381939
TCGA-BR-8297-01A-12R-2343-13	0.253747	0.377036
TCGA-BR-8361-01A-11R-2343-13	0.064331	0.303267
TCGA-BR-8364-01A-11R-2343-13	0.615416	0.452754
TCGA-BR-8365-01A-21R-2343-13	0.562084	0.421102
TCGA-BR-8366-01A-11R-2343-13	0.434455	0.458768
TCGA-BR-8367-01A-11R-2343-13	0.526269	0.435964
TCGA-BR-8368-01A-11R-2343-13	0.0787464	0.334314
TCGA-BR-8369-01A-11R-2343-13	0.151729	0.363319
TCGA-BR-8371-01A-11R-2343-13	0.167358	0.350304
TCGA-BR-8372-01A-11R-2343-13	0.117429	0.447606
TCGA-BR-8373-01A-11R-2343-13	0.480782	0.430554
TCGA-BR-8380-01A-11R-2343-13	0.396708	0.392602
TCGA-BR-8381-01A-11R-2402-13	0.340049	0.423692
TCGA-BR-8382-01A-11R-2402-13	0.126444	0.405886
TCGA-BR-8384-01A-21R-2402-13	0.328722	0.436536
TCGA-BR-8483-01A-31R-2402-13	0.192068	0.323741
TCGA-BR-8484-01A-11R-2402-13	0.282499	0.463668
TCGA-BR-8485-01A-11R-2402-13	0.182565	0.437746
TCGA-BR-8486-01A-31R-2402-13	0.052555	0.420341
TCGA-BR-8487-01A-11R-2402-13	0.077243	0.385151
TCGA-BR-8588-01A-11R-2402-13	0.17594	0.445757
TCGA-BR-8589-01A-11R-2402-13	0.102591	0.45882
TCGA-BR-8590-01A-11R-2402-13	0.686433	0.466708
TCGA-BR-8591-01A-11R-2402-13	0.0434845	0.44399
TCGA-BR-8592-01A-11R-2402-13	0.644041	0.409504
TCGA-BR-8676-01A-11R-2402-13	0.0127832	0.39686
TCGA-BR-8677-01A-11R-2402-13	0.514097	0.396858
TCGA-BR-8678-01A-11R-2402-13	0.208767	0.324998
TCGA-BR-8679-01A-11R-2402-13	0.116365	0.369169
TCGA-BR-8680-01A-11R-2402-13	0.103531	0.280605
TCGA-BR-8682-01A-11R-2402-13	0.22132	0.503898
TCGA-BR-8683-01A-11R-2402-13	0.317188	0.413071
TCGA-BR-8686-01A-11R-2402-13	0.0683269	0.439027
TCGA-BR-8687-01A-11R-2402-13	0.205267	0.452017
TCGA-BR-8690-01A-11R-2402-13	0.37629	0.380649
TCGA-BR-A44T-01A-32R-A24K-31	0.182057	0.383247
TCGA-BR-A44U-01A-11R-A36D-31	0.167486	0.396321
TCGA-BR-A4CR-01A-11R-A24K-31	0.090447	0.297263
TCGA-BR-A4CS-01A-11R-A24K-31	0.0768327	0.31867
TCGA-BR-A4IV-01A-31R-A251-31	0.169284	0.413424
TCGA-BR-A4J4-01A-12R-A251-31	0.0723116	0.45109
TCGA-BR-A4J5-01A-21R-A251-31	0.561693	0.421236
TCGA-BR-A4J6-01A-11R-A251-31	0.367036	0.408691
TCGA-BR-A4J7-01A-31R-A251-31	0.526269	0.403002
TCGA-BR-A4J8-01A-11R-A251-31	0.206893	0.345812
TCGA-BR-A4J9-01A-12R-A251-31	0.284277	0.338737
TCGA-BR-A4PF-01A-11R-A251-31	0.0295589	0.379137
TCGA-BR-A4QL-01A-31R-A251-31	0.0284277	0.329954
TCGA-CD-5798-01A-11R-1602-13	0.1133	0.49796
TCGA-CD-5799-01A-11R-1602-13	0.135535	0.407146
TCGA-CD-5800-01A-11R-1602-13	0.0529723	0.415183
TCGA-CD-5801-01A-11R-1602-13	0.0698396	0.418503
TCGA-CD-5803-01A-11R-1602-13	0.217479	0.490105
TCGA-CD-5804-01A-12R-2055-13	0.14991	0.438114
TCGA-CD-5813-01A-11R-1602-13	0.375512	0.542264
TCGA-CD-8524-01A-11R-2343-13	0.266637	0.409235
TCGA-CD-8525-01A-11R-2343-13	0.0780633	0.388312
TCGA-CD-8526-01A-11R-2343-13	0.119157	0.416681
TCGA-CD-8527-01A-11R-2343-13	0.0335111	0.328881
TCGA-CD-8528-01A-11R-2343-13	0.101112	0.389634
TCGA-CD-8529-01A-11R-2343-13	0.0972062	0.482694
TCGA-CD-8530-01A-11R-2343-13	0.449957	0.451481
TCGA-CD-8531-01A-11R-2343-13	0.0210533	0.384069
TCGA-CD-8532-01A-11R-2343-13	0.201885	0.460278
TCGA-CD-8533-01A-11R-2343-13	0.263155	0.29238
TCGA-CD-8534-01A-11R-2343-13	0.120883	0.407454
TCGA-CD-8535-01A-11R-2343-13	0.105812	0.307561
TCGA-CD-A486-01A-11R-A24K-31	0.311387	0.37352
TCGA-CD-A487-01A-21R-A24K-31	0.113567	0.350703
TCGA-CD-A489-01A-11R-A24K-31	0.170566	0.412236
TCGA-CD-A48A-01A-12R-A36D-31	0.302173	0.361165
TCGA-CD-A48C-01A-11R-A24K-31	0.276437	0.430619
TCGA-CD-A4MG-01A-11R-A251-31	0.116099	0.390947
TCGA-CD-A4MH-01A-11R-A251-31	0.13829	0.364608
TCGA-CG-4301-01A-01R-1157-13	0.16633	0.486609
TCGA-CG-4304-01A-01R-1157-13	0.163885	0.449926
TCGA-CG-4305-01A-01R-1157-13	0.306496	0.484438
TCGA-CG-4306-01A-01R-1157-13	0.0885487	0.454467
TCGA-CG-4436-01A-01R-1157-13	0.00676478	0.406686
TCGA-CG-4437-01A-01R-1802-13	0.0357647	0.444424
TCGA-CG-4438-01A-01R-1157-13	0.210514	0.441914
TCGA-CG-4440-01A-01R-1157-13	0.0367495	0.4266
TCGA-CG-4441-01A-01R-1802-13	0.126841	0.385886
TCGA-CG-4442-01A-01R-1157-13	0.195977	0.353614
TCGA-CG-4443-01A-01R-1157-13	0.125651	0.3526
TCGA-CG-4444-01A-01R-1157-13	0.217975	0.460735
TCGA-CG-4460-01A-01R-1157-13	0.0844725	0.424814
TCGA-CG-4462-01A-01R-1157-13	0.485118	0.515095
TCGA-CG-4465-01A-01R-1157-13	0.0831112	0.447435
TCGA-CG-4466-01A-01R-1157-13	0.141171	0.332647
TCGA-CG-4469-01A-01R-1157-13	0.0129262	0.406955
TCGA-CG-4475-01A-01R-1157-13	0.187134	0.420708
TCGA-CG-4476-01A-01R-1157-13	0.457962	0.51495
TCGA-CG-4477-01A-01R-1157-13	0.160533	0.421229
TCGA-CG-5716-01A-21R-1802-13	0.0364682	0.452795
TCGA-CG-5717-01A-11R-1602-13	0.0231844	0.442982
TCGA-CG-5718-01A-11R-1602-13	0.0180644	0.442571
TCGA-CG-5719-01A-11R-1602-13	0.250598	0.487201
TCGA-CG-5720-01A-11R-1602-13	0.0765591	0.446977
TCGA-CG-5721-01A-11R-1602-13	0.0473988	0.473576
TCGA-CG-5722-01A-21R-1602-13	0.073409	0.472281
TCGA-CG-5723-01A-11R-1602-13	0.0301242	0.45879
TCGA-CG-5724-01A-11R-1602-13	0.0739573	0.426547
TCGA-CG-5725-01A-11R-1602-13	0.0298416	0.336052
TCGA-CG-5726-01A-11R-1602-13	0.00561557	0.427875
TCGA-CG-5732-01A-11R-1602-13	0.0234683	0.459657
TCGA-CG-5734-01A-11R-1602-13	0.00259452	0.506308
TCGA-D7-5577-01A-01R-1602-13	0.0315364	0.477719
TCGA-D7-5578-01A-01R-1602-13	0.113567	0.465246
TCGA-D7-6519-01A-11R-1802-13	0.125519	0.410439
TCGA-D7-6520-01A-11R-1802-13	0.236707	0.437967
TCGA-D7-6521-01A-11R-1802-13	0.324695	0.470789
TCGA-D7-6522-01A-11R-1802-13	0.243547	0.554646
TCGA-D7-6524-01A-11R-1802-13	0.072586	0.466968
TCGA-D7-6525-01A-11R-1802-13	0.0935602	0.415834
TCGA-D7-6526-01A-11R-1802-13	0.0831112	0.404148
TCGA-D7-6527-01A-11R-1802-13	0.0743684	0.445029
TCGA-D7-6528-01A-11R-1802-13	0.0375931	0.297943
TCGA-D7-6815-01A-11R-1884-13	0.161178	0.429394
TCGA-D7-6818-01A-11R-1884-13	0.145612	0.503787
TCGA-D7-6822-01A-11R-1884-13	0.0551957	0.379813
TCGA-D7-8570-01A-11R-2343-13	0.0244615	0.501816
TCGA-D7-8572-01A-11R-2343-13	0.130272	0.422598
TCGA-D7-8573-01A-11R-2343-13	0.14496	0.379413
TCGA-D7-8574-01A-13R-2343-13	0.820322	0.413016
TCGA-D7-8575-01A-11R-2343-13	0.230203	0.482891
TCGA-D7-8576-01A-11R-2343-13	0.127897	0.43771
TCGA-D7-8578-01A-21R-2343-13	0.532367	0.432153
TCGA-D7-8579-01A-11R-2343-13	0.208392	0.443659
TCGA-D7-A4YU-01A-21R-A251-31	0.122474	0.394677
TCGA-D7-A4YX-01A-11R-A251-31	0.0166389	0.395784
TCGA-D7-A4Z0-01A-22R-A251-31	0.0984196	0.451526
TCGA-D7-A6EV-01A-11R-A31P-31	0.00805655	0.372889
TCGA-D7-A6EX-01A-11R-A31P-31	2.58554	0.295348
TCGA-D7-A6EY-01A-21R-A31P-31	0.1129	0.458729
TCGA-D7-A6EZ-01A-11R-A31P-31	0.0604625	0.370801
TCGA-D7-A6F0-01A-11R-A31P-31	0.0398403	0.411136
TCGA-D7-A6F2-01A-12R-A31P-31	0.156785	0.430996
TCGA-D7-A747-01A-22R-A33Y-31	0.276437	0.351321
TCGA-D7-A748-01A-12R-A32D-31	0.707613	0.548587
TCGA-D7-A74A-01A-11R-A32D-31	0.0347792	0.408325
TCGA-EQ-8122-01A-11R-2343-13	0.125916	0.38916
TCGA-F1-6177-01A-11R-1802-13	0.00561557	0.333156
TCGA-F1-6874-01A-11R-1884-13	0.0590783	0.34969
TCGA-F1-6875-01A-11R-2055-13	0.0413832	0.265758
TCGA-F1-A448-01A-11R-A24K-31	0.0394192	0.444628
TCGA-F1-A72C-01A-21R-A33Y-31	0.064607	0.347763
TCGA-FP-7735-01A-11R-2055-13	0.0458623	0.427803
TCGA-FP-7829-01A-11R-2055-13	0.0553345	0.446265
TCGA-FP-7916-01A-11R-2203-13	0.357496	0.423464
TCGA-FP-7998-01A-11R-2203-13	0.236095	0.444349
TCGA-FP-8099-01A-11R-2343-13	0.249749	0.335546
TCGA-FP-8209-01A-11R-2343-13	0.258459	0.472306
TCGA-FP-8210-01A-11R-2343-13	0.518938	0.475696
TCGA-FP-8211-01A-11R-2343-13	0.0517201	0.379222
TCGA-FP-8631-01A-11R-2402-13	0.27023	0.332381
TCGA-FP-A4BF-01A-12R-A36D-31	0.515107	0.461934
TCGA-FP-A8CX-01A-11R-A36D-31	0.00977712	0.436467
TCGA-FP-A9TM-01A-11R-A39E-31	0.0104934	0.37391
TCGA-HF-7131-01A-11R-2055-13	0.0339339	0.439819
TCGA-HF-7132-01A-11R-2055-13	0.0908534	0.471205
TCGA-HF-7133-01A-11R-2055-13	0.0581086	0.492959
TCGA-HF-7134-01A-11R-2055-13	0.0167816	0.381464
TCGA-HF-A5NB-01A-11R-A31P-31	0.0250288	0.352541
TCGA-HJ-7597-01A-21R-2203-13	0.164658	0.274771
TCGA-HU-8238-01A-11R-2343-13	0.133827	0.406708
TCGA-HU-8244-01A-11R-2343-13	0.0444641	0.311007
TCGA-HU-8249-01A-11R-A36D-31	0.187388	0.319323
TCGA-HU-8602-01A-11R-2402-13	0.0159257	0.358186
TCGA-HU-8604-01A-11R-2402-13	0.0870554	0.406347
TCGA-HU-8608-01A-11R-2402-13	0.0104934	0.393066
TCGA-HU-8610-01A-22R-2402-13	0.00288251	0.412002
TCGA-HU-A4G2-01A-11R-A251-31	0.00504062	0.428755
TCGA-HU-A4G3-01A-11R-A24K-31	0.0244615	0.424869
TCGA-HU-A4G8-01A-11R-A251-31	0.00446544	0.367993
TCGA-HU-A4G9-01A-11R-A24K-31	0.0024505	0.319369
TCGA-HU-A4GC-01A-12R-A251-31	0.0966667	0.405
TCGA-HU-A4GD-01A-11R-A36D-31	0.703809	0.221733
TCGA-HU-A4GF-01A-11R-A24K-31	0.00834346	0.372907
TCGA-HU-A4GH-01A-11R-A24K-31	0.0274372	0.323959
TCGA-HU-A4GJ-01A-11R-A251-31	0.0565835	0.40749
TCGA-HU-A4GP-01A-11R-A251-31	0.0543623	0.394968
TCGA-HU-A4GQ-01A-11R-A36D-31	0.0514417	0.348446
TCGA-HU-A4GT-01A-21R-A251-31	0.00877371	0.377432
TCGA-HU-A4GU-01A-11R-A251-31	0.0258793	0.306583
TCGA-HU-A4GX-01A-12R-A251-31	0.0203422	0.346454
TCGA-HU-A4GY-01A-21R-A24K-31	0.0982848	0.472746
TCGA-HU-A4H0-01A-11R-A251-31	0.0170667	0.382813
TCGA-HU-A4H2-01A-11R-A251-31	0.0313952	0.412348
TCGA-HU-A4H3-01A-21R-A251-31	0.00647756	0.339544
TCGA-HU-A4H4-01A-21R-A251-31	0.00891709	0.371362
TCGA-HU-A4H5-01A-21R-A251-31	0.00604663	0.322781
TCGA-HU-A4H6-01A-11R-A251-31	0.0207689	0.401919
TCGA-HU-A4H8-01A-11R-A251-31	0.00604663	0.358366
TCGA-HU-A4HB-01A-12R-A251-31	0.0506062	0.455659
TCGA-HU-A4HD-01A-11R-A251-31	0.0709388	0.411842
TCGA-IN-7806-01A-11R-2055-13	0.0901759	0.362885
TCGA-IN-7808-01A-11R-2203-13	0.0441843	0.425621
TCGA-IN-8462-01A-11R-2343-13	0.093425	0.418487
TCGA-IN-8663-01A-11R-2402-13	0.0676387	0.317212
TCGA-IN-A6RI-01A-11R-A32D-31	0.00360224	0.38506
TCGA-IN-A6RJ-01A-21R-A33Y-31	0.0373119	0.385121
TCGA-IN-A6RL-01A-11R-A32D-31	0.0394192	0.422631
TCGA-IN-A6RN-01A-12R-A33Y-31	0.0426443	0.38324
TCGA-IN-A6RO-01A-12R-A33Y-31	0.00504062	0.332856
TCGA-IN-A6RR-01A-12R-A32D-31	0.0458623	0.368618
TCGA-IN-A6RS-01A-12R-A354-31	0.00115369	0.36573
TCGA-IN-A7NR-01A-11R-A354-31	0.0673634	0.415393
TCGA-IN-A7NT-01A-21R-A354-31	0.0130692	0.311525
TCGA-IN-A7NU-01A-22R-A354-31	0.0237521	0.416956
TCGA-IN-AB1V-01A-21R-A414-31	0.0405418	0.346192
TCGA-IN-AB1X-01A-11R-A39E-31	0.0200577	0.354944
TCGA-IP-7968-01A-11R-2203-13	0.113434	0.379538
TCGA-KB-A6F7-01A-12R-A32D-31	0.0150693	0.432758
TCGA-KB-A93G-01A-11R-A39E-31	0.500598	0.421306
TCGA-KB-A93H-01A-11R-A39E-31	0.0103502	0.322417
TCGA-KB-A93J-01A-11R-A39E-31	0.0197731	0.466123
TCGA-MX-A5UG-01A-21R-A31P-31	0.541713	0.45729
TCGA-MX-A5UJ-01A-11R-A31P-31	0.0408223	0.422706
TCGA-MX-A663-01A-11R-A31P-31	0.250962	0.427763
TCGA-MX-A666-01A-11R-A31P-31	0.0284277	0.367914
TCGA-R5-A7O7-01A-11R-A33Y-31	0.221444	0.347962
TCGA-R5-A7ZE-01B-11R-A354-31	0.00345832	0.378278
TCGA-R5-A7ZF-01A-11R-A354-31	0.0687396	0.284726
TCGA-R5-A7ZI-01A-11R-A354-31	0.0132121	0.356262
TCGA-R5-A7ZR-01A-11R-A354-31	0.015783	0.362155
TCGA-R5-A805-01A-11R-A36D-31	0.0333701	0.431631
TCGA-RD-A7BS-01A-11R-A32D-31	0.542109	0.352622
TCGA-RD-A7BT-01A-11R-A33Y-31	0.026446	0.377107
TCGA-RD-A7BW-01A-11R-A32D-31	0.352871	0.430381
TCGA-RD-A7C1-01A-11R-A32D-31	0.594835	0.366303
TCGA-RD-A8MV-01A-11R-A36D-31	0.0150693	0.405231
TCGA-RD-A8MW-01A-11R-A36D-31	0.137241	0.451925
TCGA-RD-A8N0-01A-12R-A36D-31	0.455334	0.431324
TCGA-RD-A8N1-01A-12R-A36D-31	0.081885	0.475793
TCGA-RD-A8N2-01A-12R-A36D-31	0.0965317	0.411764
TCGA-RD-A8N4-01A-21R-A36D-31	0.103263	0.390338
TCGA-RD-A8N5-01A-12R-A36D-31	0.299245	0.442348
TCGA-RD-A8N6-01A-11R-A36D-31	0.204015	0.385699
TCGA-RD-A8N9-01A-12R-A39E-31	0.282499	0.448
TCGA-RD-A8NB-01A-12R-A39E-31	0.0874628	0.425144
TCGA-SW-A7EA-01A-12R-A354-31	0.171335	0.3748
TCGA-SW-A7EB-01A-11R-A354-31	0.0528332	0.421104
TCGA-VQ-A8DT-01A-11R-A36D-31	0.0746424	0.366288
TCGA-VQ-A8DU-01A-11R-A36D-31	0.160017	0.355946
TCGA-VQ-A8DV-01A-12R-A36D-31	0.0478175	0.297267
TCGA-VQ-A8DZ-01A-11R-A36D-31	0.0532504	0.409308
TCGA-VQ-A8E0-01A-11R-A414-31	0.0461418	0.406782
TCGA-VQ-A8E2-01A-11R-A36D-31	0.32987	0.361554
TCGA-VQ-A8E3-01A-11R-A39E-31	0.230818	0.276302
TCGA-VQ-A8E7-01B-11R-A414-31	0.0361868	0.356943
TCGA-VQ-A8P2-01A-11R-A36D-31	0	0.302084
TCGA-VQ-A8P3-01A-11R-A36D-31	0.153287	0.354883
TCGA-VQ-A8P5-01A-11R-A39E-31	0.314639	0.325011
TCGA-VQ-A8P8-01A-11R-A39E-31	0.0419438	0.394416
TCGA-VQ-A8PB-01A-11R-A39E-31	0.0768327	0.358467
TCGA-VQ-A8PC-01A-11R-A39E-31	0.109962	0.425569
TCGA-VQ-A8PD-01A-11R-A414-31	0.0949116	0.423835
TCGA-VQ-A8PE-01A-11R-A414-31	0.0549179	0.391099
TCGA-VQ-A8PF-01A-11R-A414-31	0.105142	0.478153
TCGA-VQ-A8PH-01A-12R-A414-31	0.0170667	0.338484
TCGA-VQ-A8PJ-01A-11R-A414-31	0.0265876	0.337231
TCGA-VQ-A8PK-01A-12R-A414-31	0.0261627	0.355907
TCGA-VQ-A8PM-01A-21R-A414-31	0.119821	0.417552
TCGA-VQ-A8PO-01A-11R-A414-31	0.045443	0.366653
TCGA-VQ-A8PP-01A-21R-A414-31	0.0962619	0.369845
TCGA-VQ-A8PQ-01A-11R-A414-31	0.298306	0.427311
TCGA-VQ-A8PU-01A-12R-A414-31	0.0352016	0.339961
TCGA-VQ-A8PX-01A-12R-A414-31	0.0600474	0.346357
TCGA-VQ-A91A-01A-11R-A414-31	0.181293	0.424475
TCGA-VQ-A91D-01A-11R-A414-31	0.0771062	0.343984
TCGA-VQ-A91E-01A-31R-A414-31	0.0247452	0.358705
TCGA-VQ-A91K-01A-11R-A414-31	0.0742314	0.41233
TCGA-VQ-A91N-01A-11R-A414-31	0.0214797	0.377045
TCGA-VQ-A91Q-01A-12R-A414-31	0.228357	0.32277
TCGA-VQ-A91S-01A-11R-A414-31	0.0453032	0.36214
TCGA-VQ-A91U-01A-11R-A414-31	0.0333701	0.392046
TCGA-VQ-A91V-01A-11R-A414-31	0.028852	0.356703
TCGA-VQ-A91X-01A-12R-A414-31	0.0102069	0.327126
TCGA-VQ-A91Y-01A-11R-A414-31	0.0806577	0.430694
TCGA-VQ-A91Z-01A-11R-A414-31	0.0357647	0.287592
TCGA-VQ-A922-01A-11R-A414-31	0.118493	0.372482
TCGA-VQ-A923-01A-11R-A414-31	0.0579701	0.426326
TCGA-VQ-A924-01A-11R-A414-31	0.0712135	0.396811
TCGA-VQ-A925-01A-11R-A414-31	0.0604625	0.377518
TCGA-VQ-A927-01A-12R-A414-31	0.051024	0.387239
TCGA-VQ-A928-01A-11R-A414-31	0.311154	0.388923
TCGA-VQ-A92D-01A-11R-A414-31	0.0206267	0.313797
TCGA-VQ-A94O-01A-11R-A414-31	0.104605	0.338553
TCGA-VQ-A94P-01A-13R-A414-31	0.0391384	0.419385
TCGA-VQ-A94R-01A-11R-A414-31	0.478506	0.410303
TCGA-VQ-A94T-01A-11R-A414-31	0.00920383	0.348307
TCGA-VQ-A94U-01A-12R-A414-31	0.222557	0.337807
TCGA-VQ-AA64-01A-11R-A414-31	0.187768	0.341851
TCGA-VQ-AA68-01A-11R-A414-31	0.0539454	0.418423
TCGA-VQ-AA69-01A-11R-A414-31	0.0114956	0.383976
TCGA-VQ-AA6A-01A-11R-A414-31	0.0867838	0.385848
TCGA-VQ-AA6D-01A-11R-A414-31	0.222928	0.310247
TCGA-VQ-AA6F-01A-31R-A414-31	0.00805655	0.356005
TCGA-VQ-AA6G-01A-11R-A414-31	0.0143553	0.357317
TCGA-VQ-AA6J-01A-11R-A414-31	0.0271541	0.438118
TCGA-VQ-AA6K-01A-11R-A414-31	0.263155	0.352905
TCGA-ZA-A8F6-01A-23R-A36D-31	0.0915306	0.498284
TCGA-ZQ-A9CR-01A-11R-A39E-31	0.0377336	0.37091

## Sheet: 4#Mast cells
sample_id	NALCN	Mast cells
TCGA-3M-AB46-01A-11R-A414-31	0.0694272	0.107372
TCGA-3M-AB47-01A-22R-A414-31	0.620586	0.230752
TCGA-B7-5818-01A-11R-1602-13	0.057277	0.167116
TCGA-B7-A5TI-01A-11R-A31P-31	0.11929	0.289836
TCGA-B7-A5TJ-01A-11R-A31P-31	0.190299	0.198729
TCGA-B7-A5TK-01A-12R-A36D-31	0.0780633	0.313809
TCGA-B7-A5TN-01A-21R-A31P-31	0.260387	0.261078
TCGA-BR-4187-01A-01R-1131-13	0.225275	0.472211
TCGA-BR-4191-01A-02R-1131-13	0.345623	0.272607
TCGA-BR-4201-01A-01R-1131-13	0.205393	0.331006
TCGA-BR-4253-01A-01R-1131-13	0.0196308	0.177557
TCGA-BR-4256-01A-01R-1131-13	0.218595	0.417778
TCGA-BR-4257-01A-01R-1131-13	0.120485	0.239152
TCGA-BR-4267-01A-01R-1131-13	0.102994	0.195948
TCGA-BR-4279-01A-01R-1131-13	0.741575	0.414328
TCGA-BR-4280-01A-01R-1131-13	0.0106366	0.120355
TCGA-BR-4294-01A-01R-1131-13	0.511164	0.281667
TCGA-BR-4357-01A-01R-1157-13	0.177344	0.185533
TCGA-BR-4361-01A-01R-1157-13	0.665938	0.258712
TCGA-BR-4363-01A-01R-1157-13	0.504976	0.254691
TCGA-BR-4366-01A-01R-1157-13	0.586212	0.1665
TCGA-BR-4367-01A-01R-1157-13	0.246712	0.320426
TCGA-BR-4368-01A-01R-1157-13	0.110631	0.289932
TCGA-BR-4369-01A-01R-1157-13	0.552967	0.204175
TCGA-BR-4370-01A-01R-1157-13	0.309409	0.338029
TCGA-BR-4371-01A-01R-1157-13	0.0927487	0.158138
TCGA-BR-6452-01A-12R-1802-13	0.0766959	0.224999
TCGA-BR-6453-01A-11R-1802-13	0.0920721	0.367847
TCGA-BR-6454-01A-11R-1802-13	0.191689	0.259828
TCGA-BR-6455-01A-11R-1802-13	0.133827	0.267903
TCGA-BR-6456-01A-11R-1802-13	0.28759	0.33962
TCGA-BR-6457-01A-21R-1802-13	0.490673	0.384222
TCGA-BR-6458-01A-11R-1802-13	0.673195	0.234302
TCGA-BR-6563-01A-13R-2055-13	0.471864	0.431788
TCGA-BR-6564-01A-12R-1884-13	0.3744	0.369096
TCGA-BR-6565-01A-11R-1802-13	0.125916	0.243548
TCGA-BR-6566-01A-11R-1802-13	0.0357647	0.204829
TCGA-BR-6705-01A-12R-1884-13	0.481092	0.363039
TCGA-BR-6707-01A-11R-1884-13	0.116631	0.197325
TCGA-BR-6709-01A-11R-1884-13	0.176833	0.164821
TCGA-BR-6710-01A-11R-1884-13	0.101516	0.383307
TCGA-BR-6801-01A-11R-1884-13	0.131721	0.181878
TCGA-BR-6802-01A-11R-1884-13	0.0422241	0.266606
TCGA-BR-6803-01A-11R-1884-13	0.245617	0.369345
TCGA-BR-6852-01A-11R-1884-13	0.161694	0.163564
TCGA-BR-7196-01A-11R-2055-13	0.441271	0.328684
TCGA-BR-7197-01A-11R-2203-13	0.0833836	0.153473
TCGA-BR-7704-01A-11R-2055-13	0.0170667	0.190461
TCGA-BR-7707-01A-11R-2055-13	0.0680516	0.231812
TCGA-BR-7715-01A-11R-2055-13	0.185486	0.313181
TCGA-BR-7716-01A-21R-2055-13	0.103665	0.288765
TCGA-BR-7717-01A-11R-2055-13	0.0723116	0.256629
TCGA-BR-7722-01A-31R-2203-13	0.0919367	0.343751
TCGA-BR-7723-01A-11R-2055-13	0.405121	0.204913
TCGA-BR-7851-01A-11R-2203-13	0.133827	0.278478
TCGA-BR-7901-01A-11R-2203-13	0.31742	0.272393
TCGA-BR-7957-01A-11R-2203-13	0.503654	0.397384
TCGA-BR-7958-01A-21R-2343-13	0.0436245	0.306911
TCGA-BR-7959-01A-11R-2343-13	0.62396	0.362877
TCGA-BR-8058-01A-31R-2343-13	0.549324	0.329735
TCGA-BR-8059-01A-11R-2343-13	0.193961	0.215669
TCGA-BR-8060-01A-11R-2343-13	0.147176	0.279639
TCGA-BR-8077-01A-11R-2343-13	0.072586	0.223848
TCGA-BR-8080-01A-11R-2343-13	0.499068	0.332315
TCGA-BR-8081-01A-11R-2343-13	0.119555	0.281
TCGA-BR-8284-01A-11R-2343-13	0.321928	0.247423
TCGA-BR-8286-01A-12R-2343-13	0.197236	0.283084
TCGA-BR-8289-01A-11R-2343-13	0.360533	0.284933
TCGA-BR-8291-01A-11R-2343-13	0.412077	0.386835
TCGA-BR-8295-01A-11R-2343-13	0.133169	0.0992702
TCGA-BR-8296-01A-11R-2343-13	0.3122	0.222159
TCGA-BR-8297-01A-12R-2343-13	0.253747	0.321349
TCGA-BR-8361-01A-11R-2343-13	0.064331	0.157136
TCGA-BR-8364-01A-11R-2343-13	0.615416	0.395329
TCGA-BR-8365-01A-21R-2343-13	0.562084	0.382345
TCGA-BR-8366-01A-11R-2343-13	0.434455	0.276838
TCGA-BR-8367-01A-11R-2343-13	0.526269	0.3263
TCGA-BR-8368-01A-11R-2343-13	0.0787464	0.134875
TCGA-BR-8369-01A-11R-2343-13	0.151729	0.208917
TCGA-BR-8371-01A-11R-2343-13	0.167358	0.244488
TCGA-BR-8372-01A-11R-2343-13	0.117429	0.125723
TCGA-BR-8373-01A-11R-2343-13	0.480782	0.241746
TCGA-BR-8380-01A-11R-2343-13	0.396708	0.32481
TCGA-BR-8381-01A-11R-2402-13	0.340049	0.166934
TCGA-BR-8382-01A-11R-2402-13	0.126444	0.263807
TCGA-BR-8384-01A-21R-2402-13	0.328722	0.41131
TCGA-BR-8483-01A-31R-2402-13	0.192068	0.199108
TCGA-BR-8484-01A-11R-2402-13	0.282499	0.33438
TCGA-BR-8485-01A-11R-2402-13	0.182565	0.234244
TCGA-BR-8486-01A-31R-2402-13	0.052555	0.265253
TCGA-BR-8487-01A-11R-2402-13	0.077243	0.143496
TCGA-BR-8588-01A-11R-2402-13	0.17594	0.319532
TCGA-BR-8589-01A-11R-2402-13	0.102591	0.182152
TCGA-BR-8590-01A-11R-2402-13	0.686433	0.335904
TCGA-BR-8591-01A-11R-2402-13	0.0434845	0.2704
TCGA-BR-8592-01A-11R-2402-13	0.644041	0.374653
TCGA-BR-8676-01A-11R-2402-13	0.0127832	0.141874
TCGA-BR-8677-01A-11R-2402-13	0.514097	0.24352
TCGA-BR-8678-01A-11R-2402-13	0.208767	0.0787528
TCGA-BR-8679-01A-11R-2402-13	0.116365	0.168289
TCGA-BR-8680-01A-11R-2402-13	0.103531	0.133765
TCGA-BR-8682-01A-11R-2402-13	0.22132	0.364111
TCGA-BR-8683-01A-11R-2402-13	0.317188	0.24704
TCGA-BR-8686-01A-11R-2402-13	0.0683269	0.336226
TCGA-BR-8687-01A-11R-2402-13	0.205267	0.274738
TCGA-BR-8690-01A-11R-2402-13	0.37629	0.12156
TCGA-BR-A44T-01A-32R-A24K-31	0.182057	0.246017
TCGA-BR-A44U-01A-11R-A36D-31	0.167486	0.206404
TCGA-BR-A4CR-01A-11R-A24K-31	0.090447	0.196621
TCGA-BR-A4CS-01A-11R-A24K-31	0.0768327	0.185272
TCGA-BR-A4IV-01A-31R-A251-31	0.169284	0.370775
TCGA-BR-A4J4-01A-12R-A251-31	0.0723116	0.210292
TCGA-BR-A4J5-01A-21R-A251-31	0.561693	0.373342
TCGA-BR-A4J6-01A-11R-A251-31	0.367036	0.235363
TCGA-BR-A4J7-01A-31R-A251-31	0.526269	0.252114
TCGA-BR-A4J8-01A-11R-A251-31	0.206893	0.242186
TCGA-BR-A4J9-01A-12R-A251-31	0.284277	0.242484
TCGA-BR-A4PF-01A-11R-A251-31	0.0295589	0.210636
TCGA-BR-A4QL-01A-31R-A251-31	0.0284277	0.108217
TCGA-CD-5798-01A-11R-1602-13	0.1133	0.365778
TCGA-CD-5799-01A-11R-1602-13	0.135535	0.237222
TCGA-CD-5800-01A-11R-1602-13	0.0529723	0.151652
TCGA-CD-5801-01A-11R-1602-13	0.0698396	0.231803
TCGA-CD-5803-01A-11R-1602-13	0.217479	0.311533
TCGA-CD-5804-01A-12R-2055-13	0.14991	0.265555
TCGA-CD-5813-01A-11R-1602-13	0.375512	0.365291
TCGA-CD-8524-01A-11R-2343-13	0.266637	0.213226
TCGA-CD-8525-01A-11R-2343-13	0.0780633	0.186719
TCGA-CD-8526-01A-11R-2343-13	0.119157	0.163246
TCGA-CD-8527-01A-11R-2343-13	0.0335111	0.248848
TCGA-CD-8528-01A-11R-2343-13	0.101112	0.217664
TCGA-CD-8529-01A-11R-2343-13	0.0972062	0.307752
TCGA-CD-8530-01A-11R-2343-13	0.449957	0.34179
TCGA-CD-8531-01A-11R-2343-13	0.0210533	0.172595
TCGA-CD-8532-01A-11R-2343-13	0.201885	0.293928
TCGA-CD-8533-01A-11R-2343-13	0.263155	0.136652
TCGA-CD-8534-01A-11R-2343-13	0.120883	0.309664
TCGA-CD-8535-01A-11R-2343-13	0.105812	0.134548
TCGA-CD-A486-01A-11R-A24K-31	0.311387	0.102664
TCGA-CD-A487-01A-21R-A24K-31	0.113567	0.33139
TCGA-CD-A489-01A-11R-A24K-31	0.170566	0.325424
TCGA-CD-A48A-01A-12R-A36D-31	0.302173	0.134388
TCGA-CD-A48C-01A-11R-A24K-31	0.276437	0.254153
TCGA-CD-A4MG-01A-11R-A251-31	0.116099	0.205138
TCGA-CD-A4MH-01A-11R-A251-31	0.13829	0.144573
TCGA-CG-4301-01A-01R-1157-13	0.16633	0.351448
TCGA-CG-4304-01A-01R-1157-13	0.163885	0.262502
TCGA-CG-4305-01A-01R-1157-13	0.306496	0.287894
TCGA-CG-4306-01A-01R-1157-13	0.0885487	0.277501
TCGA-CG-4436-01A-01R-1157-13	0.00676478	0.147687
TCGA-CG-4437-01A-01R-1802-13	0.0357647	0.279478
TCGA-CG-4438-01A-01R-1157-13	0.210514	0.185631
TCGA-CG-4440-01A-01R-1157-13	0.0367495	0.294868
TCGA-CG-4441-01A-01R-1802-13	0.126841	0.210587
TCGA-CG-4442-01A-01R-1157-13	0.195977	0.11153
TCGA-CG-4443-01A-01R-1157-13	0.125651	0.123239
TCGA-CG-4444-01A-01R-1157-13	0.217975	0.267753
TCGA-CG-4460-01A-01R-1157-13	0.0844725	0.225525
TCGA-CG-4462-01A-01R-1157-13	0.485118	0.408912
TCGA-CG-4465-01A-01R-1157-13	0.0831112	0.248251
TCGA-CG-4466-01A-01R-1157-13	0.141171	0.0554127
TCGA-CG-4469-01A-01R-1157-13	0.0129262	0.144388
TCGA-CG-4475-01A-01R-1157-13	0.187134	0.343024
TCGA-CG-4476-01A-01R-1157-13	0.457962	0.417957
TCGA-CG-4477-01A-01R-1157-13	0.160533	0.186944
TCGA-CG-5716-01A-21R-1802-13	0.0364682	0.339075
TCGA-CG-5717-01A-11R-1602-13	0.0231844	0.36274
TCGA-CG-5718-01A-11R-1602-13	0.0180644	0.255823
TCGA-CG-5719-01A-11R-1602-13	0.250598	0.30866
TCGA-CG-5720-01A-11R-1602-13	0.0765591	0.39133
TCGA-CG-5721-01A-11R-1602-13	0.0473988	0.191134
TCGA-CG-5722-01A-21R-1602-13	0.073409	0.35067
TCGA-CG-5723-01A-11R-1602-13	0.0301242	0.234333
TCGA-CG-5724-01A-11R-1602-13	0.0739573	0.230302
TCGA-CG-5725-01A-11R-1602-13	0.0298416	0.183231
TCGA-CG-5726-01A-11R-1602-13	0.00561557	0.204871
TCGA-CG-5732-01A-11R-1602-13	0.0234683	0.265588
TCGA-CG-5734-01A-11R-1602-13	0.00259452	0.371048
TCGA-D7-5577-01A-01R-1602-13	0.0315364	0.28106
TCGA-D7-5578-01A-01R-1602-13	0.113567	0.339822
TCGA-D7-6519-01A-11R-1802-13	0.125519	0.301166
TCGA-D7-6520-01A-11R-1802-13	0.236707	0.231012
TCGA-D7-6521-01A-11R-1802-13	0.324695	0.363717
TCGA-D7-6522-01A-11R-1802-13	0.243547	0.414011
TCGA-D7-6524-01A-11R-1802-13	0.072586	0.337768
TCGA-D7-6525-01A-11R-1802-13	0.0935602	0.295775
TCGA-D7-6526-01A-11R-1802-13	0.0831112	0.204288
TCGA-D7-6527-01A-11R-1802-13	0.0743684	0.33383
TCGA-D7-6528-01A-11R-1802-13	0.0375931	0.129266
TCGA-D7-6815-01A-11R-1884-13	0.161178	0.193943
TCGA-D7-6818-01A-11R-1884-13	0.145612	0.317385
TCGA-D7-6822-01A-11R-1884-13	0.0551957	0.161437
TCGA-D7-8570-01A-11R-2343-13	0.0244615	0.233037
TCGA-D7-8572-01A-11R-2343-13	0.130272	0.217918
TCGA-D7-8573-01A-11R-2343-13	0.14496	0.149034
TCGA-D7-8574-01A-13R-2343-13	0.820322	0.26864
TCGA-D7-8575-01A-11R-2343-13	0.230203	0.254871
TCGA-D7-8576-01A-11R-2343-13	0.127897	0.305627
TCGA-D7-8578-01A-21R-2343-13	0.532367	0.299532
TCGA-D7-8579-01A-11R-2343-13	0.208392	0.394161
TCGA-D7-A4YU-01A-21R-A251-31	0.122474	0.246248
TCGA-D7-A4YX-01A-11R-A251-31	0.0166389	0.189144
TCGA-D7-A4Z0-01A-22R-A251-31	0.0984196	0.338083
TCGA-D7-A6EV-01A-11R-A31P-31	0.00805655	0.202086
TCGA-D7-A6EX-01A-11R-A31P-31	2.58554	0.273033
TCGA-D7-A6EY-01A-21R-A31P-31	0.1129	0.24344
TCGA-D7-A6EZ-01A-11R-A31P-31	0.0604625	0.183634
TCGA-D7-A6F0-01A-11R-A31P-31	0.0398403	0.0324408
TCGA-D7-A6F2-01A-12R-A31P-31	0.156785	0.224565
TCGA-D7-A747-01A-22R-A33Y-31	0.276437	0.283612
TCGA-D7-A748-01A-12R-A32D-31	0.707613	0.347478
TCGA-D7-A74A-01A-11R-A32D-31	0.0347792	0.195608
TCGA-EQ-8122-01A-11R-2343-13	0.125916	0.207409
TCGA-F1-6177-01A-11R-1802-13	0.00561557	0.115624
TCGA-F1-6874-01A-11R-1884-13	0.0590783	0.112641
TCGA-F1-6875-01A-11R-2055-13	0.0413832	0.102075
TCGA-F1-A448-01A-11R-A24K-31	0.0394192	0.296709
TCGA-F1-A72C-01A-21R-A33Y-31	0.064607	0.254606
TCGA-FP-7735-01A-11R-2055-13	0.0458623	0.281387
TCGA-FP-7829-01A-11R-2055-13	0.0553345	0.207142
TCGA-FP-7916-01A-11R-2203-13	0.357496	0.321473
TCGA-FP-7998-01A-11R-2203-13	0.236095	0.250204
TCGA-FP-8099-01A-11R-2343-13	0.249749	0.190393
TCGA-FP-8209-01A-11R-2343-13	0.258459	0.407063
TCGA-FP-8210-01A-11R-2343-13	0.518938	0.402588
TCGA-FP-8211-01A-11R-2343-13	0.0517201	0.238123
TCGA-FP-8631-01A-11R-2402-13	0.27023	0.195813
TCGA-FP-A4BF-01A-12R-A36D-31	0.515107	0.23244
TCGA-FP-A8CX-01A-11R-A36D-31	0.00977712	0.23953
TCGA-FP-A9TM-01A-11R-A39E-31	0.0104934	0.20384
TCGA-HF-7131-01A-11R-2055-13	0.0339339	0.337485
TCGA-HF-7132-01A-11R-2055-13	0.0908534	0.322572
TCGA-HF-7133-01A-11R-2055-13	0.0581086	0.368303
TCGA-HF-7134-01A-11R-2055-13	0.0167816	0.229285
TCGA-HF-A5NB-01A-11R-A31P-31	0.0250288	0.100728
TCGA-HJ-7597-01A-21R-2203-13	0.164658	0.142497
TCGA-HU-8238-01A-11R-2343-13	0.133827	0.416396
TCGA-HU-8244-01A-11R-2343-13	0.0444641	0.106527
TCGA-HU-8249-01A-11R-A36D-31	0.187388	0.0961754
TCGA-HU-8602-01A-11R-2402-13	0.0159257	0.0775459
TCGA-HU-8604-01A-11R-2402-13	0.0870554	0.141653
TCGA-HU-8608-01A-11R-2402-13	0.0104934	0.108757
TCGA-HU-8610-01A-22R-2402-13	0.00288251	0.212037
TCGA-HU-A4G2-01A-11R-A251-31	0.00504062	0.194537
TCGA-HU-A4G3-01A-11R-A24K-31	0.0244615	0.366138
TCGA-HU-A4G8-01A-11R-A251-31	0.00446544	0.1155
TCGA-HU-A4G9-01A-11R-A24K-31	0.0024505	0.145556
TCGA-HU-A4GC-01A-12R-A251-31	0.0966667	0.260876
TCGA-HU-A4GD-01A-11R-A36D-31	0.703809	0.0525408
TCGA-HU-A4GF-01A-11R-A24K-31	0.00834346	0.198935
TCGA-HU-A4GH-01A-11R-A24K-31	0.0274372	0.141836
TCGA-HU-A4GJ-01A-11R-A251-31	0.0565835	0.293427
TCGA-HU-A4GP-01A-11R-A251-31	0.0543623	0.227999
TCGA-HU-A4GQ-01A-11R-A36D-31	0.0514417	0.254231
TCGA-HU-A4GT-01A-21R-A251-31	0.00877371	0.184685
TCGA-HU-A4GU-01A-11R-A251-31	0.0258793	0.101629
TCGA-HU-A4GX-01A-12R-A251-31	0.0203422	0.229059
TCGA-HU-A4GY-01A-21R-A24K-31	0.0982848	0.234188
TCGA-HU-A4H0-01A-11R-A251-31	0.0170667	0.196345
TCGA-HU-A4H2-01A-11R-A251-31	0.0313952	0.221821
TCGA-HU-A4H3-01A-21R-A251-31	0.00647756	0.246933
TCGA-HU-A4H4-01A-21R-A251-31	0.00891709	0.186581
TCGA-HU-A4H5-01A-21R-A251-31	0.00604663	0.136349
TCGA-HU-A4H6-01A-11R-A251-31	0.0207689	0.259373
TCGA-HU-A4H8-01A-11R-A251-31	0.00604663	0.210884
TCGA-HU-A4HB-01A-12R-A251-31	0.0506062	0.361171
TCGA-HU-A4HD-01A-11R-A251-31	0.0709388	0.275474
TCGA-IN-7806-01A-11R-2055-13	0.0901759	0.21157
TCGA-IN-7808-01A-11R-2203-13	0.0441843	0.11244
TCGA-IN-8462-01A-11R-2343-13	0.093425	0.313529
TCGA-IN-8663-01A-11R-2402-13	0.0676387	0.157489
TCGA-IN-A6RI-01A-11R-A32D-31	0.00360224	0.159115
TCGA-IN-A6RJ-01A-21R-A33Y-31	0.0373119	0.235296
TCGA-IN-A6RL-01A-11R-A32D-31	0.0394192	0.263797
TCGA-IN-A6RN-01A-12R-A33Y-31	0.0426443	0.236619
TCGA-IN-A6RO-01A-12R-A33Y-31	0.00504062	0.181958
TCGA-IN-A6RR-01A-12R-A32D-31	0.0458623	0.230823
TCGA-IN-A6RS-01A-12R-A354-31	0.00115369	0.119104
TCGA-IN-A7NR-01A-11R-A354-31	0.0673634	0.315299
TCGA-IN-A7NT-01A-21R-A354-31	0.0130692	0.15326
TCGA-IN-A7NU-01A-22R-A354-31	0.0237521	0.311012
TCGA-IN-AB1V-01A-21R-A414-31	0.0405418	0.219736
TCGA-IN-AB1X-01A-11R-A39E-31	0.0200577	0.220198
TCGA-IP-7968-01A-11R-2203-13	0.113434	0.274046
TCGA-KB-A6F7-01A-12R-A32D-31	0.0150693	0.169973
TCGA-KB-A93G-01A-11R-A39E-31	0.500598	0.242419
TCGA-KB-A93H-01A-11R-A39E-31	0.0103502	0.0971722
TCGA-KB-A93J-01A-11R-A39E-31	0.0197731	0.210809
TCGA-MX-A5UG-01A-21R-A31P-31	0.541713	0.374956
TCGA-MX-A5UJ-01A-11R-A31P-31	0.0408223	0.331146
TCGA-MX-A663-01A-11R-A31P-31	0.250962	0.355252
TCGA-MX-A666-01A-11R-A31P-31	0.0284277	0.263795
TCGA-R5-A7O7-01A-11R-A33Y-31	0.221444	0.183274
TCGA-R5-A7ZE-01B-11R-A354-31	0.00345832	0.203102
TCGA-R5-A7ZF-01A-11R-A354-31	0.0687396	0.131806
TCGA-R5-A7ZI-01A-11R-A354-31	0.0132121	0.232072
TCGA-R5-A7ZR-01A-11R-A354-31	0.015783	0.20967
TCGA-R5-A805-01A-11R-A36D-31	0.0333701	0.347907
TCGA-RD-A7BS-01A-11R-A32D-31	0.542109	0.299086
TCGA-RD-A7BT-01A-11R-A33Y-31	0.026446	0.167831
TCGA-RD-A7BW-01A-11R-A32D-31	0.352871	0.320344
TCGA-RD-A7C1-01A-11R-A32D-31	0.594835	0.165226
TCGA-RD-A8MV-01A-11R-A36D-31	0.0150693	0.256062
TCGA-RD-A8MW-01A-11R-A36D-31	0.137241	0.193345
TCGA-RD-A8N0-01A-12R-A36D-31	0.455334	0.371475
TCGA-RD-A8N1-01A-12R-A36D-31	0.081885	0.258754
TCGA-RD-A8N2-01A-12R-A36D-31	0.0965317	0.352688
TCGA-RD-A8N4-01A-21R-A36D-31	0.103263	0.32889
TCGA-RD-A8N5-01A-12R-A36D-31	0.299245	0.253604
TCGA-RD-A8N6-01A-11R-A36D-31	0.204015	0.171421
TCGA-RD-A8N9-01A-12R-A39E-31	0.282499	0.345616
TCGA-RD-A8NB-01A-12R-A39E-31	0.0874628	0.282908
TCGA-SW-A7EA-01A-12R-A354-31	0.171335	0.228685
TCGA-SW-A7EB-01A-11R-A354-31	0.0528332	0.278886
TCGA-VQ-A8DT-01A-11R-A36D-31	0.0746424	0.244914
TCGA-VQ-A8DU-01A-11R-A36D-31	0.160017	0.215962
TCGA-VQ-A8DV-01A-12R-A36D-31	0.0478175	0.179863
TCGA-VQ-A8DZ-01A-11R-A36D-31	0.0532504	0.219829
TCGA-VQ-A8E0-01A-11R-A414-31	0.0461418	0.212948
TCGA-VQ-A8E2-01A-11R-A36D-31	0.32987	0.188277
TCGA-VQ-A8E3-01A-11R-A39E-31	0.230818	0.136084
TCGA-VQ-A8E7-01B-11R-A414-31	0.0361868	0.262869
TCGA-VQ-A8P2-01A-11R-A36D-31	0	0.158082
TCGA-VQ-A8P3-01A-11R-A36D-31	0.153287	0.283626
TCGA-VQ-A8P5-01A-11R-A39E-31	0.314639	0.137285
TCGA-VQ-A8P8-01A-11R-A39E-31	0.0419438	0.353991
TCGA-VQ-A8PB-01A-11R-A39E-31	0.0768327	0.180224
TCGA-VQ-A8PC-01A-11R-A39E-31	0.109962	0.330959
TCGA-VQ-A8PD-01A-11R-A414-31	0.0949116	0.280243
TCGA-VQ-A8PE-01A-11R-A414-31	0.0549179	0.159833
TCGA-VQ-A8PF-01A-11R-A414-31	0.105142	0.274094
TCGA-VQ-A8PH-01A-12R-A414-31	0.0170667	0.193177
TCGA-VQ-A8PJ-01A-11R-A414-31	0.0265876	0.17507
TCGA-VQ-A8PK-01A-12R-A414-31	0.0261627	0.227068
TCGA-VQ-A8PM-01A-21R-A414-31	0.119821	0.320217
TCGA-VQ-A8PO-01A-11R-A414-31	0.045443	0.148397
TCGA-VQ-A8PP-01A-21R-A414-31	0.0962619	0.239507
TCGA-VQ-A8PQ-01A-11R-A414-31	0.298306	0.302039
TCGA-VQ-A8PU-01A-12R-A414-31	0.0352016	0.178295
TCGA-VQ-A8PX-01A-12R-A414-31	0.0600474	0.209919
TCGA-VQ-A91A-01A-11R-A414-31	0.181293	0.226093
TCGA-VQ-A91D-01A-11R-A414-31	0.0771062	0.18351
TCGA-VQ-A91E-01A-31R-A414-31	0.0247452	0.218489
TCGA-VQ-A91K-01A-11R-A414-31	0.0742314	0.254091
TCGA-VQ-A91N-01A-11R-A414-31	0.0214797	0.255613
TCGA-VQ-A91Q-01A-12R-A414-31	0.228357	0.284939
TCGA-VQ-A91S-01A-11R-A414-31	0.0453032	0.0755842
TCGA-VQ-A91U-01A-11R-A414-31	0.0333701	0.161082
TCGA-VQ-A91V-01A-11R-A414-31	0.028852	0.218137
TCGA-VQ-A91X-01A-12R-A414-31	0.0102069	0.0462282
TCGA-VQ-A91Y-01A-11R-A414-31	0.0806577	0.30043
TCGA-VQ-A91Z-01A-11R-A414-31	0.0357647	0.080781
TCGA-VQ-A922-01A-11R-A414-31	0.118493	0.255619
TCGA-VQ-A923-01A-11R-A414-31	0.0579701	0.283879
TCGA-VQ-A924-01A-11R-A414-31	0.0712135	0.189241
TCGA-VQ-A925-01A-11R-A414-31	0.0604625	0.287798
TCGA-VQ-A927-01A-12R-A414-31	0.051024	0.242386
TCGA-VQ-A928-01A-11R-A414-31	0.311154	0.284998
TCGA-VQ-A92D-01A-11R-A414-31	0.0206267	0.18357
TCGA-VQ-A94O-01A-11R-A414-31	0.104605	0.118406
TCGA-VQ-A94P-01A-13R-A414-31	0.0391384	0.342415
TCGA-VQ-A94R-01A-11R-A414-31	0.478506	0.237983
TCGA-VQ-A94T-01A-11R-A414-31	0.00920383	0.140521
TCGA-VQ-A94U-01A-12R-A414-31	0.222557	0.227139
TCGA-VQ-AA64-01A-11R-A414-31	0.187768	0.2056
TCGA-VQ-AA68-01A-11R-A414-31	0.0539454	0.308876
TCGA-VQ-AA69-01A-11R-A414-31	0.0114956	0.196044
TCGA-VQ-AA6A-01A-11R-A414-31	0.0867838	0.223888
TCGA-VQ-AA6D-01A-11R-A414-31	0.222928	0.157407
TCGA-VQ-AA6F-01A-31R-A414-31	0.00805655	0.340876
TCGA-VQ-AA6G-01A-11R-A414-31	0.0143553	0.252541
TCGA-VQ-AA6J-01A-11R-A414-31	0.0271541	0.142144
TCGA-VQ-AA6K-01A-11R-A414-31	0.263155	0.325087
TCGA-ZA-A8F6-01A-23R-A36D-31	0.0915306	0.391553
TCGA-ZQ-A9CR-01A-11R-A39E-31	0.0377336	0.25176

## Sheet: 5#CD8 T cells
sample_id	NALCN	CD8 T cells
TCGA-3M-AB46-01A-11R-A414-31	0.0694272	0.515393
TCGA-3M-AB47-01A-22R-A414-31	0.620586	0.557824
TCGA-B7-5818-01A-11R-1602-13	0.057277	0.542771
TCGA-B7-A5TI-01A-11R-A31P-31	0.11929	0.54032
TCGA-B7-A5TJ-01A-11R-A31P-31	0.190299	0.510747
TCGA-B7-A5TK-01A-12R-A36D-31	0.0780633	0.561807
TCGA-B7-A5TN-01A-21R-A31P-31	0.260387	0.54376
TCGA-BR-4187-01A-01R-1131-13	0.225275	0.537858
TCGA-BR-4191-01A-02R-1131-13	0.345623	0.533821
TCGA-BR-4201-01A-01R-1131-13	0.205393	0.538664
TCGA-BR-4253-01A-01R-1131-13	0.0196308	0.556463
TCGA-BR-4256-01A-01R-1131-13	0.218595	0.562272
TCGA-BR-4257-01A-01R-1131-13	0.120485	0.547349
TCGA-BR-4267-01A-01R-1131-13	0.102994	0.542594
TCGA-BR-4279-01A-01R-1131-13	0.741575	0.555114
TCGA-BR-4280-01A-01R-1131-13	0.0106366	0.550451
TCGA-BR-4294-01A-01R-1131-13	0.511164	0.516676
TCGA-BR-4357-01A-01R-1157-13	0.177344	0.520026
TCGA-BR-4361-01A-01R-1157-13	0.665938	0.556164
TCGA-BR-4363-01A-01R-1157-13	0.504976	0.553504
TCGA-BR-4366-01A-01R-1157-13	0.586212	0.5164
TCGA-BR-4367-01A-01R-1157-13	0.246712	0.528431
TCGA-BR-4368-01A-01R-1157-13	0.110631	0.530504
TCGA-BR-4369-01A-01R-1157-13	0.552967	0.503998
TCGA-BR-4370-01A-01R-1157-13	0.309409	0.533606
TCGA-BR-4371-01A-01R-1157-13	0.0927487	0.506052
TCGA-BR-6452-01A-12R-1802-13	0.0766959	0.541321
TCGA-BR-6453-01A-11R-1802-13	0.0920721	0.567551
TCGA-BR-6454-01A-11R-1802-13	0.191689	0.552258
TCGA-BR-6455-01A-11R-1802-13	0.133827	0.548429
TCGA-BR-6456-01A-11R-1802-13	0.28759	0.545421
TCGA-BR-6457-01A-21R-1802-13	0.490673	0.552157
TCGA-BR-6458-01A-11R-1802-13	0.673195	0.561059
TCGA-BR-6563-01A-13R-2055-13	0.471864	0.563904
TCGA-BR-6564-01A-12R-1884-13	0.3744	0.557557
TCGA-BR-6565-01A-11R-1802-13	0.125916	0.538072
TCGA-BR-6566-01A-11R-1802-13	0.0357647	0.543064
TCGA-BR-6705-01A-12R-1884-13	0.481092	0.546139
TCGA-BR-6707-01A-11R-1884-13	0.116631	0.57062
TCGA-BR-6709-01A-11R-1884-13	0.176833	0.568239
TCGA-BR-6710-01A-11R-1884-13	0.101516	0.549134
TCGA-BR-6801-01A-11R-1884-13	0.131721	0.512443
TCGA-BR-6802-01A-11R-1884-13	0.0422241	0.575799
TCGA-BR-6803-01A-11R-1884-13	0.245617	0.550817
TCGA-BR-6852-01A-11R-1884-13	0.161694	0.587441
TCGA-BR-7196-01A-11R-2055-13	0.441271	0.577354
TCGA-BR-7197-01A-11R-2203-13	0.0833836	0.502458
TCGA-BR-7704-01A-11R-2055-13	0.0170667	0.56744
TCGA-BR-7707-01A-11R-2055-13	0.0680516	0.55388
TCGA-BR-7715-01A-11R-2055-13	0.185486	0.525226
TCGA-BR-7716-01A-21R-2055-13	0.103665	0.54794
TCGA-BR-7717-01A-11R-2055-13	0.0723116	0.530814
TCGA-BR-7722-01A-31R-2203-13	0.0919367	0.539134
TCGA-BR-7723-01A-11R-2055-13	0.405121	0.545657
TCGA-BR-7851-01A-11R-2203-13	0.133827	0.533379
TCGA-BR-7901-01A-11R-2203-13	0.31742	0.548256
TCGA-BR-7957-01A-11R-2203-13	0.503654	0.539883
TCGA-BR-7958-01A-21R-2343-13	0.0436245	0.564208
TCGA-BR-7959-01A-11R-2343-13	0.62396	0.540576
TCGA-BR-8058-01A-31R-2343-13	0.549324	0.568406
TCGA-BR-8059-01A-11R-2343-13	0.193961	0.530333
TCGA-BR-8060-01A-11R-2343-13	0.147176	0.54332
TCGA-BR-8077-01A-11R-2343-13	0.072586	0.544574
TCGA-BR-8080-01A-11R-2343-13	0.499068	0.544001
TCGA-BR-8081-01A-11R-2343-13	0.119555	0.541899
TCGA-BR-8284-01A-11R-2343-13	0.321928	0.561392
TCGA-BR-8286-01A-12R-2343-13	0.197236	0.538927
TCGA-BR-8289-01A-11R-2343-13	0.360533	0.533099
TCGA-BR-8291-01A-11R-2343-13	0.412077	0.564113
TCGA-BR-8295-01A-11R-2343-13	0.133169	0.509992
TCGA-BR-8296-01A-11R-2343-13	0.3122	0.543269
TCGA-BR-8297-01A-12R-2343-13	0.253747	0.537259
TCGA-BR-8361-01A-11R-2343-13	0.064331	0.561886
TCGA-BR-8364-01A-11R-2343-13	0.615416	0.550962
TCGA-BR-8365-01A-21R-2343-13	0.562084	0.550396
TCGA-BR-8366-01A-11R-2343-13	0.434455	0.558774
TCGA-BR-8367-01A-11R-2343-13	0.526269	0.537212
TCGA-BR-8368-01A-11R-2343-13	0.0787464	0.52817
TCGA-BR-8369-01A-11R-2343-13	0.151729	0.500321
TCGA-BR-8371-01A-11R-2343-13	0.167358	0.548842
TCGA-BR-8372-01A-11R-2343-13	0.117429	0.550074
TCGA-BR-8373-01A-11R-2343-13	0.480782	0.508305
TCGA-BR-8380-01A-11R-2343-13	0.396708	0.540139
TCGA-BR-8381-01A-11R-2402-13	0.340049	0.552991
TCGA-BR-8382-01A-11R-2402-13	0.126444	0.544014
TCGA-BR-8384-01A-21R-2402-13	0.328722	0.560413
TCGA-BR-8483-01A-31R-2402-13	0.192068	0.528055
TCGA-BR-8484-01A-11R-2402-13	0.282499	0.559531
TCGA-BR-8485-01A-11R-2402-13	0.182565	0.548465
TCGA-BR-8486-01A-31R-2402-13	0.052555	0.544994
TCGA-BR-8487-01A-11R-2402-13	0.077243	0.531002
TCGA-BR-8588-01A-11R-2402-13	0.17594	0.558523
TCGA-BR-8589-01A-11R-2402-13	0.102591	0.558067
TCGA-BR-8590-01A-11R-2402-13	0.686433	0.54038
TCGA-BR-8591-01A-11R-2402-13	0.0434845	0.548409
TCGA-BR-8592-01A-11R-2402-13	0.644041	0.543294
TCGA-BR-8676-01A-11R-2402-13	0.0127832	0.563683
TCGA-BR-8677-01A-11R-2402-13	0.514097	0.583057
TCGA-BR-8678-01A-11R-2402-13	0.208767	0.52705
TCGA-BR-8679-01A-11R-2402-13	0.116365	0.508141
TCGA-BR-8680-01A-11R-2402-13	0.103531	0.527104
TCGA-BR-8682-01A-11R-2402-13	0.22132	0.520398
TCGA-BR-8683-01A-11R-2402-13	0.317188	0.53033
TCGA-BR-8686-01A-11R-2402-13	0.0683269	0.574985
TCGA-BR-8687-01A-11R-2402-13	0.205267	0.572335
TCGA-BR-8690-01A-11R-2402-13	0.37629	0.540012
TCGA-BR-A44T-01A-32R-A24K-31	0.182057	0.572704
TCGA-BR-A44U-01A-11R-A36D-31	0.167486	0.5182
TCGA-BR-A4CR-01A-11R-A24K-31	0.090447	0.498916
TCGA-BR-A4CS-01A-11R-A24K-31	0.0768327	0.50701
TCGA-BR-A4IV-01A-31R-A251-31	0.169284	0.537081
TCGA-BR-A4J4-01A-12R-A251-31	0.0723116	0.541702
TCGA-BR-A4J5-01A-21R-A251-31	0.561693	0.530243
TCGA-BR-A4J6-01A-11R-A251-31	0.367036	0.536068
TCGA-BR-A4J7-01A-31R-A251-31	0.526269	0.574613
TCGA-BR-A4J8-01A-11R-A251-31	0.206893	0.53788
TCGA-BR-A4J9-01A-12R-A251-31	0.284277	0.535788
TCGA-BR-A4PF-01A-11R-A251-31	0.0295589	0.518773
TCGA-BR-A4QL-01A-31R-A251-31	0.0284277	0.534638
TCGA-CD-5798-01A-11R-1602-13	0.1133	0.55078
TCGA-CD-5799-01A-11R-1602-13	0.135535	0.519087
TCGA-CD-5800-01A-11R-1602-13	0.0529723	0.519091
TCGA-CD-5801-01A-11R-1602-13	0.0698396	0.564192
TCGA-CD-5803-01A-11R-1602-13	0.217479	0.575355
TCGA-CD-5804-01A-12R-2055-13	0.14991	0.511751
TCGA-CD-5813-01A-11R-1602-13	0.375512	0.564121
TCGA-CD-8524-01A-11R-2343-13	0.266637	0.537711
TCGA-CD-8525-01A-11R-2343-13	0.0780633	0.521423
TCGA-CD-8526-01A-11R-2343-13	0.119157	0.501155
TCGA-CD-8527-01A-11R-2343-13	0.0335111	0.556492
TCGA-CD-8528-01A-11R-2343-13	0.101112	0.519473
TCGA-CD-8529-01A-11R-2343-13	0.0972062	0.555629
TCGA-CD-8530-01A-11R-2343-13	0.449957	0.535521
TCGA-CD-8531-01A-11R-2343-13	0.0210533	0.544053
TCGA-CD-8532-01A-11R-2343-13	0.201885	0.556724
TCGA-CD-8533-01A-11R-2343-13	0.263155	0.497335
TCGA-CD-8534-01A-11R-2343-13	0.120883	0.553141
TCGA-CD-8535-01A-11R-2343-13	0.105812	0.508437
TCGA-CD-A486-01A-11R-A24K-31	0.311387	0.521092
TCGA-CD-A487-01A-21R-A24K-31	0.113567	0.542356
TCGA-CD-A489-01A-11R-A24K-31	0.170566	0.532088
TCGA-CD-A48A-01A-12R-A36D-31	0.302173	0.497564
TCGA-CD-A48C-01A-11R-A24K-31	0.276437	0.526362
TCGA-CD-A4MG-01A-11R-A251-31	0.116099	0.527416
TCGA-CD-A4MH-01A-11R-A251-31	0.13829	0.515817
TCGA-CG-4301-01A-01R-1157-13	0.16633	0.543496
TCGA-CG-4304-01A-01R-1157-13	0.163885	0.55403
TCGA-CG-4305-01A-01R-1157-13	0.306496	0.526838
TCGA-CG-4306-01A-01R-1157-13	0.0885487	0.552252
TCGA-CG-4436-01A-01R-1157-13	0.00676478	0.49731
TCGA-CG-4437-01A-01R-1802-13	0.0357647	0.54385
TCGA-CG-4438-01A-01R-1157-13	0.210514	0.504698
TCGA-CG-4440-01A-01R-1157-13	0.0367495	0.497481
TCGA-CG-4441-01A-01R-1802-13	0.126841	0.531438
TCGA-CG-4442-01A-01R-1157-13	0.195977	0.512979
TCGA-CG-4443-01A-01R-1157-13	0.125651	0.509699
TCGA-CG-4444-01A-01R-1157-13	0.217975	0.522665
TCGA-CG-4460-01A-01R-1157-13	0.0844725	0.53414
TCGA-CG-4462-01A-01R-1157-13	0.485118	0.545998
TCGA-CG-4465-01A-01R-1157-13	0.0831112	0.530612
TCGA-CG-4466-01A-01R-1157-13	0.141171	0.507768
TCGA-CG-4469-01A-01R-1157-13	0.0129262	0.516324
TCGA-CG-4475-01A-01R-1157-13	0.187134	0.519599
TCGA-CG-4476-01A-01R-1157-13	0.457962	0.548099
TCGA-CG-4477-01A-01R-1157-13	0.160533	0.552984
TCGA-CG-5716-01A-21R-1802-13	0.0364682	0.532954
TCGA-CG-5717-01A-11R-1602-13	0.0231844	0.559994
TCGA-CG-5718-01A-11R-1602-13	0.0180644	0.538595
TCGA-CG-5719-01A-11R-1602-13	0.250598	0.555307
TCGA-CG-5720-01A-11R-1602-13	0.0765591	0.55013
TCGA-CG-5721-01A-11R-1602-13	0.0473988	0.555156
TCGA-CG-5722-01A-21R-1602-13	0.073409	0.585572
TCGA-CG-5723-01A-11R-1602-13	0.0301242	0.570265
TCGA-CG-5724-01A-11R-1602-13	0.0739573	0.545049
TCGA-CG-5725-01A-11R-1602-13	0.0298416	0.542267
TCGA-CG-5726-01A-11R-1602-13	0.00561557	0.525876
TCGA-CG-5732-01A-11R-1602-13	0.0234683	0.545758
TCGA-CG-5734-01A-11R-1602-13	0.00259452	0.564033
TCGA-D7-5577-01A-01R-1602-13	0.0315364	0.53213
TCGA-D7-5578-01A-01R-1602-13	0.113567	0.535921
TCGA-D7-6519-01A-11R-1802-13	0.125519	0.534545
TCGA-D7-6520-01A-11R-1802-13	0.236707	0.528431
TCGA-D7-6521-01A-11R-1802-13	0.324695	0.547075
TCGA-D7-6522-01A-11R-1802-13	0.243547	0.565124
TCGA-D7-6524-01A-11R-1802-13	0.072586	0.548777
TCGA-D7-6525-01A-11R-1802-13	0.0935602	0.52476
TCGA-D7-6526-01A-11R-1802-13	0.0831112	0.516932
TCGA-D7-6527-01A-11R-1802-13	0.0743684	0.5298
TCGA-D7-6528-01A-11R-1802-13	0.0375931	0.504212
TCGA-D7-6815-01A-11R-1884-13	0.161178	0.494027
TCGA-D7-6818-01A-11R-1884-13	0.145612	0.498083
TCGA-D7-6822-01A-11R-1884-13	0.0551957	0.515622
TCGA-D7-8570-01A-11R-2343-13	0.0244615	0.546008
TCGA-D7-8572-01A-11R-2343-13	0.130272	0.516627
TCGA-D7-8573-01A-11R-2343-13	0.14496	0.505716
TCGA-D7-8574-01A-13R-2343-13	0.820322	0.566665
TCGA-D7-8575-01A-11R-2343-13	0.230203	0.539001
TCGA-D7-8576-01A-11R-2343-13	0.127897	0.533533
TCGA-D7-8578-01A-21R-2343-13	0.532367	0.541543
TCGA-D7-8579-01A-11R-2343-13	0.208392	0.531574
TCGA-D7-A4YU-01A-21R-A251-31	0.122474	0.554934
TCGA-D7-A4YX-01A-11R-A251-31	0.0166389	0.554213
TCGA-D7-A4Z0-01A-22R-A251-31	0.0984196	0.529827
TCGA-D7-A6EV-01A-11R-A31P-31	0.00805655	0.509343
TCGA-D7-A6EX-01A-11R-A31P-31	2.58554	0.521197
TCGA-D7-A6EY-01A-21R-A31P-31	0.1129	0.558717
TCGA-D7-A6EZ-01A-11R-A31P-31	0.0604625	0.546214
TCGA-D7-A6F0-01A-11R-A31P-31	0.0398403	0.502112
TCGA-D7-A6F2-01A-12R-A31P-31	0.156785	0.524677
TCGA-D7-A747-01A-22R-A33Y-31	0.276437	0.526333
TCGA-D7-A748-01A-12R-A32D-31	0.707613	0.543435
TCGA-D7-A74A-01A-11R-A32D-31	0.0347792	0.52859
TCGA-EQ-8122-01A-11R-2343-13	0.125916	0.496126
TCGA-F1-6177-01A-11R-1802-13	0.00561557	0.516313
TCGA-F1-6874-01A-11R-1884-13	0.0590783	0.522002
TCGA-F1-6875-01A-11R-2055-13	0.0413832	0.515098
TCGA-F1-A448-01A-11R-A24K-31	0.0394192	0.552275
TCGA-F1-A72C-01A-21R-A33Y-31	0.064607	0.532768
TCGA-FP-7735-01A-11R-2055-13	0.0458623	0.530938
TCGA-FP-7829-01A-11R-2055-13	0.0553345	0.529718
TCGA-FP-7916-01A-11R-2203-13	0.357496	0.55622
TCGA-FP-7998-01A-11R-2203-13	0.236095	0.57068
TCGA-FP-8099-01A-11R-2343-13	0.249749	0.515345
TCGA-FP-8209-01A-11R-2343-13	0.258459	0.568094
TCGA-FP-8210-01A-11R-2343-13	0.518938	0.561793
TCGA-FP-8211-01A-11R-2343-13	0.0517201	0.553006
TCGA-FP-8631-01A-11R-2402-13	0.27023	0.520897
TCGA-FP-A4BF-01A-12R-A36D-31	0.515107	0.568887
TCGA-FP-A8CX-01A-11R-A36D-31	0.00977712	0.525779
TCGA-FP-A9TM-01A-11R-A39E-31	0.0104934	0.539549
TCGA-HF-7131-01A-11R-2055-13	0.0339339	0.542331
TCGA-HF-7132-01A-11R-2055-13	0.0908534	0.5745
TCGA-HF-7133-01A-11R-2055-13	0.0581086	0.534155
TCGA-HF-7134-01A-11R-2055-13	0.0167816	0.539131
TCGA-HF-A5NB-01A-11R-A31P-31	0.0250288	0.535347
TCGA-HJ-7597-01A-21R-2203-13	0.164658	0.551664
TCGA-HU-8238-01A-11R-2343-13	0.133827	0.533692
TCGA-HU-8244-01A-11R-2343-13	0.0444641	0.509555
TCGA-HU-8249-01A-11R-A36D-31	0.187388	0.524486
TCGA-HU-8602-01A-11R-2402-13	0.0159257	0.553908
TCGA-HU-8604-01A-11R-2402-13	0.0870554	0.569559
TCGA-HU-8608-01A-11R-2402-13	0.0104934	0.557018
TCGA-HU-8610-01A-22R-2402-13	0.00288251	0.52046
TCGA-HU-A4G2-01A-11R-A251-31	0.00504062	0.531681
TCGA-HU-A4G3-01A-11R-A24K-31	0.0244615	0.537413
TCGA-HU-A4G8-01A-11R-A251-31	0.00446544	0.552964
TCGA-HU-A4G9-01A-11R-A24K-31	0.0024505	0.522791
TCGA-HU-A4GC-01A-12R-A251-31	0.0966667	0.531568
TCGA-HU-A4GD-01A-11R-A36D-31	0.703809	0.447796
TCGA-HU-A4GF-01A-11R-A24K-31	0.00834346	0.523515
TCGA-HU-A4GH-01A-11R-A24K-31	0.0274372	0.522222
TCGA-HU-A4GJ-01A-11R-A251-31	0.0565835	0.587917
TCGA-HU-A4GP-01A-11R-A251-31	0.0543623	0.53288
TCGA-HU-A4GQ-01A-11R-A36D-31	0.0514417	0.529796
TCGA-HU-A4GT-01A-21R-A251-31	0.00877371	0.528855
TCGA-HU-A4GU-01A-11R-A251-31	0.0258793	0.52301
TCGA-HU-A4GX-01A-12R-A251-31	0.0203422	0.557477
TCGA-HU-A4GY-01A-21R-A24K-31	0.0982848	0.573097
TCGA-HU-A4H0-01A-11R-A251-31	0.0170667	0.5323
TCGA-HU-A4H2-01A-11R-A251-31	0.0313952	0.534224
TCGA-HU-A4H3-01A-21R-A251-31	0.00647756	0.559064
TCGA-HU-A4H4-01A-21R-A251-31	0.00891709	0.545852
TCGA-HU-A4H5-01A-21R-A251-31	0.00604663	0.541264
TCGA-HU-A4H6-01A-11R-A251-31	0.0207689	0.532024
TCGA-HU-A4H8-01A-11R-A251-31	0.00604663	0.522133
TCGA-HU-A4HB-01A-12R-A251-31	0.0506062	0.548185
TCGA-HU-A4HD-01A-11R-A251-31	0.0709388	0.519878
TCGA-IN-7806-01A-11R-2055-13	0.0901759	0.529759
TCGA-IN-7808-01A-11R-2203-13	0.0441843	0.566636
TCGA-IN-8462-01A-11R-2343-13	0.093425	0.517206
TCGA-IN-8663-01A-11R-2402-13	0.0676387	0.505907
TCGA-IN-A6RI-01A-11R-A32D-31	0.00360224	0.522494
TCGA-IN-A6RJ-01A-21R-A33Y-31	0.0373119	0.520832
TCGA-IN-A6RL-01A-11R-A32D-31	0.0394192	0.528146
TCGA-IN-A6RN-01A-12R-A33Y-31	0.0426443	0.534715
TCGA-IN-A6RO-01A-12R-A33Y-31	0.00504062	0.508282
TCGA-IN-A6RR-01A-12R-A32D-31	0.0458623	0.553999
TCGA-IN-A6RS-01A-12R-A354-31	0.00115369	0.538742
TCGA-IN-A7NR-01A-11R-A354-31	0.0673634	0.521423
TCGA-IN-A7NT-01A-21R-A354-31	0.0130692	0.517485
TCGA-IN-A7NU-01A-22R-A354-31	0.0237521	0.525898
TCGA-IN-AB1V-01A-21R-A414-31	0.0405418	0.53352
TCGA-IN-AB1X-01A-11R-A39E-31	0.0200577	0.573402
TCGA-IP-7968-01A-11R-2203-13	0.113434	0.544238
TCGA-KB-A6F7-01A-12R-A32D-31	0.0150693	0.547202
TCGA-KB-A93G-01A-11R-A39E-31	0.500598	0.535011
TCGA-KB-A93H-01A-11R-A39E-31	0.0103502	0.531172
TCGA-KB-A93J-01A-11R-A39E-31	0.0197731	0.541373
TCGA-MX-A5UG-01A-21R-A31P-31	0.541713	0.555553
TCGA-MX-A5UJ-01A-11R-A31P-31	0.0408223	0.547101
TCGA-MX-A663-01A-11R-A31P-31	0.250962	0.522121
TCGA-MX-A666-01A-11R-A31P-31	0.0284277	0.513896
TCGA-R5-A7O7-01A-11R-A33Y-31	0.221444	0.517991
TCGA-R5-A7ZE-01B-11R-A354-31	0.00345832	0.505809
TCGA-R5-A7ZF-01A-11R-A354-31	0.0687396	0.504149
TCGA-R5-A7ZI-01A-11R-A354-31	0.0132121	0.552495
TCGA-R5-A7ZR-01A-11R-A354-31	0.015783	0.506767
TCGA-R5-A805-01A-11R-A36D-31	0.0333701	0.53275
TCGA-RD-A7BS-01A-11R-A32D-31	0.542109	0.500165
TCGA-RD-A7BT-01A-11R-A33Y-31	0.026446	0.53046
TCGA-RD-A7BW-01A-11R-A32D-31	0.352871	0.560944
TCGA-RD-A7C1-01A-11R-A32D-31	0.594835	0.482784
TCGA-RD-A8MV-01A-11R-A36D-31	0.0150693	0.5546
TCGA-RD-A8MW-01A-11R-A36D-31	0.137241	0.55309
TCGA-RD-A8N0-01A-12R-A36D-31	0.455334	0.573076
TCGA-RD-A8N1-01A-12R-A36D-31	0.081885	0.574084
TCGA-RD-A8N2-01A-12R-A36D-31	0.0965317	0.532397
TCGA-RD-A8N4-01A-21R-A36D-31	0.103263	0.541673
TCGA-RD-A8N5-01A-12R-A36D-31	0.299245	0.551409
TCGA-RD-A8N6-01A-11R-A36D-31	0.204015	0.516945
TCGA-RD-A8N9-01A-12R-A39E-31	0.282499	0.547154
TCGA-RD-A8NB-01A-12R-A39E-31	0.0874628	0.536797
TCGA-SW-A7EA-01A-12R-A354-31	0.171335	0.528593
TCGA-SW-A7EB-01A-11R-A354-31	0.0528332	0.522833
TCGA-VQ-A8DT-01A-11R-A36D-31	0.0746424	0.52844
TCGA-VQ-A8DU-01A-11R-A36D-31	0.160017	0.521067
TCGA-VQ-A8DV-01A-12R-A36D-31	0.0478175	0.511262
TCGA-VQ-A8DZ-01A-11R-A36D-31	0.0532504	0.523729
TCGA-VQ-A8E0-01A-11R-A414-31	0.0461418	0.536716
TCGA-VQ-A8E2-01A-11R-A36D-31	0.32987	0.5355
TCGA-VQ-A8E3-01A-11R-A39E-31	0.230818	0.544885
TCGA-VQ-A8E7-01B-11R-A414-31	0.0361868	0.521391
TCGA-VQ-A8P2-01A-11R-A36D-31	0	0.520168
TCGA-VQ-A8P3-01A-11R-A36D-31	0.153287	0.537472
TCGA-VQ-A8P5-01A-11R-A39E-31	0.314639	0.505778
TCGA-VQ-A8P8-01A-11R-A39E-31	0.0419438	0.524986
TCGA-VQ-A8PB-01A-11R-A39E-31	0.0768327	0.53052
TCGA-VQ-A8PC-01A-11R-A39E-31	0.109962	0.539367
TCGA-VQ-A8PD-01A-11R-A414-31	0.0949116	0.55949
TCGA-VQ-A8PE-01A-11R-A414-31	0.0549179	0.51742
TCGA-VQ-A8PF-01A-11R-A414-31	0.105142	0.564931
TCGA-VQ-A8PH-01A-12R-A414-31	0.0170667	0.523309
TCGA-VQ-A8PJ-01A-11R-A414-31	0.0265876	0.527693
TCGA-VQ-A8PK-01A-12R-A414-31	0.0261627	0.521777
TCGA-VQ-A8PM-01A-21R-A414-31	0.119821	0.541503
TCGA-VQ-A8PO-01A-11R-A414-31	0.045443	0.568171
TCGA-VQ-A8PP-01A-21R-A414-31	0.0962619	0.540671
TCGA-VQ-A8PQ-01A-11R-A414-31	0.298306	0.592362
TCGA-VQ-A8PU-01A-12R-A414-31	0.0352016	0.515872
TCGA-VQ-A8PX-01A-12R-A414-31	0.0600474	0.556261
TCGA-VQ-A91A-01A-11R-A414-31	0.181293	0.53241
TCGA-VQ-A91D-01A-11R-A414-31	0.0771062	0.551351
TCGA-VQ-A91E-01A-31R-A414-31	0.0247452	0.539685
TCGA-VQ-A91K-01A-11R-A414-31	0.0742314	0.539721
TCGA-VQ-A91N-01A-11R-A414-31	0.0214797	0.506172
TCGA-VQ-A91Q-01A-12R-A414-31	0.228357	0.521932
TCGA-VQ-A91S-01A-11R-A414-31	0.0453032	0.551349
TCGA-VQ-A91U-01A-11R-A414-31	0.0333701	0.563468
TCGA-VQ-A91V-01A-11R-A414-31	0.028852	0.51968
TCGA-VQ-A91X-01A-12R-A414-31	0.0102069	0.489245
TCGA-VQ-A91Y-01A-11R-A414-31	0.0806577	0.547488
TCGA-VQ-A91Z-01A-11R-A414-31	0.0357647	0.506825
TCGA-VQ-A922-01A-11R-A414-31	0.118493	0.511607
TCGA-VQ-A923-01A-11R-A414-31	0.0579701	0.560421
TCGA-VQ-A924-01A-11R-A414-31	0.0712135	0.553188
TCGA-VQ-A925-01A-11R-A414-31	0.0604625	0.530257
TCGA-VQ-A927-01A-12R-A414-31	0.051024	0.515973
TCGA-VQ-A928-01A-11R-A414-31	0.311154	0.512313
TCGA-VQ-A92D-01A-11R-A414-31	0.0206267	0.506863
TCGA-VQ-A94O-01A-11R-A414-31	0.104605	0.524006
TCGA-VQ-A94P-01A-13R-A414-31	0.0391384	0.548139
TCGA-VQ-A94R-01A-11R-A414-31	0.478506	0.521515
TCGA-VQ-A94T-01A-11R-A414-31	0.00920383	0.538455
TCGA-VQ-A94U-01A-12R-A414-31	0.222557	0.528569
TCGA-VQ-AA64-01A-11R-A414-31	0.187768	0.531238
TCGA-VQ-AA68-01A-11R-A414-31	0.0539454	0.550986
TCGA-VQ-AA69-01A-11R-A414-31	0.0114956	0.540359
TCGA-VQ-AA6A-01A-11R-A414-31	0.0867838	0.536778
TCGA-VQ-AA6D-01A-11R-A414-31	0.222928	0.521806
TCGA-VQ-AA6F-01A-31R-A414-31	0.00805655	0.528023
TCGA-VQ-AA6G-01A-11R-A414-31	0.0143553	0.516506
TCGA-VQ-AA6J-01A-11R-A414-31	0.0271541	0.52422
TCGA-VQ-AA6K-01A-11R-A414-31	0.263155	0.543416
TCGA-ZA-A8F6-01A-23R-A36D-31	0.0915306	0.513317
TCGA-ZQ-A9CR-01A-11R-A39E-31	0.0377336	0.562219

## Sheet: 6#DC
sample_id	NALCN	DC
TCGA-3M-AB46-01A-11R-A414-31	0.0694272	0.18601
TCGA-3M-AB47-01A-22R-A414-31	0.620586	0.316322
TCGA-B7-5818-01A-11R-1602-13	0.057277	0.417089
TCGA-B7-A5TI-01A-11R-A31P-31	0.11929	0.409016
TCGA-B7-A5TJ-01A-11R-A31P-31	0.190299	0.256341
TCGA-B7-A5TK-01A-12R-A36D-31	0.0780633	0.522441
TCGA-B7-A5TN-01A-21R-A31P-31	0.260387	0.216415
TCGA-BR-4187-01A-01R-1131-13	0.225275	0.529163
TCGA-BR-4191-01A-02R-1131-13	0.345623	0.425583
TCGA-BR-4201-01A-01R-1131-13	0.205393	0.424427
TCGA-BR-4253-01A-01R-1131-13	0.0196308	0.489381
TCGA-BR-4256-01A-01R-1131-13	0.218595	0.513003
TCGA-BR-4257-01A-01R-1131-13	0.120485	0.397593
TCGA-BR-4267-01A-01R-1131-13	0.102994	0.32708
TCGA-BR-4279-01A-01R-1131-13	0.741575	0.492729
TCGA-BR-4280-01A-01R-1131-13	0.0106366	0.313022
TCGA-BR-4294-01A-01R-1131-13	0.511164	0.239012
TCGA-BR-4357-01A-01R-1157-13	0.177344	0.434182
TCGA-BR-4361-01A-01R-1157-13	0.665938	0.323961
TCGA-BR-4363-01A-01R-1157-13	0.504976	0.33535
TCGA-BR-4366-01A-01R-1157-13	0.586212	0.287308
TCGA-BR-4367-01A-01R-1157-13	0.246712	0.36833
TCGA-BR-4368-01A-01R-1157-13	0.110631	0.381468
TCGA-BR-4369-01A-01R-1157-13	0.552967	0.335246
TCGA-BR-4370-01A-01R-1157-13	0.309409	0.417048
TCGA-BR-4371-01A-01R-1157-13	0.0927487	0.291417
TCGA-BR-6452-01A-12R-1802-13	0.0766959	0.42255
TCGA-BR-6453-01A-11R-1802-13	0.0920721	0.572157
TCGA-BR-6454-01A-11R-1802-13	0.191689	0.369399
TCGA-BR-6455-01A-11R-1802-13	0.133827	0.410269
TCGA-BR-6456-01A-11R-1802-13	0.28759	0.378496
TCGA-BR-6457-01A-21R-1802-13	0.490673	0.463197
TCGA-BR-6458-01A-11R-1802-13	0.673195	0.375415
TCGA-BR-6563-01A-13R-2055-13	0.471864	0.441663
TCGA-BR-6564-01A-12R-1884-13	0.3744	0.389499
TCGA-BR-6565-01A-11R-1802-13	0.125916	0.413096
TCGA-BR-6566-01A-11R-1802-13	0.0357647	0.346128
TCGA-BR-6705-01A-12R-1884-13	0.481092	0.491197
TCGA-BR-6707-01A-11R-1884-13	0.116631	0.411864
TCGA-BR-6709-01A-11R-1884-13	0.176833	0.484761
TCGA-BR-6710-01A-11R-1884-13	0.101516	0.319535
TCGA-BR-6801-01A-11R-1884-13	0.131721	0.340651
TCGA-BR-6802-01A-11R-1884-13	0.0422241	0.394209
TCGA-BR-6803-01A-11R-1884-13	0.245617	0.387716
TCGA-BR-6852-01A-11R-1884-13	0.161694	0.478466
TCGA-BR-7196-01A-11R-2055-13	0.441271	0.458816
TCGA-BR-7197-01A-11R-2203-13	0.0833836	0.147693
TCGA-BR-7704-01A-11R-2055-13	0.0170667	0.386497
TCGA-BR-7707-01A-11R-2055-13	0.0680516	0.438843
TCGA-BR-7715-01A-11R-2055-13	0.185486	0.324063
TCGA-BR-7716-01A-21R-2055-13	0.103665	0.399983
TCGA-BR-7717-01A-11R-2055-13	0.0723116	0.309231
TCGA-BR-7722-01A-31R-2203-13	0.0919367	0.274622
TCGA-BR-7723-01A-11R-2055-13	0.405121	0.455686
TCGA-BR-7851-01A-11R-2203-13	0.133827	0.367495
TCGA-BR-7901-01A-11R-2203-13	0.31742	0.445275
TCGA-BR-7957-01A-11R-2203-13	0.503654	0.356107
TCGA-BR-7958-01A-21R-2343-13	0.0436245	0.518109
TCGA-BR-7959-01A-11R-2343-13	0.62396	0.356838
TCGA-BR-8058-01A-31R-2343-13	0.549324	0.395718
TCGA-BR-8059-01A-11R-2343-13	0.193961	0.320201
TCGA-BR-8060-01A-11R-2343-13	0.147176	0.401519
TCGA-BR-8077-01A-11R-2343-13	0.072586	0.426566
TCGA-BR-8080-01A-11R-2343-13	0.499068	0.397661
TCGA-BR-8081-01A-11R-2343-13	0.119555	0.473096
TCGA-BR-8284-01A-11R-2343-13	0.321928	0.365783
TCGA-BR-8286-01A-12R-2343-13	0.197236	0.425795
TCGA-BR-8289-01A-11R-2343-13	0.360533	0.265033
TCGA-BR-8291-01A-11R-2343-13	0.412077	0.539126
TCGA-BR-8295-01A-11R-2343-13	0.133169	0.162173
TCGA-BR-8296-01A-11R-2343-13	0.3122	0.347737
TCGA-BR-8297-01A-12R-2343-13	0.253747	0.326532
TCGA-BR-8361-01A-11R-2343-13	0.064331	0.29298
TCGA-BR-8364-01A-11R-2343-13	0.615416	0.43686
TCGA-BR-8365-01A-21R-2343-13	0.562084	0.404486
TCGA-BR-8366-01A-11R-2343-13	0.434455	0.47168
TCGA-BR-8367-01A-11R-2343-13	0.526269	0.380887
TCGA-BR-8368-01A-11R-2343-13	0.0787464	0.287965
TCGA-BR-8369-01A-11R-2343-13	0.151729	0.243361
TCGA-BR-8371-01A-11R-2343-13	0.167358	0.376024
TCGA-BR-8372-01A-11R-2343-13	0.117429	0.372989
TCGA-BR-8373-01A-11R-2343-13	0.480782	0.31632
TCGA-BR-8380-01A-11R-2343-13	0.396708	0.357218
TCGA-BR-8381-01A-11R-2402-13	0.340049	0.424869
TCGA-BR-8382-01A-11R-2402-13	0.126444	0.302442
TCGA-BR-8384-01A-21R-2402-13	0.328722	0.428759
TCGA-BR-8483-01A-31R-2402-13	0.192068	0.159694
TCGA-BR-8484-01A-11R-2402-13	0.282499	0.393745
TCGA-BR-8485-01A-11R-2402-13	0.182565	0.295712
TCGA-BR-8486-01A-31R-2402-13	0.052555	0.364007
TCGA-BR-8487-01A-11R-2402-13	0.077243	0.254696
TCGA-BR-8588-01A-11R-2402-13	0.17594	0.404949
TCGA-BR-8589-01A-11R-2402-13	0.102591	0.393649
TCGA-BR-8590-01A-11R-2402-13	0.686433	0.383392
TCGA-BR-8591-01A-11R-2402-13	0.0434845	0.360089
TCGA-BR-8592-01A-11R-2402-13	0.644041	0.364511
TCGA-BR-8676-01A-11R-2402-13	0.0127832	0.29255
TCGA-BR-8677-01A-11R-2402-13	0.514097	0.446482
TCGA-BR-8678-01A-11R-2402-13	0.208767	0.22262
TCGA-BR-8679-01A-11R-2402-13	0.116365	0.271326
TCGA-BR-8680-01A-11R-2402-13	0.103531	0.127795
TCGA-BR-8682-01A-11R-2402-13	0.22132	0.444348
TCGA-BR-8683-01A-11R-2402-13	0.317188	0.349496
TCGA-BR-8686-01A-11R-2402-13	0.0683269	0.450018
TCGA-BR-8687-01A-11R-2402-13	0.205267	0.276498
TCGA-BR-8690-01A-11R-2402-13	0.37629	0.390044
TCGA-BR-A44T-01A-32R-A24K-31	0.182057	0.382795
TCGA-BR-A44U-01A-11R-A36D-31	0.167486	0.233837
TCGA-BR-A4CR-01A-11R-A24K-31	0.090447	0.151591
TCGA-BR-A4CS-01A-11R-A24K-31	0.0768327	0.281912
TCGA-BR-A4IV-01A-31R-A251-31	0.169284	0.403338
TCGA-BR-A4J4-01A-12R-A251-31	0.0723116	0.35511
TCGA-BR-A4J5-01A-21R-A251-31	0.561693	0.338101
TCGA-BR-A4J6-01A-11R-A251-31	0.367036	0.254572
TCGA-BR-A4J7-01A-31R-A251-31	0.526269	0.287465
TCGA-BR-A4J8-01A-11R-A251-31	0.206893	0.28273
TCGA-BR-A4J9-01A-12R-A251-31	0.284277	0.30715
TCGA-BR-A4PF-01A-11R-A251-31	0.0295589	0.23238
TCGA-BR-A4QL-01A-31R-A251-31	0.0284277	0.213314
TCGA-CD-5798-01A-11R-1602-13	0.1133	0.498719
TCGA-CD-5799-01A-11R-1602-13	0.135535	0.336519
TCGA-CD-5800-01A-11R-1602-13	0.0529723	0.293156
TCGA-CD-5801-01A-11R-1602-13	0.0698396	0.395682
TCGA-CD-5803-01A-11R-1602-13	0.217479	0.590192
TCGA-CD-5804-01A-12R-2055-13	0.14991	0.362503
TCGA-CD-5813-01A-11R-1602-13	0.375512	0.541986
TCGA-CD-8524-01A-11R-2343-13	0.266637	0.27029
TCGA-CD-8525-01A-11R-2343-13	0.0780633	0.361145
TCGA-CD-8526-01A-11R-2343-13	0.119157	0.374308
TCGA-CD-8527-01A-11R-2343-13	0.0335111	0.208446
TCGA-CD-8528-01A-11R-2343-13	0.101112	0.201678
TCGA-CD-8529-01A-11R-2343-13	0.0972062	0.409048
TCGA-CD-8530-01A-11R-2343-13	0.449957	0.410542
TCGA-CD-8531-01A-11R-2343-13	0.0210533	0.567215
TCGA-CD-8532-01A-11R-2343-13	0.201885	0.441926
TCGA-CD-8533-01A-11R-2343-13	0.263155	0.108734
TCGA-CD-8534-01A-11R-2343-13	0.120883	0.397863
TCGA-CD-8535-01A-11R-2343-13	0.105812	0.0402349
TCGA-CD-A486-01A-11R-A24K-31	0.311387	0.219694
TCGA-CD-A487-01A-21R-A24K-31	0.113567	0.187077
TCGA-CD-A489-01A-11R-A24K-31	0.170566	0.35501
TCGA-CD-A48A-01A-12R-A36D-31	0.302173	0.151608
TCGA-CD-A48C-01A-11R-A24K-31	0.276437	0.346312
TCGA-CD-A4MG-01A-11R-A251-31	0.116099	0.315423
TCGA-CD-A4MH-01A-11R-A251-31	0.13829	0.215246
TCGA-CG-4301-01A-01R-1157-13	0.16633	0.397869
TCGA-CG-4304-01A-01R-1157-13	0.163885	0.437892
TCGA-CG-4305-01A-01R-1157-13	0.306496	0.428606
TCGA-CG-4306-01A-01R-1157-13	0.0885487	0.365889
TCGA-CG-4436-01A-01R-1157-13	0.00676478	0.299362
TCGA-CG-4437-01A-01R-1802-13	0.0357647	0.407101
TCGA-CG-4438-01A-01R-1157-13	0.210514	0.349042
TCGA-CG-4440-01A-01R-1157-13	0.0367495	0.294903
TCGA-CG-4441-01A-01R-1802-13	0.126841	0.34326
TCGA-CG-4442-01A-01R-1157-13	0.195977	0.271256
TCGA-CG-4443-01A-01R-1157-13	0.125651	0.244642
TCGA-CG-4444-01A-01R-1157-13	0.217975	0.349716
TCGA-CG-4460-01A-01R-1157-13	0.0844725	0.367973
TCGA-CG-4462-01A-01R-1157-13	0.485118	0.564686
TCGA-CG-4465-01A-01R-1157-13	0.0831112	0.329687
TCGA-CG-4466-01A-01R-1157-13	0.141171	0.29943
TCGA-CG-4469-01A-01R-1157-13	0.0129262	0.477987
TCGA-CG-4475-01A-01R-1157-13	0.187134	0.415877
TCGA-CG-4476-01A-01R-1157-13	0.457962	0.460831
TCGA-CG-4477-01A-01R-1157-13	0.160533	0.390078
TCGA-CG-5716-01A-21R-1802-13	0.0364682	0.40881
TCGA-CG-5717-01A-11R-1602-13	0.0231844	0.428678
TCGA-CG-5718-01A-11R-1602-13	0.0180644	0.371245
TCGA-CG-5719-01A-11R-1602-13	0.250598	0.436837
TCGA-CG-5720-01A-11R-1602-13	0.0765591	0.463296
TCGA-CG-5721-01A-11R-1602-13	0.0473988	0.505446
TCGA-CG-5722-01A-21R-1602-13	0.073409	0.463749
TCGA-CG-5723-01A-11R-1602-13	0.0301242	0.502509
TCGA-CG-5724-01A-11R-1602-13	0.0739573	0.456354
TCGA-CG-5725-01A-11R-1602-13	0.0298416	0.235227
TCGA-CG-5726-01A-11R-1602-13	0.00561557	0.273172
TCGA-CG-5732-01A-11R-1602-13	0.0234683	0.339239
TCGA-CG-5734-01A-11R-1602-13	0.00259452	0.493633
TCGA-D7-5577-01A-01R-1602-13	0.0315364	0.441227
TCGA-D7-5578-01A-01R-1602-13	0.113567	0.422244
TCGA-D7-6519-01A-11R-1802-13	0.125519	0.235193
TCGA-D7-6520-01A-11R-1802-13	0.236707	0.380354
TCGA-D7-6521-01A-11R-1802-13	0.324695	0.348977
TCGA-D7-6522-01A-11R-1802-13	0.243547	0.58886
TCGA-D7-6524-01A-11R-1802-13	0.072586	0.364478
TCGA-D7-6525-01A-11R-1802-13	0.0935602	0.422088
TCGA-D7-6526-01A-11R-1802-13	0.0831112	0.328538
TCGA-D7-6527-01A-11R-1802-13	0.0743684	0.414354
TCGA-D7-6528-01A-11R-1802-13	0.0375931	0.301646
TCGA-D7-6815-01A-11R-1884-13	0.161178	0.33762
TCGA-D7-6818-01A-11R-1884-13	0.145612	0.376785
TCGA-D7-6822-01A-11R-1884-13	0.0551957	0.16899
TCGA-D7-8570-01A-11R-2343-13	0.0244615	0.552118
TCGA-D7-8572-01A-11R-2343-13	0.130272	0.374037
TCGA-D7-8573-01A-11R-2343-13	0.14496	0.314682
TCGA-D7-8574-01A-13R-2343-13	0.820322	0.386673
TCGA-D7-8575-01A-11R-2343-13	0.230203	0.420342
TCGA-D7-8576-01A-11R-2343-13	0.127897	0.301215
TCGA-D7-8578-01A-21R-2343-13	0.532367	0.280056
TCGA-D7-8579-01A-11R-2343-13	0.208392	0.432491
TCGA-D7-A4YU-01A-21R-A251-31	0.122474	0.429689
TCGA-D7-A4YX-01A-11R-A251-31	0.0166389	0.357415
TCGA-D7-A4Z0-01A-22R-A251-31	0.0984196	0.371682
TCGA-D7-A6EV-01A-11R-A31P-31	0.00805655	0.334117
TCGA-D7-A6EX-01A-11R-A31P-31	2.58554	0.25009
TCGA-D7-A6EY-01A-21R-A31P-31	0.1129	0.39512
TCGA-D7-A6EZ-01A-11R-A31P-31	0.0604625	0.451391
TCGA-D7-A6F0-01A-11R-A31P-31	0.0398403	0.458358
TCGA-D7-A6F2-01A-12R-A31P-31	0.156785	0.269234
TCGA-D7-A747-01A-22R-A33Y-31	0.276437	0.273587
TCGA-D7-A748-01A-12R-A32D-31	0.707613	0.48028
TCGA-D7-A74A-01A-11R-A32D-31	0.0347792	0.286986
TCGA-EQ-8122-01A-11R-2343-13	0.125916	0.236913
TCGA-F1-6177-01A-11R-1802-13	0.00561557	0.362079
TCGA-F1-6874-01A-11R-1884-13	0.0590783	0.35469
TCGA-F1-6875-01A-11R-2055-13	0.0413832	0.171072
TCGA-F1-A448-01A-11R-A24K-31	0.0394192	0.387023
TCGA-F1-A72C-01A-21R-A33Y-31	0.064607	0.282519
TCGA-FP-7735-01A-11R-2055-13	0.0458623	0.444715
TCGA-FP-7829-01A-11R-2055-13	0.0553345	0.341029
TCGA-FP-7916-01A-11R-2203-13	0.357496	0.40381
TCGA-FP-7998-01A-11R-2203-13	0.236095	0.475609
TCGA-FP-8099-01A-11R-2343-13	0.249749	0.276712
TCGA-FP-8209-01A-11R-2343-13	0.258459	0.485576
TCGA-FP-8210-01A-11R-2343-13	0.518938	0.510931
TCGA-FP-8211-01A-11R-2343-13	0.0517201	0.223543
TCGA-FP-8631-01A-11R-2402-13	0.27023	0.1217
TCGA-FP-A4BF-01A-12R-A36D-31	0.515107	0.480595
TCGA-FP-A8CX-01A-11R-A36D-31	0.00977712	0.31684
TCGA-FP-A9TM-01A-11R-A39E-31	0.0104934	0.273013
TCGA-HF-7131-01A-11R-2055-13	0.0339339	0.335402
TCGA-HF-7132-01A-11R-2055-13	0.0908534	0.365628
TCGA-HF-7133-01A-11R-2055-13	0.0581086	0.435911
TCGA-HF-7134-01A-11R-2055-13	0.0167816	0.287053
TCGA-HF-A5NB-01A-11R-A31P-31	0.0250288	0.235846
TCGA-HJ-7597-01A-21R-2203-13	0.164658	0.285821
TCGA-HU-8238-01A-11R-2343-13	0.133827	0.400488
TCGA-HU-8244-01A-11R-2343-13	0.0444641	0.123571
TCGA-HU-8249-01A-11R-A36D-31	0.187388	0.355787
TCGA-HU-8602-01A-11R-2402-13	0.0159257	0.400644
TCGA-HU-8604-01A-11R-2402-13	0.0870554	0.399963
TCGA-HU-8608-01A-11R-2402-13	0.0104934	0.499597
TCGA-HU-8610-01A-22R-2402-13	0.00288251	0.504416
TCGA-HU-A4G2-01A-11R-A251-31	0.00504062	0.36272
TCGA-HU-A4G3-01A-11R-A24K-31	0.0244615	0.313724
TCGA-HU-A4G8-01A-11R-A251-31	0.00446544	0.377622
TCGA-HU-A4G9-01A-11R-A24K-31	0.0024505	0.190257
TCGA-HU-A4GC-01A-12R-A251-31	0.0966667	0.350184
TCGA-HU-A4GD-01A-11R-A36D-31	0.703809	0.113963
TCGA-HU-A4GF-01A-11R-A24K-31	0.00834346	0.309834
TCGA-HU-A4GH-01A-11R-A24K-31	0.0274372	0.140929
TCGA-HU-A4GJ-01A-11R-A251-31	0.0565835	0.42912
TCGA-HU-A4GP-01A-11R-A251-31	0.0543623	0.297699
TCGA-HU-A4GQ-01A-11R-A36D-31	0.0514417	0.261809
TCGA-HU-A4GT-01A-21R-A251-31	0.00877371	0.280639
TCGA-HU-A4GU-01A-11R-A251-31	0.0258793	0.234432
TCGA-HU-A4GX-01A-12R-A251-31	0.0203422	0.276528
TCGA-HU-A4GY-01A-21R-A24K-31	0.0982848	0.543058
TCGA-HU-A4H0-01A-11R-A251-31	0.0170667	0.350495
TCGA-HU-A4H2-01A-11R-A251-31	0.0313952	0.284093
TCGA-HU-A4H3-01A-21R-A251-31	0.00647756	0.219599
TCGA-HU-A4H4-01A-21R-A251-31	0.00891709	0.408909
TCGA-HU-A4H5-01A-21R-A251-31	0.00604663	0.26555
TCGA-HU-A4H6-01A-11R-A251-31	0.0207689	0.344995
TCGA-HU-A4H8-01A-11R-A251-31	0.00604663	0.288385
TCGA-HU-A4HB-01A-12R-A251-31	0.0506062	0.373118
TCGA-HU-A4HD-01A-11R-A251-31	0.0709388	0.344618
TCGA-IN-7806-01A-11R-2055-13	0.0901759	0.250426
TCGA-IN-7808-01A-11R-2203-13	0.0441843	0.360189
TCGA-IN-8462-01A-11R-2343-13	0.093425	0.368276
TCGA-IN-8663-01A-11R-2402-13	0.0676387	0.231014
TCGA-IN-A6RI-01A-11R-A32D-31	0.00360224	0.3226
TCGA-IN-A6RJ-01A-21R-A33Y-31	0.0373119	0.327623
TCGA-IN-A6RL-01A-11R-A32D-31	0.0394192	0.303077
TCGA-IN-A6RN-01A-12R-A33Y-31	0.0426443	0.237336
TCGA-IN-A6RO-01A-12R-A33Y-31	0.00504062	0.278685
TCGA-IN-A6RR-01A-12R-A32D-31	0.0458623	0.26287
TCGA-IN-A6RS-01A-12R-A354-31	0.00115369	0.436242
TCGA-IN-A7NR-01A-11R-A354-31	0.0673634	0.391683
TCGA-IN-A7NT-01A-21R-A354-31	0.0130692	0.24589
TCGA-IN-A7NU-01A-22R-A354-31	0.0237521	0.421562
TCGA-IN-AB1V-01A-21R-A414-31	0.0405418	0.285433
TCGA-IN-AB1X-01A-11R-A39E-31	0.0200577	0.3535
TCGA-IP-7968-01A-11R-2203-13	0.113434	0.349295
TCGA-KB-A6F7-01A-12R-A32D-31	0.0150693	0.404419
TCGA-KB-A93G-01A-11R-A39E-31	0.500598	0.528354
TCGA-KB-A93H-01A-11R-A39E-31	0.0103502	0.15575
TCGA-KB-A93J-01A-11R-A39E-31	0.0197731	0.425847
TCGA-MX-A5UG-01A-21R-A31P-31	0.541713	0.399191
TCGA-MX-A5UJ-01A-11R-A31P-31	0.0408223	0.371802
TCGA-MX-A663-01A-11R-A31P-31	0.250962	0.350288
TCGA-MX-A666-01A-11R-A31P-31	0.0284277	0.276108
TCGA-R5-A7O7-01A-11R-A33Y-31	0.221444	0.270752
TCGA-R5-A7ZE-01B-11R-A354-31	0.00345832	0.260485
TCGA-R5-A7ZF-01A-11R-A354-31	0.0687396	0.205573
TCGA-R5-A7ZI-01A-11R-A354-31	0.0132121	0.503477
TCGA-R5-A7ZR-01A-11R-A354-31	0.015783	0.303713
TCGA-R5-A805-01A-11R-A36D-31	0.0333701	0.478148
TCGA-RD-A7BS-01A-11R-A32D-31	0.542109	0.243841
TCGA-RD-A7BT-01A-11R-A33Y-31	0.026446	0.197187
TCGA-RD-A7BW-01A-11R-A32D-31	0.352871	0.467199
TCGA-RD-A7C1-01A-11R-A32D-31	0.594835	0.364591
TCGA-RD-A8MV-01A-11R-A36D-31	0.0150693	0.394738
TCGA-RD-A8MW-01A-11R-A36D-31	0.137241	0.476159
TCGA-RD-A8N0-01A-12R-A36D-31	0.455334	0.431883
TCGA-RD-A8N1-01A-12R-A36D-31	0.081885	0.442126
TCGA-RD-A8N2-01A-12R-A36D-31	0.0965317	0.379468
TCGA-RD-A8N4-01A-21R-A36D-31	0.103263	0.366666
TCGA-RD-A8N5-01A-12R-A36D-31	0.299245	0.418881
TCGA-RD-A8N6-01A-11R-A36D-31	0.204015	0.288021
TCGA-RD-A8N9-01A-12R-A39E-31	0.282499	0.398356
TCGA-RD-A8NB-01A-12R-A39E-31	0.0874628	0.388582
TCGA-SW-A7EA-01A-12R-A354-31	0.171335	0.269002
TCGA-SW-A7EB-01A-11R-A354-31	0.0528332	0.337842
TCGA-VQ-A8DT-01A-11R-A36D-31	0.0746424	0.285993
TCGA-VQ-A8DU-01A-11R-A36D-31	0.160017	0.167038
TCGA-VQ-A8DV-01A-12R-A36D-31	0.0478175	0.183588
TCGA-VQ-A8DZ-01A-11R-A36D-31	0.0532504	0.276812
TCGA-VQ-A8E0-01A-11R-A414-31	0.0461418	0.353404
TCGA-VQ-A8E2-01A-11R-A36D-31	0.32987	0.215987
TCGA-VQ-A8E3-01A-11R-A39E-31	0.230818	0.348254
TCGA-VQ-A8E7-01B-11R-A414-31	0.0361868	0.26461
TCGA-VQ-A8P2-01A-11R-A36D-31	0	0.270507
TCGA-VQ-A8P3-01A-11R-A36D-31	0.153287	0.229439
TCGA-VQ-A8P5-01A-11R-A39E-31	0.314639	0.340262
TCGA-VQ-A8P8-01A-11R-A39E-31	0.0419438	0.363971
TCGA-VQ-A8PB-01A-11R-A39E-31	0.0768327	0.284062
TCGA-VQ-A8PC-01A-11R-A39E-31	0.109962	0.363443
TCGA-VQ-A8PD-01A-11R-A414-31	0.0949116	0.374063
TCGA-VQ-A8PE-01A-11R-A414-31	0.0549179	0.386626
TCGA-VQ-A8PF-01A-11R-A414-31	0.105142	0.491902
TCGA-VQ-A8PH-01A-12R-A414-31	0.0170667	0.186995
TCGA-VQ-A8PJ-01A-11R-A414-31	0.0265876	0.299326
TCGA-VQ-A8PK-01A-12R-A414-31	0.0261627	0.238797
TCGA-VQ-A8PM-01A-21R-A414-31	0.119821	0.382379
TCGA-VQ-A8PO-01A-11R-A414-31	0.045443	0.35485
TCGA-VQ-A8PP-01A-21R-A414-31	0.0962619	0.278664
TCGA-VQ-A8PQ-01A-11R-A414-31	0.298306	0.432876
TCGA-VQ-A8PU-01A-12R-A414-31	0.0352016	0.131133
TCGA-VQ-A8PX-01A-12R-A414-31	0.0600474	0.203065
TCGA-VQ-A91A-01A-11R-A414-31	0.181293	0.45977
TCGA-VQ-A91D-01A-11R-A414-31	0.0771062	0.311161
TCGA-VQ-A91E-01A-31R-A414-31	0.0247452	0.263996
TCGA-VQ-A91K-01A-11R-A414-31	0.0742314	0.375109
TCGA-VQ-A91N-01A-11R-A414-31	0.0214797	0.242869
TCGA-VQ-A91Q-01A-12R-A414-31	0.228357	0.218659
TCGA-VQ-A91S-01A-11R-A414-31	0.0453032	0.251513
TCGA-VQ-A91U-01A-11R-A414-31	0.0333701	0.301065
TCGA-VQ-A91V-01A-11R-A414-31	0.028852	0.24092
TCGA-VQ-A91X-01A-12R-A414-31	0.0102069	0.160717
TCGA-VQ-A91Y-01A-11R-A414-31	0.0806577	0.418971
TCGA-VQ-A91Z-01A-11R-A414-31	0.0357647	0.0931462
TCGA-VQ-A922-01A-11R-A414-31	0.118493	0.268697
TCGA-VQ-A923-01A-11R-A414-31	0.0579701	0.367199
TCGA-VQ-A924-01A-11R-A414-31	0.0712135	0.401134
TCGA-VQ-A925-01A-11R-A414-31	0.0604625	0.243577
TCGA-VQ-A927-01A-12R-A414-31	0.051024	0.323439
TCGA-VQ-A928-01A-11R-A414-31	0.311154	0.326466
TCGA-VQ-A92D-01A-11R-A414-31	0.0206267	0.253641
TCGA-VQ-A94O-01A-11R-A414-31	0.104605	0.267511
TCGA-VQ-A94P-01A-13R-A414-31	0.0391384	0.355068
TCGA-VQ-A94R-01A-11R-A414-31	0.478506	0.323148
TCGA-VQ-A94T-01A-11R-A414-31	0.00920383	0.214879
TCGA-VQ-A94U-01A-12R-A414-31	0.222557	0.281533
TCGA-VQ-AA64-01A-11R-A414-31	0.187768	0.221271
TCGA-VQ-AA68-01A-11R-A414-31	0.0539454	0.295696
TCGA-VQ-AA69-01A-11R-A414-31	0.0114956	0.236191
TCGA-VQ-AA6A-01A-11R-A414-31	0.0867838	0.200712
TCGA-VQ-AA6D-01A-11R-A414-31	0.222928	0.227722
TCGA-VQ-AA6F-01A-31R-A414-31	0.00805655	0.31954
TCGA-VQ-AA6G-01A-11R-A414-31	0.0143553	0.319074
TCGA-VQ-AA6J-01A-11R-A414-31	0.0271541	0.393829
TCGA-VQ-AA6K-01A-11R-A414-31	0.263155	0.312764
TCGA-ZA-A8F6-01A-23R-A36D-31	0.0915306	0.395053
TCGA-ZQ-A9CR-01A-11R-A39E-31	0.0377336	0.424486

## Sheet: 7#Macrophages
sample_id	NALCN	Macrophages
TCGA-3M-AB46-01A-11R-A414-31	0.0694272	0.398778
TCGA-3M-AB47-01A-22R-A414-31	0.620586	0.46213
TCGA-B7-5818-01A-11R-1602-13	0.057277	0.509311
TCGA-B7-A5TI-01A-11R-A31P-31	0.11929	0.447953
TCGA-B7-A5TJ-01A-11R-A31P-31	0.190299	0.437225
TCGA-B7-A5TK-01A-12R-A36D-31	0.0780633	0.506621
TCGA-B7-A5TN-01A-21R-A31P-31	0.260387	0.459439
TCGA-BR-4187-01A-01R-1131-13	0.225275	0.567719
TCGA-BR-4191-01A-02R-1131-13	0.345623	0.52313
TCGA-BR-4201-01A-01R-1131-13	0.205393	0.561796
TCGA-BR-4253-01A-01R-1131-13	0.0196308	0.567383
TCGA-BR-4256-01A-01R-1131-13	0.218595	0.582135
TCGA-BR-4257-01A-01R-1131-13	0.120485	0.59044
TCGA-BR-4267-01A-01R-1131-13	0.102994	0.470077
TCGA-BR-4279-01A-01R-1131-13	0.741575	0.629126
TCGA-BR-4280-01A-01R-1131-13	0.0106366	0.418272
TCGA-BR-4294-01A-01R-1131-13	0.511164	0.446076
TCGA-BR-4357-01A-01R-1157-13	0.177344	0.569303
TCGA-BR-4361-01A-01R-1157-13	0.665938	0.512211
TCGA-BR-4363-01A-01R-1157-13	0.504976	0.475381
TCGA-BR-4366-01A-01R-1157-13	0.586212	0.491449
TCGA-BR-4367-01A-01R-1157-13	0.246712	0.57239
TCGA-BR-4368-01A-01R-1157-13	0.110631	0.504913
TCGA-BR-4369-01A-01R-1157-13	0.552967	0.438617
TCGA-BR-4370-01A-01R-1157-13	0.309409	0.538226
TCGA-BR-4371-01A-01R-1157-13	0.0927487	0.373006
TCGA-BR-6452-01A-12R-1802-13	0.0766959	0.500183
TCGA-BR-6453-01A-11R-1802-13	0.0920721	0.516558
TCGA-BR-6454-01A-11R-1802-13	0.191689	0.450853
TCGA-BR-6455-01A-11R-1802-13	0.133827	0.481244
TCGA-BR-6456-01A-11R-1802-13	0.28759	0.527241
TCGA-BR-6457-01A-21R-1802-13	0.490673	0.517778
TCGA-BR-6458-01A-11R-1802-13	0.673195	0.522382
TCGA-BR-6563-01A-13R-2055-13	0.471864	0.547363
TCGA-BR-6564-01A-12R-1884-13	0.3744	0.435128
TCGA-BR-6565-01A-11R-1802-13	0.125916	0.528906
TCGA-BR-6566-01A-11R-1802-13	0.0357647	0.547917
TCGA-BR-6705-01A-12R-1884-13	0.481092	0.478649
TCGA-BR-6707-01A-11R-1884-13	0.116631	0.502058
TCGA-BR-6709-01A-11R-1884-13	0.176833	0.570304
TCGA-BR-6710-01A-11R-1884-13	0.101516	0.404623
TCGA-BR-6801-01A-11R-1884-13	0.131721	0.458864
TCGA-BR-6802-01A-11R-1884-13	0.0422241	0.47088
TCGA-BR-6803-01A-11R-1884-13	0.245617	0.470206
TCGA-BR-6852-01A-11R-1884-13	0.161694	0.488761
TCGA-BR-7196-01A-11R-2055-13	0.441271	0.516586
TCGA-BR-7197-01A-11R-2203-13	0.0833836	0.347993
TCGA-BR-7704-01A-11R-2055-13	0.0170667	0.421977
TCGA-BR-7707-01A-11R-2055-13	0.0680516	0.45593
TCGA-BR-7715-01A-11R-2055-13	0.185486	0.444764
TCGA-BR-7716-01A-21R-2055-13	0.103665	0.496068
TCGA-BR-7717-01A-11R-2055-13	0.0723116	0.466395
TCGA-BR-7722-01A-31R-2203-13	0.0919367	0.442686
TCGA-BR-7723-01A-11R-2055-13	0.405121	0.478583
TCGA-BR-7851-01A-11R-2203-13	0.133827	0.494342
TCGA-BR-7901-01A-11R-2203-13	0.31742	0.515185
TCGA-BR-7957-01A-11R-2203-13	0.503654	0.484078
TCGA-BR-7958-01A-21R-2343-13	0.0436245	0.531241
TCGA-BR-7959-01A-11R-2343-13	0.62396	0.493559
TCGA-BR-8058-01A-31R-2343-13	0.549324	0.533376
TCGA-BR-8059-01A-11R-2343-13	0.193961	0.478225
TCGA-BR-8060-01A-11R-2343-13	0.147176	0.495824
TCGA-BR-8077-01A-11R-2343-13	0.072586	0.458849
TCGA-BR-8080-01A-11R-2343-13	0.499068	0.511241
TCGA-BR-8081-01A-11R-2343-13	0.119555	0.554006
TCGA-BR-8284-01A-11R-2343-13	0.321928	0.485184
TCGA-BR-8286-01A-12R-2343-13	0.197236	0.402001
TCGA-BR-8289-01A-11R-2343-13	0.360533	0.418831
TCGA-BR-8291-01A-11R-2343-13	0.412077	0.546505
TCGA-BR-8295-01A-11R-2343-13	0.133169	0.318806
TCGA-BR-8296-01A-11R-2343-13	0.3122	0.395609
TCGA-BR-8297-01A-12R-2343-13	0.253747	0.4337
TCGA-BR-8361-01A-11R-2343-13	0.064331	0.36523
TCGA-BR-8364-01A-11R-2343-13	0.615416	0.522784
TCGA-BR-8365-01A-21R-2343-13	0.562084	0.445452
TCGA-BR-8366-01A-11R-2343-13	0.434455	0.550147
TCGA-BR-8367-01A-11R-2343-13	0.526269	0.490616
TCGA-BR-8368-01A-11R-2343-13	0.0787464	0.362318
TCGA-BR-8369-01A-11R-2343-13	0.151729	0.437648
TCGA-BR-8371-01A-11R-2343-13	0.167358	0.406735
TCGA-BR-8372-01A-11R-2343-13	0.117429	0.470655
TCGA-BR-8373-01A-11R-2343-13	0.480782	0.433387
TCGA-BR-8380-01A-11R-2343-13	0.396708	0.459585
TCGA-BR-8381-01A-11R-2402-13	0.340049	0.474154
TCGA-BR-8382-01A-11R-2402-13	0.126444	0.502218
TCGA-BR-8384-01A-21R-2402-13	0.328722	0.474848
TCGA-BR-8483-01A-31R-2402-13	0.192068	0.383437
TCGA-BR-8484-01A-11R-2402-13	0.282499	0.518098
TCGA-BR-8485-01A-11R-2402-13	0.182565	0.450252
TCGA-BR-8486-01A-31R-2402-13	0.052555	0.449885
TCGA-BR-8487-01A-11R-2402-13	0.077243	0.485052
TCGA-BR-8588-01A-11R-2402-13	0.17594	0.50163
TCGA-BR-8589-01A-11R-2402-13	0.102591	0.434245
TCGA-BR-8590-01A-11R-2402-13	0.686433	0.534347
TCGA-BR-8591-01A-11R-2402-13	0.0434845	0.472739
TCGA-BR-8592-01A-11R-2402-13	0.644041	0.471482
TCGA-BR-8676-01A-11R-2402-13	0.0127832	0.409173
TCGA-BR-8677-01A-11R-2402-13	0.514097	0.488224
TCGA-BR-8678-01A-11R-2402-13	0.208767	0.404657
TCGA-BR-8679-01A-11R-2402-13	0.116365	0.447177
TCGA-BR-8680-01A-11R-2402-13	0.103531	0.357314
TCGA-BR-8682-01A-11R-2402-13	0.22132	0.543267
TCGA-BR-8683-01A-11R-2402-13	0.317188	0.452153
TCGA-BR-8686-01A-11R-2402-13	0.0683269	0.452748
TCGA-BR-8687-01A-11R-2402-13	0.205267	0.440751
TCGA-BR-8690-01A-11R-2402-13	0.37629	0.495671
TCGA-BR-A44T-01A-32R-A24K-31	0.182057	0.442236
TCGA-BR-A44U-01A-11R-A36D-31	0.167486	0.427136
TCGA-BR-A4CR-01A-11R-A24K-31	0.090447	0.361888
TCGA-BR-A4CS-01A-11R-A24K-31	0.0768327	0.408085
TCGA-BR-A4IV-01A-31R-A251-31	0.169284	0.498256
TCGA-BR-A4J4-01A-12R-A251-31	0.0723116	0.428656
TCGA-BR-A4J5-01A-21R-A251-31	0.561693	0.534307
TCGA-BR-A4J6-01A-11R-A251-31	0.367036	0.373559
TCGA-BR-A4J7-01A-31R-A251-31	0.526269	0.446392
TCGA-BR-A4J8-01A-11R-A251-31	0.206893	0.421198
TCGA-BR-A4J9-01A-12R-A251-31	0.284277	0.436792
TCGA-BR-A4PF-01A-11R-A251-31	0.0295589	0.476899
TCGA-BR-A4QL-01A-31R-A251-31	0.0284277	0.387601
TCGA-CD-5798-01A-11R-1602-13	0.1133	0.527737
TCGA-CD-5799-01A-11R-1602-13	0.135535	0.476235
TCGA-CD-5800-01A-11R-1602-13	0.0529723	0.443986
TCGA-CD-5801-01A-11R-1602-13	0.0698396	0.440009
TCGA-CD-5803-01A-11R-1602-13	0.217479	0.520817
TCGA-CD-5804-01A-12R-2055-13	0.14991	0.499614
TCGA-CD-5813-01A-11R-1602-13	0.375512	0.504482
TCGA-CD-8524-01A-11R-2343-13	0.266637	0.433029
TCGA-CD-8525-01A-11R-2343-13	0.0780633	0.453038
TCGA-CD-8526-01A-11R-2343-13	0.119157	0.406516
TCGA-CD-8527-01A-11R-2343-13	0.0335111	0.385215
TCGA-CD-8528-01A-11R-2343-13	0.101112	0.485779
TCGA-CD-8529-01A-11R-2343-13	0.0972062	0.545793
TCGA-CD-8530-01A-11R-2343-13	0.449957	0.473528
TCGA-CD-8531-01A-11R-2343-13	0.0210533	0.446584
TCGA-CD-8532-01A-11R-2343-13	0.201885	0.459945
TCGA-CD-8533-01A-11R-2343-13	0.263155	0.293084
TCGA-CD-8534-01A-11R-2343-13	0.120883	0.431912
TCGA-CD-8535-01A-11R-2343-13	0.105812	0.366687
TCGA-CD-A486-01A-11R-A24K-31	0.311387	0.499472
TCGA-CD-A487-01A-21R-A24K-31	0.113567	0.427628
TCGA-CD-A489-01A-11R-A24K-31	0.170566	0.40859
TCGA-CD-A48A-01A-12R-A36D-31	0.302173	0.412673
TCGA-CD-A48C-01A-11R-A24K-31	0.276437	0.506756
TCGA-CD-A4MG-01A-11R-A251-31	0.116099	0.517166
TCGA-CD-A4MH-01A-11R-A251-31	0.13829	0.360367
TCGA-CG-4301-01A-01R-1157-13	0.16633	0.53814
TCGA-CG-4304-01A-01R-1157-13	0.163885	0.475522
TCGA-CG-4305-01A-01R-1157-13	0.306496	0.501429
TCGA-CG-4306-01A-01R-1157-13	0.0885487	0.523859
TCGA-CG-4436-01A-01R-1157-13	0.00676478	0.392491
TCGA-CG-4437-01A-01R-1802-13	0.0357647	0.526341
TCGA-CG-4438-01A-01R-1157-13	0.210514	0.49361
TCGA-CG-4440-01A-01R-1157-13	0.0367495	0.455483
TCGA-CG-4441-01A-01R-1802-13	0.126841	0.49178
TCGA-CG-4442-01A-01R-1157-13	0.195977	0.46163
TCGA-CG-4443-01A-01R-1157-13	0.125651	0.353402
TCGA-CG-4444-01A-01R-1157-13	0.217975	0.488792
TCGA-CG-4460-01A-01R-1157-13	0.0844725	0.486609
TCGA-CG-4462-01A-01R-1157-13	0.485118	0.580669
TCGA-CG-4465-01A-01R-1157-13	0.0831112	0.543664
TCGA-CG-4466-01A-01R-1157-13	0.141171	0.347869
TCGA-CG-4469-01A-01R-1157-13	0.0129262	0.495217
TCGA-CG-4475-01A-01R-1157-13	0.187134	0.530588
TCGA-CG-4476-01A-01R-1157-13	0.457962	0.543252
TCGA-CG-4477-01A-01R-1157-13	0.160533	0.493889
TCGA-CG-5716-01A-21R-1802-13	0.0364682	0.424009
TCGA-CG-5717-01A-11R-1602-13	0.0231844	0.425006
TCGA-CG-5718-01A-11R-1602-13	0.0180644	0.446602
TCGA-CG-5719-01A-11R-1602-13	0.250598	0.538673
TCGA-CG-5720-01A-11R-1602-13	0.0765591	0.487465
TCGA-CG-5721-01A-11R-1602-13	0.0473988	0.520032
TCGA-CG-5722-01A-21R-1602-13	0.073409	0.45509
TCGA-CG-5723-01A-11R-1602-13	0.0301242	0.528757
TCGA-CG-5724-01A-11R-1602-13	0.0739573	0.49111
TCGA-CG-5725-01A-11R-1602-13	0.0298416	0.349787
TCGA-CG-5726-01A-11R-1602-13	0.00561557	0.357743
TCGA-CG-5732-01A-11R-1602-13	0.0234683	0.420838
TCGA-CG-5734-01A-11R-1602-13	0.00259452	0.522752
TCGA-D7-5577-01A-01R-1602-13	0.0315364	0.487185
TCGA-D7-5578-01A-01R-1602-13	0.113567	0.468169
TCGA-D7-6519-01A-11R-1802-13	0.125519	0.409744
TCGA-D7-6520-01A-11R-1802-13	0.236707	0.449078
TCGA-D7-6521-01A-11R-1802-13	0.324695	0.544344
TCGA-D7-6522-01A-11R-1802-13	0.243547	0.577467
TCGA-D7-6524-01A-11R-1802-13	0.072586	0.500691
TCGA-D7-6525-01A-11R-1802-13	0.0935602	0.49061
TCGA-D7-6526-01A-11R-1802-13	0.0831112	0.448987
TCGA-D7-6527-01A-11R-1802-13	0.0743684	0.428312
TCGA-D7-6528-01A-11R-1802-13	0.0375931	0.388526
TCGA-D7-6815-01A-11R-1884-13	0.161178	0.471845
TCGA-D7-6818-01A-11R-1884-13	0.145612	0.536683
TCGA-D7-6822-01A-11R-1884-13	0.0551957	0.392763
TCGA-D7-8570-01A-11R-2343-13	0.0244615	0.547924
TCGA-D7-8572-01A-11R-2343-13	0.130272	0.510194
TCGA-D7-8573-01A-11R-2343-13	0.14496	0.346191
TCGA-D7-8574-01A-13R-2343-13	0.820322	0.465093
TCGA-D7-8575-01A-11R-2343-13	0.230203	0.542441
TCGA-D7-8576-01A-11R-2343-13	0.127897	0.496978
TCGA-D7-8578-01A-21R-2343-13	0.532367	0.471224
TCGA-D7-8579-01A-11R-2343-13	0.208392	0.459936
TCGA-D7-A4YU-01A-21R-A251-31	0.122474	0.456608
TCGA-D7-A4YX-01A-11R-A251-31	0.0166389	0.420565
TCGA-D7-A4Z0-01A-22R-A251-31	0.0984196	0.466398
TCGA-D7-A6EV-01A-11R-A31P-31	0.00805655	0.413653
TCGA-D7-A6EX-01A-11R-A31P-31	2.58554	0.340707
TCGA-D7-A6EY-01A-21R-A31P-31	0.1129	0.476008
TCGA-D7-A6EZ-01A-11R-A31P-31	0.0604625	0.498899
TCGA-D7-A6F0-01A-11R-A31P-31	0.0398403	0.436465
TCGA-D7-A6F2-01A-12R-A31P-31	0.156785	0.481653
TCGA-D7-A747-01A-22R-A33Y-31	0.276437	0.381358
TCGA-D7-A748-01A-12R-A32D-31	0.707613	0.601548
TCGA-D7-A74A-01A-11R-A32D-31	0.0347792	0.357955
TCGA-EQ-8122-01A-11R-2343-13	0.125916	0.453519
TCGA-F1-6177-01A-11R-1802-13	0.00561557	0.43813
TCGA-F1-6874-01A-11R-1884-13	0.0590783	0.499793
TCGA-F1-6875-01A-11R-2055-13	0.0413832	0.358068
TCGA-F1-A448-01A-11R-A24K-31	0.0394192	0.519126
TCGA-F1-A72C-01A-21R-A33Y-31	0.064607	0.474179
TCGA-FP-7735-01A-11R-2055-13	0.0458623	0.467381
TCGA-FP-7829-01A-11R-2055-13	0.0553345	0.547083
TCGA-FP-7916-01A-11R-2203-13	0.357496	0.468572
TCGA-FP-7998-01A-11R-2203-13	0.236095	0.505557
TCGA-FP-8099-01A-11R-2343-13	0.249749	0.451126
TCGA-FP-8209-01A-11R-2343-13	0.258459	0.445686
TCGA-FP-8210-01A-11R-2343-13	0.518938	0.501907
TCGA-FP-8211-01A-11R-2343-13	0.0517201	0.369894
TCGA-FP-8631-01A-11R-2402-13	0.27023	0.306835
TCGA-FP-A4BF-01A-12R-A36D-31	0.515107	0.535257
TCGA-FP-A8CX-01A-11R-A36D-31	0.00977712	0.433885
TCGA-FP-A9TM-01A-11R-A39E-31	0.0104934	0.392686
TCGA-HF-7131-01A-11R-2055-13	0.0339339	0.459735
TCGA-HF-7132-01A-11R-2055-13	0.0908534	0.476439
TCGA-HF-7133-01A-11R-2055-13	0.0581086	0.526674
TCGA-HF-7134-01A-11R-2055-13	0.0167816	0.423371
TCGA-HF-A5NB-01A-11R-A31P-31	0.0250288	0.425785
TCGA-HJ-7597-01A-21R-2203-13	0.164658	0.388504
TCGA-HU-8238-01A-11R-2343-13	0.133827	0.460825
TCGA-HU-8244-01A-11R-2343-13	0.0444641	0.26257
TCGA-HU-8249-01A-11R-A36D-31	0.187388	0.340665
TCGA-HU-8602-01A-11R-2402-13	0.0159257	0.525269
TCGA-HU-8604-01A-11R-2402-13	0.0870554	0.528253
TCGA-HU-8608-01A-11R-2402-13	0.0104934	0.507476
TCGA-HU-8610-01A-22R-2402-13	0.00288251	0.505451
TCGA-HU-A4G2-01A-11R-A251-31	0.00504062	0.42928
TCGA-HU-A4G3-01A-11R-A24K-31	0.0244615	0.407862
TCGA-HU-A4G8-01A-11R-A251-31	0.00446544	0.467861
TCGA-HU-A4G9-01A-11R-A24K-31	0.0024505	0.332093
TCGA-HU-A4GC-01A-12R-A251-31	0.0966667	0.402271
TCGA-HU-A4GD-01A-11R-A36D-31	0.703809	0.230956
TCGA-HU-A4GF-01A-11R-A24K-31	0.00834346	0.398235
TCGA-HU-A4GH-01A-11R-A24K-31	0.0274372	0.322505
TCGA-HU-A4GJ-01A-11R-A251-31	0.0565835	0.445785
TCGA-HU-A4GP-01A-11R-A251-31	0.0543623	0.39511
TCGA-HU-A4GQ-01A-11R-A36D-31	0.0514417	0.482902
TCGA-HU-A4GT-01A-21R-A251-31	0.00877371	0.429718
TCGA-HU-A4GU-01A-11R-A251-31	0.0258793	0.446021
TCGA-HU-A4GX-01A-12R-A251-31	0.0203422	0.406514
TCGA-HU-A4GY-01A-21R-A24K-31	0.0982848	0.585295
TCGA-HU-A4H0-01A-11R-A251-31	0.0170667	0.426608
TCGA-HU-A4H2-01A-11R-A251-31	0.0313952	0.433712
TCGA-HU-A4H3-01A-21R-A251-31	0.00647756	0.443195
TCGA-HU-A4H4-01A-21R-A251-31	0.00891709	0.492024
TCGA-HU-A4H5-01A-21R-A251-31	0.00604663	0.405353
TCGA-HU-A4H6-01A-11R-A251-31	0.0207689	0.425452
TCGA-HU-A4H8-01A-11R-A251-31	0.00604663	0.384076
TCGA-HU-A4HB-01A-12R-A251-31	0.0506062	0.461866
TCGA-HU-A4HD-01A-11R-A251-31	0.0709388	0.45168
TCGA-IN-7806-01A-11R-2055-13	0.0901759	0.413888
TCGA-IN-7808-01A-11R-2203-13	0.0441843	0.367269
TCGA-IN-8462-01A-11R-2343-13	0.093425	0.441394
TCGA-IN-8663-01A-11R-2402-13	0.0676387	0.353251
TCGA-IN-A6RI-01A-11R-A32D-31	0.00360224	0.368088
TCGA-IN-A6RJ-01A-21R-A33Y-31	0.0373119	0.336567
TCGA-IN-A6RL-01A-11R-A32D-31	0.0394192	0.383898
TCGA-IN-A6RN-01A-12R-A33Y-31	0.0426443	0.344953
TCGA-IN-A6RO-01A-12R-A33Y-31	0.00504062	0.343911
TCGA-IN-A6RR-01A-12R-A32D-31	0.0458623	0.381543
TCGA-IN-A6RS-01A-12R-A354-31	0.00115369	0.441876
TCGA-IN-A7NR-01A-11R-A354-31	0.0673634	0.415375
TCGA-IN-A7NT-01A-21R-A354-31	0.0130692	0.440045
TCGA-IN-A7NU-01A-22R-A354-31	0.0237521	0.463954
TCGA-IN-AB1V-01A-21R-A414-31	0.0405418	0.361748
TCGA-IN-AB1X-01A-11R-A39E-31	0.0200577	0.439047
TCGA-IP-7968-01A-11R-2203-13	0.113434	0.431668
TCGA-KB-A6F7-01A-12R-A32D-31	0.0150693	0.472561
TCGA-KB-A93G-01A-11R-A39E-31	0.500598	0.552092
TCGA-KB-A93H-01A-11R-A39E-31	0.0103502	0.354537
TCGA-KB-A93J-01A-11R-A39E-31	0.0197731	0.513683
TCGA-MX-A5UG-01A-21R-A31P-31	0.541713	0.510331
TCGA-MX-A5UJ-01A-11R-A31P-31	0.0408223	0.450905
TCGA-MX-A663-01A-11R-A31P-31	0.250962	0.452628
TCGA-MX-A666-01A-11R-A31P-31	0.0284277	0.380291
TCGA-R5-A7O7-01A-11R-A33Y-31	0.221444	0.366666
TCGA-R5-A7ZE-01B-11R-A354-31	0.00345832	0.348136
TCGA-R5-A7ZF-01A-11R-A354-31	0.0687396	0.337407
TCGA-R5-A7ZI-01A-11R-A354-31	0.0132121	0.453141
TCGA-R5-A7ZR-01A-11R-A354-31	0.015783	0.386991
TCGA-R5-A805-01A-11R-A36D-31	0.0333701	0.571607
TCGA-RD-A7BS-01A-11R-A32D-31	0.542109	0.470348
TCGA-RD-A7BT-01A-11R-A33Y-31	0.026446	0.343466
TCGA-RD-A7BW-01A-11R-A32D-31	0.352871	0.485646
TCGA-RD-A7C1-01A-11R-A32D-31	0.594835	0.490133
TCGA-RD-A8MV-01A-11R-A36D-31	0.0150693	0.476973
TCGA-RD-A8MW-01A-11R-A36D-31	0.137241	0.566539
TCGA-RD-A8N0-01A-12R-A36D-31	0.455334	0.462597
TCGA-RD-A8N1-01A-12R-A36D-31	0.081885	0.467835
TCGA-RD-A8N2-01A-12R-A36D-31	0.0965317	0.430829
TCGA-RD-A8N4-01A-21R-A36D-31	0.103263	0.40998
TCGA-RD-A8N5-01A-12R-A36D-31	0.299245	0.553083
TCGA-RD-A8N6-01A-11R-A36D-31	0.204015	0.396063
TCGA-RD-A8N9-01A-12R-A39E-31	0.282499	0.494521
TCGA-RD-A8NB-01A-12R-A39E-31	0.0874628	0.468077
TCGA-SW-A7EA-01A-12R-A354-31	0.171335	0.444099
TCGA-SW-A7EB-01A-11R-A354-31	0.0528332	0.376938
TCGA-VQ-A8DT-01A-11R-A36D-31	0.0746424	0.348483
TCGA-VQ-A8DU-01A-11R-A36D-31	0.160017	0.408288
TCGA-VQ-A8DV-01A-12R-A36D-31	0.0478175	0.376276
TCGA-VQ-A8DZ-01A-11R-A36D-31	0.0532504	0.409526
TCGA-VQ-A8E0-01A-11R-A414-31	0.0461418	0.440852
TCGA-VQ-A8E2-01A-11R-A36D-31	0.32987	0.393244
TCGA-VQ-A8E3-01A-11R-A39E-31	0.230818	0.314848
TCGA-VQ-A8E7-01B-11R-A414-31	0.0361868	0.397867
TCGA-VQ-A8P2-01A-11R-A36D-31	0	0.377525
TCGA-VQ-A8P3-01A-11R-A36D-31	0.153287	0.38336
TCGA-VQ-A8P5-01A-11R-A39E-31	0.314639	0.489073
TCGA-VQ-A8P8-01A-11R-A39E-31	0.0419438	0.440116
TCGA-VQ-A8PB-01A-11R-A39E-31	0.0768327	0.480117
TCGA-VQ-A8PC-01A-11R-A39E-31	0.109962	0.465187
TCGA-VQ-A8PD-01A-11R-A414-31	0.0949116	0.470882
TCGA-VQ-A8PE-01A-11R-A414-31	0.0549179	0.429861
TCGA-VQ-A8PF-01A-11R-A414-31	0.105142	0.498384
TCGA-VQ-A8PH-01A-12R-A414-31	0.0170667	0.308072
TCGA-VQ-A8PJ-01A-11R-A414-31	0.0265876	0.370377
TCGA-VQ-A8PK-01A-12R-A414-31	0.0261627	0.469699
TCGA-VQ-A8PM-01A-21R-A414-31	0.119821	0.458791
TCGA-VQ-A8PO-01A-11R-A414-31	0.045443	0.498248
TCGA-VQ-A8PP-01A-21R-A414-31	0.0962619	0.468642
TCGA-VQ-A8PQ-01A-11R-A414-31	0.298306	0.472989
TCGA-VQ-A8PU-01A-12R-A414-31	0.0352016	0.366412
TCGA-VQ-A8PX-01A-12R-A414-31	0.0600474	0.327019
TCGA-VQ-A91A-01A-11R-A414-31	0.181293	0.527641
TCGA-VQ-A91D-01A-11R-A414-31	0.0771062	0.476414
TCGA-VQ-A91E-01A-31R-A414-31	0.0247452	0.393735
TCGA-VQ-A91K-01A-11R-A414-31	0.0742314	0.486328
TCGA-VQ-A91N-01A-11R-A414-31	0.0214797	0.371182
TCGA-VQ-A91Q-01A-12R-A414-31	0.228357	0.416589
TCGA-VQ-A91S-01A-11R-A414-31	0.0453032	0.453662
TCGA-VQ-A91U-01A-11R-A414-31	0.0333701	0.426373
TCGA-VQ-A91V-01A-11R-A414-31	0.028852	0.343253
TCGA-VQ-A91X-01A-12R-A414-31	0.0102069	0.258968
TCGA-VQ-A91Y-01A-11R-A414-31	0.0806577	0.465484
TCGA-VQ-A91Z-01A-11R-A414-31	0.0357647	0.308994
TCGA-VQ-A922-01A-11R-A414-31	0.118493	0.422237
TCGA-VQ-A923-01A-11R-A414-31	0.0579701	0.454572
TCGA-VQ-A924-01A-11R-A414-31	0.0712135	0.469923
TCGA-VQ-A925-01A-11R-A414-31	0.0604625	0.400668
TCGA-VQ-A927-01A-12R-A414-31	0.051024	0.434332
TCGA-VQ-A928-01A-11R-A414-31	0.311154	0.405431
TCGA-VQ-A92D-01A-11R-A414-31	0.0206267	0.396018
TCGA-VQ-A94O-01A-11R-A414-31	0.104605	0.337229
TCGA-VQ-A94P-01A-13R-A414-31	0.0391384	0.474904
TCGA-VQ-A94R-01A-11R-A414-31	0.478506	0.45588
TCGA-VQ-A94T-01A-11R-A414-31	0.00920383	0.411185
TCGA-VQ-A94U-01A-12R-A414-31	0.222557	0.358981
TCGA-VQ-AA64-01A-11R-A414-31	0.187768	0.451045
TCGA-VQ-AA68-01A-11R-A414-31	0.0539454	0.3996
TCGA-VQ-AA69-01A-11R-A414-31	0.0114956	0.424278
TCGA-VQ-AA6A-01A-11R-A414-31	0.0867838	0.347218
TCGA-VQ-AA6D-01A-11R-A414-31	0.222928	0.379054
TCGA-VQ-AA6F-01A-31R-A414-31	0.00805655	0.408582
TCGA-VQ-AA6G-01A-11R-A414-31	0.0143553	0.429879
TCGA-VQ-AA6J-01A-11R-A414-31	0.0271541	0.509702
TCGA-VQ-AA6K-01A-11R-A414-31	0.263155	0.411049
TCGA-ZA-A8F6-01A-23R-A36D-31	0.0915306	0.577587
TCGA-ZQ-A9CR-01A-11R-A39E-31	0.0377336	0.496778

## Sheet: 8#NK cells
sample_id	NALCN	NK cells
TCGA-3M-AB46-01A-11R-A414-31	0.0694272	0.417558
TCGA-3M-AB47-01A-22R-A414-31	0.620586	0.48172
TCGA-B7-5818-01A-11R-1602-13	0.057277	0.450948
TCGA-B7-A5TI-01A-11R-A31P-31	0.11929	0.45609
TCGA-B7-A5TJ-01A-11R-A31P-31	0.190299	0.421749
TCGA-B7-A5TK-01A-12R-A36D-31	0.0780633	0.468105
TCGA-B7-A5TN-01A-21R-A31P-31	0.260387	0.454358
TCGA-BR-4187-01A-01R-1131-13	0.225275	0.482495
TCGA-BR-4191-01A-02R-1131-13	0.345623	0.401323
TCGA-BR-4201-01A-01R-1131-13	0.205393	0.440271
TCGA-BR-4253-01A-01R-1131-13	0.0196308	0.411444
TCGA-BR-4256-01A-01R-1131-13	0.218595	0.462534
TCGA-BR-4257-01A-01R-1131-13	0.120485	0.436449
TCGA-BR-4267-01A-01R-1131-13	0.102994	0.44487
TCGA-BR-4279-01A-01R-1131-13	0.741575	0.453231
TCGA-BR-4280-01A-01R-1131-13	0.0106366	0.420038
TCGA-BR-4294-01A-01R-1131-13	0.511164	0.414849
TCGA-BR-4357-01A-01R-1157-13	0.177344	0.42709
TCGA-BR-4361-01A-01R-1157-13	0.665938	0.428285
TCGA-BR-4363-01A-01R-1157-13	0.504976	0.424702
TCGA-BR-4366-01A-01R-1157-13	0.586212	0.415622
TCGA-BR-4367-01A-01R-1157-13	0.246712	0.435031
TCGA-BR-4368-01A-01R-1157-13	0.110631	0.451012
TCGA-BR-4369-01A-01R-1157-13	0.552967	0.417665
TCGA-BR-4370-01A-01R-1157-13	0.309409	0.446052
TCGA-BR-4371-01A-01R-1157-13	0.0927487	0.409793
TCGA-BR-6452-01A-12R-1802-13	0.0766959	0.451566
TCGA-BR-6453-01A-11R-1802-13	0.0920721	0.468817
TCGA-BR-6454-01A-11R-1802-13	0.191689	0.461267
TCGA-BR-6455-01A-11R-1802-13	0.133827	0.459243
TCGA-BR-6456-01A-11R-1802-13	0.28759	0.501423
TCGA-BR-6457-01A-21R-1802-13	0.490673	0.521537
TCGA-BR-6458-01A-11R-1802-13	0.673195	0.489846
TCGA-BR-6563-01A-13R-2055-13	0.471864	0.492335
TCGA-BR-6564-01A-12R-1884-13	0.3744	0.539899
TCGA-BR-6565-01A-11R-1802-13	0.125916	0.472188
TCGA-BR-6566-01A-11R-1802-13	0.0357647	0.471973
TCGA-BR-6705-01A-12R-1884-13	0.481092	0.52121
TCGA-BR-6707-01A-11R-1884-13	0.116631	0.455667
TCGA-BR-6709-01A-11R-1884-13	0.176833	0.498292
TCGA-BR-6710-01A-11R-1884-13	0.101516	0.489391
TCGA-BR-6801-01A-11R-1884-13	0.131721	0.473935
TCGA-BR-6802-01A-11R-1884-13	0.0422241	0.45672
TCGA-BR-6803-01A-11R-1884-13	0.245617	0.525563
TCGA-BR-6852-01A-11R-1884-13	0.161694	0.453004
TCGA-BR-7196-01A-11R-2055-13	0.441271	0.502704
TCGA-BR-7197-01A-11R-2203-13	0.0833836	0.450989
TCGA-BR-7704-01A-11R-2055-13	0.0170667	0.477311
TCGA-BR-7707-01A-11R-2055-13	0.0680516	0.470722
TCGA-BR-7715-01A-11R-2055-13	0.185486	0.472057
TCGA-BR-7716-01A-21R-2055-13	0.103665	0.472293
TCGA-BR-7717-01A-11R-2055-13	0.0723116	0.485124
TCGA-BR-7722-01A-31R-2203-13	0.0919367	0.465996
TCGA-BR-7723-01A-11R-2055-13	0.405121	0.484199
TCGA-BR-7851-01A-11R-2203-13	0.133827	0.4602
TCGA-BR-7901-01A-11R-2203-13	0.31742	0.478688
TCGA-BR-7957-01A-11R-2203-13	0.503654	0.490231
TCGA-BR-7958-01A-21R-2343-13	0.0436245	0.469494
TCGA-BR-7959-01A-11R-2343-13	0.62396	0.488785
TCGA-BR-8058-01A-31R-2343-13	0.549324	0.472321
TCGA-BR-8059-01A-11R-2343-13	0.193961	0.487372
TCGA-BR-8060-01A-11R-2343-13	0.147176	0.468588
TCGA-BR-8077-01A-11R-2343-13	0.072586	0.436618
TCGA-BR-8080-01A-11R-2343-13	0.499068	0.489588
TCGA-BR-8081-01A-11R-2343-13	0.119555	0.476252
TCGA-BR-8284-01A-11R-2343-13	0.321928	0.459496
TCGA-BR-8286-01A-12R-2343-13	0.197236	0.428286
TCGA-BR-8289-01A-11R-2343-13	0.360533	0.480246
TCGA-BR-8291-01A-11R-2343-13	0.412077	0.481428
TCGA-BR-8295-01A-11R-2343-13	0.133169	0.443555
TCGA-BR-8296-01A-11R-2343-13	0.3122	0.439798
TCGA-BR-8297-01A-12R-2343-13	0.253747	0.516499
TCGA-BR-8361-01A-11R-2343-13	0.064331	0.444093
TCGA-BR-8364-01A-11R-2343-13	0.615416	0.515874
TCGA-BR-8365-01A-21R-2343-13	0.562084	0.535482
TCGA-BR-8366-01A-11R-2343-13	0.434455	0.45986
TCGA-BR-8367-01A-11R-2343-13	0.526269	0.497955
TCGA-BR-8368-01A-11R-2343-13	0.0787464	0.414353
TCGA-BR-8369-01A-11R-2343-13	0.151729	0.466519
TCGA-BR-8371-01A-11R-2343-13	0.167358	0.54784
TCGA-BR-8372-01A-11R-2343-13	0.117429	0.406586
TCGA-BR-8373-01A-11R-2343-13	0.480782	0.478222
TCGA-BR-8380-01A-11R-2343-13	0.396708	0.527591
TCGA-BR-8381-01A-11R-2402-13	0.340049	0.445201
TCGA-BR-8382-01A-11R-2402-13	0.126444	0.475211
TCGA-BR-8384-01A-21R-2402-13	0.328722	0.538866
TCGA-BR-8483-01A-31R-2402-13	0.192068	0.436563
TCGA-BR-8484-01A-11R-2402-13	0.282499	0.444381
TCGA-BR-8485-01A-11R-2402-13	0.182565	0.457462
TCGA-BR-8486-01A-31R-2402-13	0.052555	0.469823
TCGA-BR-8487-01A-11R-2402-13	0.077243	0.429798
TCGA-BR-8588-01A-11R-2402-13	0.17594	0.481682
TCGA-BR-8589-01A-11R-2402-13	0.102591	0.430102
TCGA-BR-8590-01A-11R-2402-13	0.686433	0.47551
TCGA-BR-8591-01A-11R-2402-13	0.0434845	0.466225
TCGA-BR-8592-01A-11R-2402-13	0.644041	0.534725
TCGA-BR-8676-01A-11R-2402-13	0.0127832	0.428121
TCGA-BR-8677-01A-11R-2402-13	0.514097	0.513577
TCGA-BR-8678-01A-11R-2402-13	0.208767	0.47462
TCGA-BR-8679-01A-11R-2402-13	0.116365	0.443567
TCGA-BR-8680-01A-11R-2402-13	0.103531	0.412212
TCGA-BR-8682-01A-11R-2402-13	0.22132	0.470085
TCGA-BR-8683-01A-11R-2402-13	0.317188	0.477113
TCGA-BR-8686-01A-11R-2402-13	0.0683269	0.480223
TCGA-BR-8687-01A-11R-2402-13	0.205267	0.472979
TCGA-BR-8690-01A-11R-2402-13	0.37629	0.457518
TCGA-BR-A44T-01A-32R-A24K-31	0.182057	0.506252
TCGA-BR-A44U-01A-11R-A36D-31	0.167486	0.432525
TCGA-BR-A4CR-01A-11R-A24K-31	0.090447	0.439015
TCGA-BR-A4CS-01A-11R-A24K-31	0.0768327	0.413177
TCGA-BR-A4IV-01A-31R-A251-31	0.169284	0.528801
TCGA-BR-A4J4-01A-12R-A251-31	0.0723116	0.472967
TCGA-BR-A4J5-01A-21R-A251-31	0.561693	0.483128
TCGA-BR-A4J6-01A-11R-A251-31	0.367036	0.46443
TCGA-BR-A4J7-01A-31R-A251-31	0.526269	0.511085
TCGA-BR-A4J8-01A-11R-A251-31	0.206893	0.483795
TCGA-BR-A4J9-01A-12R-A251-31	0.284277	0.521156
TCGA-BR-A4PF-01A-11R-A251-31	0.0295589	0.431985
TCGA-BR-A4QL-01A-31R-A251-31	0.0284277	0.419873
TCGA-CD-5798-01A-11R-1602-13	0.1133	0.51587
TCGA-CD-5799-01A-11R-1602-13	0.135535	0.453763
TCGA-CD-5800-01A-11R-1602-13	0.0529723	0.475849
TCGA-CD-5801-01A-11R-1602-13	0.0698396	0.451081
TCGA-CD-5803-01A-11R-1602-13	0.217479	0.503443
TCGA-CD-5804-01A-12R-2055-13	0.14991	0.49618
TCGA-CD-5813-01A-11R-1602-13	0.375512	0.498065
TCGA-CD-8524-01A-11R-2343-13	0.266637	0.487906
TCGA-CD-8525-01A-11R-2343-13	0.0780633	0.456969
TCGA-CD-8526-01A-11R-2343-13	0.119157	0.474769
TCGA-CD-8527-01A-11R-2343-13	0.0335111	0.460961
TCGA-CD-8528-01A-11R-2343-13	0.101112	0.438732
TCGA-CD-8529-01A-11R-2343-13	0.0972062	0.472823
TCGA-CD-8530-01A-11R-2343-13	0.449957	0.470207
TCGA-CD-8531-01A-11R-2343-13	0.0210533	0.415238
TCGA-CD-8532-01A-11R-2343-13	0.201885	0.439965
TCGA-CD-8533-01A-11R-2343-13	0.263155	0.450969
TCGA-CD-8534-01A-11R-2343-13	0.120883	0.452977
TCGA-CD-8535-01A-11R-2343-13	0.105812	0.475659
TCGA-CD-A486-01A-11R-A24K-31	0.311387	0.459561
TCGA-CD-A487-01A-21R-A24K-31	0.113567	0.483394
TCGA-CD-A489-01A-11R-A24K-31	0.170566	0.482894
TCGA-CD-A48A-01A-12R-A36D-31	0.302173	0.439055
TCGA-CD-A48C-01A-11R-A24K-31	0.276437	0.434802
TCGA-CD-A4MG-01A-11R-A251-31	0.116099	0.437632
TCGA-CD-A4MH-01A-11R-A251-31	0.13829	0.407196
TCGA-CG-4301-01A-01R-1157-13	0.16633	0.42295
TCGA-CG-4304-01A-01R-1157-13	0.163885	0.421626
TCGA-CG-4305-01A-01R-1157-13	0.306496	0.423752
TCGA-CG-4306-01A-01R-1157-13	0.0885487	0.40802
TCGA-CG-4436-01A-01R-1157-13	0.00676478	0.388414
TCGA-CG-4437-01A-01R-1802-13	0.0357647	0.449915
TCGA-CG-4438-01A-01R-1157-13	0.210514	0.443305
TCGA-CG-4440-01A-01R-1157-13	0.0367495	0.407413
TCGA-CG-4441-01A-01R-1802-13	0.126841	0.441474
TCGA-CG-4442-01A-01R-1157-13	0.195977	0.403633
TCGA-CG-4443-01A-01R-1157-13	0.125651	0.448372
TCGA-CG-4444-01A-01R-1157-13	0.217975	0.415398
TCGA-CG-4460-01A-01R-1157-13	0.0844725	0.425571
TCGA-CG-4462-01A-01R-1157-13	0.485118	0.460029
TCGA-CG-4465-01A-01R-1157-13	0.0831112	0.407652
TCGA-CG-4466-01A-01R-1157-13	0.141171	0.374838
TCGA-CG-4469-01A-01R-1157-13	0.0129262	0.362905
TCGA-CG-4475-01A-01R-1157-13	0.187134	0.439202
TCGA-CG-4476-01A-01R-1157-13	0.457962	0.447326
TCGA-CG-4477-01A-01R-1157-13	0.160533	0.40881
TCGA-CG-5716-01A-21R-1802-13	0.0364682	0.448382
TCGA-CG-5717-01A-11R-1602-13	0.0231844	0.463023
TCGA-CG-5718-01A-11R-1602-13	0.0180644	0.46907
TCGA-CG-5719-01A-11R-1602-13	0.250598	0.497257
TCGA-CG-5720-01A-11R-1602-13	0.0765591	0.459114
TCGA-CG-5721-01A-11R-1602-13	0.0473988	0.487983
TCGA-CG-5722-01A-21R-1602-13	0.073409	0.476621
TCGA-CG-5723-01A-11R-1602-13	0.0301242	0.449877
TCGA-CG-5724-01A-11R-1602-13	0.0739573	0.466392
TCGA-CG-5725-01A-11R-1602-13	0.0298416	0.463361
TCGA-CG-5726-01A-11R-1602-13	0.00561557	0.446094
TCGA-CG-5732-01A-11R-1602-13	0.0234683	0.476534
TCGA-CG-5734-01A-11R-1602-13	0.00259452	0.45307
TCGA-D7-5577-01A-01R-1602-13	0.0315364	0.443206
TCGA-D7-5578-01A-01R-1602-13	0.113567	0.474375
TCGA-D7-6519-01A-11R-1802-13	0.125519	0.45397
TCGA-D7-6520-01A-11R-1802-13	0.236707	0.479699
TCGA-D7-6521-01A-11R-1802-13	0.324695	0.484977
TCGA-D7-6522-01A-11R-1802-13	0.243547	0.49229
TCGA-D7-6524-01A-11R-1802-13	0.072586	0.477197
TCGA-D7-6525-01A-11R-1802-13	0.0935602	0.470994
TCGA-D7-6526-01A-11R-1802-13	0.0831112	0.434848
TCGA-D7-6527-01A-11R-1802-13	0.0743684	0.464289
TCGA-D7-6528-01A-11R-1802-13	0.0375931	0.447489
TCGA-D7-6815-01A-11R-1884-13	0.161178	0.442986
TCGA-D7-6818-01A-11R-1884-13	0.145612	0.464055
TCGA-D7-6822-01A-11R-1884-13	0.0551957	0.445271
TCGA-D7-8570-01A-11R-2343-13	0.0244615	0.460578
TCGA-D7-8572-01A-11R-2343-13	0.130272	0.464551
TCGA-D7-8573-01A-11R-2343-13	0.14496	0.423894
TCGA-D7-8574-01A-13R-2343-13	0.820322	0.471227
TCGA-D7-8575-01A-11R-2343-13	0.230203	0.450765
TCGA-D7-8576-01A-11R-2343-13	0.127897	0.448148
TCGA-D7-8578-01A-21R-2343-13	0.532367	0.500161
TCGA-D7-8579-01A-11R-2343-13	0.208392	0.485275
TCGA-D7-A4YU-01A-21R-A251-31	0.122474	0.458874
TCGA-D7-A4YX-01A-11R-A251-31	0.0166389	0.444759
TCGA-D7-A4Z0-01A-22R-A251-31	0.0984196	0.46924
TCGA-D7-A6EV-01A-11R-A31P-31	0.00805655	0.410533
TCGA-D7-A6EX-01A-11R-A31P-31	2.58554	0.469877
TCGA-D7-A6EY-01A-21R-A31P-31	0.1129	0.463818
TCGA-D7-A6EZ-01A-11R-A31P-31	0.0604625	0.442777
TCGA-D7-A6F0-01A-11R-A31P-31	0.0398403	0.42697
TCGA-D7-A6F2-01A-12R-A31P-31	0.156785	0.425602
TCGA-D7-A747-01A-22R-A33Y-31	0.276437	0.496864
TCGA-D7-A748-01A-12R-A32D-31	0.707613	0.468253
TCGA-D7-A74A-01A-11R-A32D-31	0.0347792	0.40529
TCGA-EQ-8122-01A-11R-2343-13	0.125916	0.475287
TCGA-F1-6177-01A-11R-1802-13	0.00561557	0.417821
TCGA-F1-6874-01A-11R-1884-13	0.0590783	0.422536
TCGA-F1-6875-01A-11R-2055-13	0.0413832	0.491366
TCGA-F1-A448-01A-11R-A24K-31	0.0394192	0.430969
TCGA-F1-A72C-01A-21R-A33Y-31	0.064607	0.443739
TCGA-FP-7735-01A-11R-2055-13	0.0458623	0.475479
TCGA-FP-7829-01A-11R-2055-13	0.0553345	0.433382
TCGA-FP-7916-01A-11R-2203-13	0.357496	0.491884
TCGA-FP-7998-01A-11R-2203-13	0.236095	0.490725
TCGA-FP-8099-01A-11R-2343-13	0.249749	0.442186
TCGA-FP-8209-01A-11R-2343-13	0.258459	0.522219
TCGA-FP-8210-01A-11R-2343-13	0.518938	0.512134
TCGA-FP-8211-01A-11R-2343-13	0.0517201	0.425931
TCGA-FP-8631-01A-11R-2402-13	0.27023	0.431889
TCGA-FP-A4BF-01A-12R-A36D-31	0.515107	0.460522
TCGA-FP-A8CX-01A-11R-A36D-31	0.00977712	0.415908
TCGA-FP-A9TM-01A-11R-A39E-31	0.0104934	0.404673
TCGA-HF-7131-01A-11R-2055-13	0.0339339	0.456275
TCGA-HF-7132-01A-11R-2055-13	0.0908534	0.45656
TCGA-HF-7133-01A-11R-2055-13	0.0581086	0.473182
TCGA-HF-7134-01A-11R-2055-13	0.0167816	0.44509
TCGA-HF-A5NB-01A-11R-A31P-31	0.0250288	0.418352
TCGA-HJ-7597-01A-21R-2203-13	0.164658	0.464689
TCGA-HU-8238-01A-11R-2343-13	0.133827	0.424122
TCGA-HU-8244-01A-11R-2343-13	0.0444641	0.407574
TCGA-HU-8249-01A-11R-A36D-31	0.187388	0.420219
TCGA-HU-8602-01A-11R-2402-13	0.0159257	0.47274
TCGA-HU-8604-01A-11R-2402-13	0.0870554	0.454306
TCGA-HU-8608-01A-11R-2402-13	0.0104934	0.432935
TCGA-HU-8610-01A-22R-2402-13	0.00288251	0.447613
TCGA-HU-A4G2-01A-11R-A251-31	0.00504062	0.431375
TCGA-HU-A4G3-01A-11R-A24K-31	0.0244615	0.43098
TCGA-HU-A4G8-01A-11R-A251-31	0.00446544	0.404149
TCGA-HU-A4G9-01A-11R-A24K-31	0.0024505	0.37873
TCGA-HU-A4GC-01A-12R-A251-31	0.0966667	0.419876
TCGA-HU-A4GD-01A-11R-A36D-31	0.703809	0.369254
TCGA-HU-A4GF-01A-11R-A24K-31	0.00834346	0.420512
TCGA-HU-A4GH-01A-11R-A24K-31	0.0274372	0.426745
TCGA-HU-A4GJ-01A-11R-A251-31	0.0565835	0.433704
TCGA-HU-A4GP-01A-11R-A251-31	0.0543623	0.442689
TCGA-HU-A4GQ-01A-11R-A36D-31	0.0514417	0.462694
TCGA-HU-A4GT-01A-21R-A251-31	0.00877371	0.400546
TCGA-HU-A4GU-01A-11R-A251-31	0.0258793	0.430497
TCGA-HU-A4GX-01A-12R-A251-31	0.0203422	0.452333
TCGA-HU-A4GY-01A-21R-A24K-31	0.0982848	0.451564
TCGA-HU-A4H0-01A-11R-A251-31	0.0170667	0.413905
TCGA-HU-A4H2-01A-11R-A251-31	0.0313952	0.412017
TCGA-HU-A4H3-01A-21R-A251-31	0.00647756	0.430238
TCGA-HU-A4H4-01A-21R-A251-31	0.00891709	0.426286
TCGA-HU-A4H5-01A-21R-A251-31	0.00604663	0.436843
TCGA-HU-A4H6-01A-11R-A251-31	0.0207689	0.436873
TCGA-HU-A4H8-01A-11R-A251-31	0.00604663	0.433853
TCGA-HU-A4HB-01A-12R-A251-31	0.0506062	0.434108
TCGA-HU-A4HD-01A-11R-A251-31	0.0709388	0.413782
TCGA-IN-7806-01A-11R-2055-13	0.0901759	0.43344
TCGA-IN-7808-01A-11R-2203-13	0.0441843	0.417517
TCGA-IN-8462-01A-11R-2343-13	0.093425	0.469733
TCGA-IN-8663-01A-11R-2402-13	0.0676387	0.440175
TCGA-IN-A6RI-01A-11R-A32D-31	0.00360224	0.398308
TCGA-IN-A6RJ-01A-21R-A33Y-31	0.0373119	0.439901
TCGA-IN-A6RL-01A-11R-A32D-31	0.0394192	0.421542
TCGA-IN-A6RN-01A-12R-A33Y-31	0.0426443	0.422893
TCGA-IN-A6RO-01A-12R-A33Y-31	0.00504062	0.383657
TCGA-IN-A6RR-01A-12R-A32D-31	0.0458623	0.399698
TCGA-IN-A6RS-01A-12R-A354-31	0.00115369	0.383564
TCGA-IN-A7NR-01A-11R-A354-31	0.0673634	0.440587
TCGA-IN-A7NT-01A-21R-A354-31	0.0130692	0.448485
TCGA-IN-A7NU-01A-22R-A354-31	0.0237521	0.45443
TCGA-IN-AB1V-01A-21R-A414-31	0.0405418	0.433582
TCGA-IN-AB1X-01A-11R-A39E-31	0.0200577	0.415316
TCGA-IP-7968-01A-11R-2203-13	0.113434	0.471766
TCGA-KB-A6F7-01A-12R-A32D-31	0.0150693	0.435489
TCGA-KB-A93G-01A-11R-A39E-31	0.500598	0.474362
TCGA-KB-A93H-01A-11R-A39E-31	0.0103502	0.401783
TCGA-KB-A93J-01A-11R-A39E-31	0.0197731	0.429792
TCGA-MX-A5UG-01A-21R-A31P-31	0.541713	0.490469
TCGA-MX-A5UJ-01A-11R-A31P-31	0.0408223	0.482842
TCGA-MX-A663-01A-11R-A31P-31	0.250962	0.50995
TCGA-MX-A666-01A-11R-A31P-31	0.0284277	0.440628
TCGA-R5-A7O7-01A-11R-A33Y-31	0.221444	0.408448
TCGA-R5-A7ZE-01B-11R-A354-31	0.00345832	0.426514
TCGA-R5-A7ZF-01A-11R-A354-31	0.0687396	0.447951
TCGA-R5-A7ZI-01A-11R-A354-31	0.0132121	0.385774
TCGA-R5-A7ZR-01A-11R-A354-31	0.015783	0.387985
TCGA-R5-A805-01A-11R-A36D-31	0.0333701	0.425492
TCGA-RD-A7BS-01A-11R-A32D-31	0.542109	0.407126
TCGA-RD-A7BT-01A-11R-A33Y-31	0.026446	0.40444
TCGA-RD-A7BW-01A-11R-A32D-31	0.352871	0.532266
TCGA-RD-A7C1-01A-11R-A32D-31	0.594835	0.343985
TCGA-RD-A8MV-01A-11R-A36D-31	0.0150693	0.446898
TCGA-RD-A8MW-01A-11R-A36D-31	0.137241	0.459011
TCGA-RD-A8N0-01A-12R-A36D-31	0.455334	0.454446
TCGA-RD-A8N1-01A-12R-A36D-31	0.081885	0.474949
TCGA-RD-A8N2-01A-12R-A36D-31	0.0965317	0.536433
TCGA-RD-A8N4-01A-21R-A36D-31	0.103263	0.543212
TCGA-RD-A8N5-01A-12R-A36D-31	0.299245	0.454033
TCGA-RD-A8N6-01A-11R-A36D-31	0.204015	0.482053
TCGA-RD-A8N9-01A-12R-A39E-31	0.282499	0.483826
TCGA-RD-A8NB-01A-12R-A39E-31	0.0874628	0.476956
TCGA-SW-A7EA-01A-12R-A354-31	0.171335	0.440339
TCGA-SW-A7EB-01A-11R-A354-31	0.0528332	0.445446
TCGA-VQ-A8DT-01A-11R-A36D-31	0.0746424	0.396344
TCGA-VQ-A8DU-01A-11R-A36D-31	0.160017	0.469662
TCGA-VQ-A8DV-01A-12R-A36D-31	0.0478175	0.389163
TCGA-VQ-A8DZ-01A-11R-A36D-31	0.0532504	0.440301
TCGA-VQ-A8E0-01A-11R-A414-31	0.0461418	0.424804
TCGA-VQ-A8E2-01A-11R-A36D-31	0.32987	0.467685
TCGA-VQ-A8E3-01A-11R-A39E-31	0.230818	0.387062
TCGA-VQ-A8E7-01B-11R-A414-31	0.0361868	0.432339
TCGA-VQ-A8P2-01A-11R-A36D-31	0	0.446087
TCGA-VQ-A8P3-01A-11R-A36D-31	0.153287	0.454339
TCGA-VQ-A8P5-01A-11R-A39E-31	0.314639	0.422817
TCGA-VQ-A8P8-01A-11R-A39E-31	0.0419438	0.460205
TCGA-VQ-A8PB-01A-11R-A39E-31	0.0768327	0.424749
TCGA-VQ-A8PC-01A-11R-A39E-31	0.109962	0.440869
TCGA-VQ-A8PD-01A-11R-A414-31	0.0949116	0.449092
TCGA-VQ-A8PE-01A-11R-A414-31	0.0549179	0.432894
TCGA-VQ-A8PF-01A-11R-A414-31	0.105142	0.457332
TCGA-VQ-A8PH-01A-12R-A414-31	0.0170667	0.426531
TCGA-VQ-A8PJ-01A-11R-A414-31	0.0265876	0.420404
TCGA-VQ-A8PK-01A-12R-A414-31	0.0261627	0.423924
TCGA-VQ-A8PM-01A-21R-A414-31	0.119821	0.460687
TCGA-VQ-A8PO-01A-11R-A414-31	0.045443	0.446277
TCGA-VQ-A8PP-01A-21R-A414-31	0.0962619	0.461222
TCGA-VQ-A8PQ-01A-11R-A414-31	0.298306	0.440809
TCGA-VQ-A8PU-01A-12R-A414-31	0.0352016	0.4253
TCGA-VQ-A8PX-01A-12R-A414-31	0.0600474	0.394183
TCGA-VQ-A91A-01A-11R-A414-31	0.181293	0.446252
TCGA-VQ-A91D-01A-11R-A414-31	0.0771062	0.456925
TCGA-VQ-A91E-01A-31R-A414-31	0.0247452	0.394997
TCGA-VQ-A91K-01A-11R-A414-31	0.0742314	0.45362
TCGA-VQ-A91N-01A-11R-A414-31	0.0214797	0.420248
TCGA-VQ-A91Q-01A-12R-A414-31	0.228357	0.421434
TCGA-VQ-A91S-01A-11R-A414-31	0.0453032	0.450551
TCGA-VQ-A91U-01A-11R-A414-31	0.0333701	0.431797
TCGA-VQ-A91V-01A-11R-A414-31	0.028852	0.399572
TCGA-VQ-A91X-01A-12R-A414-31	0.0102069	0.367768
TCGA-VQ-A91Y-01A-11R-A414-31	0.0806577	0.503314
TCGA-VQ-A91Z-01A-11R-A414-31	0.0357647	0.423098
TCGA-VQ-A922-01A-11R-A414-31	0.118493	0.479191
TCGA-VQ-A923-01A-11R-A414-31	0.0579701	0.439072
TCGA-VQ-A924-01A-11R-A414-31	0.0712135	0.439093
TCGA-VQ-A925-01A-11R-A414-31	0.0604625	0.41809
TCGA-VQ-A927-01A-12R-A414-31	0.051024	0.43098
TCGA-VQ-A928-01A-11R-A414-31	0.311154	0.477686
TCGA-VQ-A92D-01A-11R-A414-31	0.0206267	0.434563
TCGA-VQ-A94O-01A-11R-A414-31	0.104605	0.443597
TCGA-VQ-A94P-01A-13R-A414-31	0.0391384	0.528642
TCGA-VQ-A94R-01A-11R-A414-31	0.478506	0.447498
TCGA-VQ-A94T-01A-11R-A414-31	0.00920383	0.434456
TCGA-VQ-A94U-01A-12R-A414-31	0.222557	0.461467
TCGA-VQ-AA64-01A-11R-A414-31	0.187768	0.47881
TCGA-VQ-AA68-01A-11R-A414-31	0.0539454	0.422188
TCGA-VQ-AA69-01A-11R-A414-31	0.0114956	0.450544
TCGA-VQ-AA6A-01A-11R-A414-31	0.0867838	0.412782
TCGA-VQ-AA6D-01A-11R-A414-31	0.222928	0.404347
TCGA-VQ-AA6F-01A-31R-A414-31	0.00805655	0.414432
TCGA-VQ-AA6G-01A-11R-A414-31	0.0143553	0.398091
TCGA-VQ-AA6J-01A-11R-A414-31	0.0271541	0.400484
TCGA-VQ-AA6K-01A-11R-A414-31	0.263155	0.417926
TCGA-ZA-A8F6-01A-23R-A36D-31	0.0915306	0.504043
TCGA-ZQ-A9CR-01A-11R-A39E-31	0.0377336	0.451076

## Sheet: 9#pDC
sample_id	NALCN	pDC
TCGA-3M-AB46-01A-11R-A414-31	0.0694272	0.475754
TCGA-3M-AB47-01A-22R-A414-31	0.620586	0.655838
TCGA-B7-5818-01A-11R-1602-13	0.057277	0.568456
TCGA-B7-A5TI-01A-11R-A31P-31	0.11929	0.591599
TCGA-B7-A5TJ-01A-11R-A31P-31	0.190299	0.481204
TCGA-B7-A5TK-01A-12R-A36D-31	0.0780633	0.606004
TCGA-B7-A5TN-01A-21R-A31P-31	0.260387	0.502877
TCGA-BR-4187-01A-01R-1131-13	0.225275	0.625427
TCGA-BR-4191-01A-02R-1131-13	0.345623	0.548384
TCGA-BR-4201-01A-01R-1131-13	0.205393	0.494268
TCGA-BR-4253-01A-01R-1131-13	0.0196308	0.560151
TCGA-BR-4256-01A-01R-1131-13	0.218595	0.563525
TCGA-BR-4257-01A-01R-1131-13	0.120485	0.507029
TCGA-BR-4267-01A-01R-1131-13	0.102994	0.494441
TCGA-BR-4279-01A-01R-1131-13	0.741575	0.628888
TCGA-BR-4280-01A-01R-1131-13	0.0106366	0.408098
TCGA-BR-4294-01A-01R-1131-13	0.511164	0.543539
TCGA-BR-4357-01A-01R-1157-13	0.177344	0.501406
TCGA-BR-4361-01A-01R-1157-13	0.665938	0.429554
TCGA-BR-4363-01A-01R-1157-13	0.504976	0.432928
TCGA-BR-4366-01A-01R-1157-13	0.586212	0.430073
TCGA-BR-4367-01A-01R-1157-13	0.246712	0.549855
TCGA-BR-4368-01A-01R-1157-13	0.110631	0.50491
TCGA-BR-4369-01A-01R-1157-13	0.552967	0.386469
TCGA-BR-4370-01A-01R-1157-13	0.309409	0.488861
TCGA-BR-4371-01A-01R-1157-13	0.0927487	0.446684
TCGA-BR-6452-01A-12R-1802-13	0.0766959	0.489337
TCGA-BR-6453-01A-11R-1802-13	0.0920721	0.709867
TCGA-BR-6454-01A-11R-1802-13	0.191689	0.485746
TCGA-BR-6455-01A-11R-1802-13	0.133827	0.52031
TCGA-BR-6456-01A-11R-1802-13	0.28759	0.541506
TCGA-BR-6457-01A-21R-1802-13	0.490673	0.681663
TCGA-BR-6458-01A-11R-1802-13	0.673195	0.46442
TCGA-BR-6563-01A-13R-2055-13	0.471864	0.669983
TCGA-BR-6564-01A-12R-1884-13	0.3744	0.620755
TCGA-BR-6565-01A-11R-1802-13	0.125916	0.53186
TCGA-BR-6566-01A-11R-1802-13	0.0357647	0.468746
TCGA-BR-6705-01A-12R-1884-13	0.481092	0.693429
TCGA-BR-6707-01A-11R-1884-13	0.116631	0.62214
TCGA-BR-6709-01A-11R-1884-13	0.176833	0.566985
TCGA-BR-6710-01A-11R-1884-13	0.101516	0.507202
TCGA-BR-6801-01A-11R-1884-13	0.131721	0.491759
TCGA-BR-6802-01A-11R-1884-13	0.0422241	0.512696
TCGA-BR-6803-01A-11R-1884-13	0.245617	0.605788
TCGA-BR-6852-01A-11R-1884-13	0.161694	0.540468
TCGA-BR-7196-01A-11R-2055-13	0.441271	0.648527
TCGA-BR-7197-01A-11R-2203-13	0.0833836	0.488428
TCGA-BR-7704-01A-11R-2055-13	0.0170667	0.55496
TCGA-BR-7707-01A-11R-2055-13	0.0680516	0.490245
TCGA-BR-7715-01A-11R-2055-13	0.185486	0.474067
TCGA-BR-7716-01A-21R-2055-13	0.103665	0.494182
TCGA-BR-7717-01A-11R-2055-13	0.0723116	0.553965
TCGA-BR-7722-01A-31R-2203-13	0.0919367	0.517628
TCGA-BR-7723-01A-11R-2055-13	0.405121	0.430506
TCGA-BR-7851-01A-11R-2203-13	0.133827	0.556257
TCGA-BR-7901-01A-11R-2203-13	0.31742	0.592335
TCGA-BR-7957-01A-11R-2203-13	0.503654	0.643812
TCGA-BR-7958-01A-21R-2343-13	0.0436245	0.615824
TCGA-BR-7959-01A-11R-2343-13	0.62396	0.563957
TCGA-BR-8058-01A-31R-2343-13	0.549324	0.536705
TCGA-BR-8059-01A-11R-2343-13	0.193961	0.522473
TCGA-BR-8060-01A-11R-2343-13	0.147176	0.494874
TCGA-BR-8077-01A-11R-2343-13	0.072586	0.592075
TCGA-BR-8080-01A-11R-2343-13	0.499068	0.62201
TCGA-BR-8081-01A-11R-2343-13	0.119555	0.583294
TCGA-BR-8284-01A-11R-2343-13	0.321928	0.539992
TCGA-BR-8286-01A-12R-2343-13	0.197236	0.568975
TCGA-BR-8289-01A-11R-2343-13	0.360533	0.446814
TCGA-BR-8291-01A-11R-2343-13	0.412077	0.628542
TCGA-BR-8295-01A-11R-2343-13	0.133169	0.399446
TCGA-BR-8296-01A-11R-2343-13	0.3122	0.573215
TCGA-BR-8297-01A-12R-2343-13	0.253747	0.566207
TCGA-BR-8361-01A-11R-2343-13	0.064331	0.453173
TCGA-BR-8364-01A-11R-2343-13	0.615416	0.569884
TCGA-BR-8365-01A-21R-2343-13	0.562084	0.594454
TCGA-BR-8366-01A-11R-2343-13	0.434455	0.561275
TCGA-BR-8367-01A-11R-2343-13	0.526269	0.507289
TCGA-BR-8368-01A-11R-2343-13	0.0787464	0.451572
TCGA-BR-8369-01A-11R-2343-13	0.151729	0.510577
TCGA-BR-8371-01A-11R-2343-13	0.167358	0.684648
TCGA-BR-8372-01A-11R-2343-13	0.117429	0.475321
TCGA-BR-8373-01A-11R-2343-13	0.480782	0.428732
TCGA-BR-8380-01A-11R-2343-13	0.396708	0.601938
TCGA-BR-8381-01A-11R-2402-13	0.340049	0.558637
TCGA-BR-8382-01A-11R-2402-13	0.126444	0.461349
TCGA-BR-8384-01A-21R-2402-13	0.328722	0.676039
TCGA-BR-8483-01A-31R-2402-13	0.192068	0.449193
TCGA-BR-8484-01A-11R-2402-13	0.282499	0.476057
TCGA-BR-8485-01A-11R-2402-13	0.182565	0.455768
TCGA-BR-8486-01A-31R-2402-13	0.052555	0.692996
TCGA-BR-8487-01A-11R-2402-13	0.077243	0.578795
TCGA-BR-8588-01A-11R-2402-13	0.17594	0.577151
TCGA-BR-8589-01A-11R-2402-13	0.102591	0.482675
TCGA-BR-8590-01A-11R-2402-13	0.686433	0.47424
TCGA-BR-8591-01A-11R-2402-13	0.0434845	0.557079
TCGA-BR-8592-01A-11R-2402-13	0.644041	0.61989
TCGA-BR-8676-01A-11R-2402-13	0.0127832	0.525587
TCGA-BR-8677-01A-11R-2402-13	0.514097	0.640957
TCGA-BR-8678-01A-11R-2402-13	0.208767	0.467318
TCGA-BR-8679-01A-11R-2402-13	0.116365	0.475278
TCGA-BR-8680-01A-11R-2402-13	0.103531	0.566856
TCGA-BR-8682-01A-11R-2402-13	0.22132	0.544361
TCGA-BR-8683-01A-11R-2402-13	0.317188	0.544534
TCGA-BR-8686-01A-11R-2402-13	0.0683269	0.609335
TCGA-BR-8687-01A-11R-2402-13	0.205267	0.413419
TCGA-BR-8690-01A-11R-2402-13	0.37629	0.489856
TCGA-BR-A44T-01A-32R-A24K-31	0.182057	0.735346
TCGA-BR-A44U-01A-11R-A36D-31	0.167486	0.496777
TCGA-BR-A4CR-01A-11R-A24K-31	0.090447	0.360125
TCGA-BR-A4CS-01A-11R-A24K-31	0.0768327	0.626076
TCGA-BR-A4IV-01A-31R-A251-31	0.169284	0.666176
TCGA-BR-A4J4-01A-12R-A251-31	0.0723116	0.493576
TCGA-BR-A4J5-01A-21R-A251-31	0.561693	0.65095
TCGA-BR-A4J6-01A-11R-A251-31	0.367036	0.484405
TCGA-BR-A4J7-01A-31R-A251-31	0.526269	0.694035
TCGA-BR-A4J8-01A-11R-A251-31	0.206893	0.636458
TCGA-BR-A4J9-01A-12R-A251-31	0.284277	0.664057
TCGA-BR-A4PF-01A-11R-A251-31	0.0295589	0.395856
TCGA-BR-A4QL-01A-31R-A251-31	0.0284277	0.563784
TCGA-CD-5798-01A-11R-1602-13	0.1133	0.629493
TCGA-CD-5799-01A-11R-1602-13	0.135535	0.52615
TCGA-CD-5800-01A-11R-1602-13	0.0529723	0.545573
TCGA-CD-5801-01A-11R-1602-13	0.0698396	0.533979
TCGA-CD-5803-01A-11R-1602-13	0.217479	0.688022
TCGA-CD-5804-01A-12R-2055-13	0.14991	0.658476
TCGA-CD-5813-01A-11R-1602-13	0.375512	0.711511
TCGA-CD-8524-01A-11R-2343-13	0.266637	0.538478
TCGA-CD-8525-01A-11R-2343-13	0.0780633	0.584029
TCGA-CD-8526-01A-11R-2343-13	0.119157	0.512177
TCGA-CD-8527-01A-11R-2343-13	0.0335111	0.431198
TCGA-CD-8528-01A-11R-2343-13	0.101112	0.367522
TCGA-CD-8529-01A-11R-2343-13	0.0972062	0.600857
TCGA-CD-8530-01A-11R-2343-13	0.449957	0.730891
TCGA-CD-8531-01A-11R-2343-13	0.0210533	0.535061
TCGA-CD-8532-01A-11R-2343-13	0.201885	0.474759
TCGA-CD-8533-01A-11R-2343-13	0.263155	0.49535
TCGA-CD-8534-01A-11R-2343-13	0.120883	0.666479
TCGA-CD-8535-01A-11R-2343-13	0.105812	0.329411
TCGA-CD-A486-01A-11R-A24K-31	0.311387	0.536402
TCGA-CD-A487-01A-21R-A24K-31	0.113567	0.493273
TCGA-CD-A489-01A-11R-A24K-31	0.170566	0.61777
TCGA-CD-A48A-01A-12R-A36D-31	0.302173	0.432323
TCGA-CD-A48C-01A-11R-A24K-31	0.276437	0.420686
TCGA-CD-A4MG-01A-11R-A251-31	0.116099	0.620539
TCGA-CD-A4MH-01A-11R-A251-31	0.13829	0.38197
TCGA-CG-4301-01A-01R-1157-13	0.16633	0.478998
TCGA-CG-4304-01A-01R-1157-13	0.163885	0.479993
TCGA-CG-4305-01A-01R-1157-13	0.306496	0.454601
TCGA-CG-4306-01A-01R-1157-13	0.0885487	0.452438
TCGA-CG-4436-01A-01R-1157-13	0.00676478	0.464334
TCGA-CG-4437-01A-01R-1802-13	0.0357647	0.511096
TCGA-CG-4438-01A-01R-1157-13	0.210514	0.429857
TCGA-CG-4440-01A-01R-1157-13	0.0367495	0.36497
TCGA-CG-4441-01A-01R-1802-13	0.126841	0.496431
TCGA-CG-4442-01A-01R-1157-13	0.195977	0.393304
TCGA-CG-4443-01A-01R-1157-13	0.125651	0.450448
TCGA-CG-4444-01A-01R-1157-13	0.217975	0.512956
TCGA-CG-4460-01A-01R-1157-13	0.0844725	0.394255
TCGA-CG-4462-01A-01R-1157-13	0.485118	0.71428
TCGA-CG-4465-01A-01R-1157-13	0.0831112	0.47039
TCGA-CG-4466-01A-01R-1157-13	0.141171	0.350694
TCGA-CG-4469-01A-01R-1157-13	0.0129262	0.504131
TCGA-CG-4475-01A-01R-1157-13	0.187134	0.625081
TCGA-CG-4476-01A-01R-1157-13	0.457962	0.512437
TCGA-CG-4477-01A-01R-1157-13	0.160533	0.492668
TCGA-CG-5716-01A-21R-1802-13	0.0364682	0.553099
TCGA-CG-5717-01A-11R-1602-13	0.0231844	0.567937
TCGA-CG-5718-01A-11R-1602-13	0.0180644	0.56041
TCGA-CG-5719-01A-11R-1602-13	0.250598	0.684085
TCGA-CG-5720-01A-11R-1602-13	0.0765591	0.66038
TCGA-CG-5721-01A-11R-1602-13	0.0473988	0.665225
TCGA-CG-5722-01A-21R-1602-13	0.073409	0.584462
TCGA-CG-5723-01A-11R-1602-13	0.0301242	0.605355
TCGA-CG-5724-01A-11R-1602-13	0.0739573	0.470822
TCGA-CG-5725-01A-11R-1602-13	0.0298416	0.48765
TCGA-CG-5726-01A-11R-1602-13	0.00561557	0.400398
TCGA-CG-5732-01A-11R-1602-13	0.0234683	0.455249
TCGA-CG-5734-01A-11R-1602-13	0.00259452	0.654799
TCGA-D7-5577-01A-01R-1602-13	0.0315364	0.517974
TCGA-D7-5578-01A-01R-1602-13	0.113567	0.59294
TCGA-D7-6519-01A-11R-1802-13	0.125519	0.402388
TCGA-D7-6520-01A-11R-1802-13	0.236707	0.468486
TCGA-D7-6521-01A-11R-1802-13	0.324695	0.601765
TCGA-D7-6522-01A-11R-1802-13	0.243547	0.72557
TCGA-D7-6524-01A-11R-1802-13	0.072586	0.702513
TCGA-D7-6525-01A-11R-1802-13	0.0935602	0.436432
TCGA-D7-6526-01A-11R-1802-13	0.0831112	0.372929
TCGA-D7-6527-01A-11R-1802-13	0.0743684	0.556474
TCGA-D7-6528-01A-11R-1802-13	0.0375931	0.391876
TCGA-D7-6815-01A-11R-1884-13	0.161178	0.406108
TCGA-D7-6818-01A-11R-1884-13	0.145612	0.585716
TCGA-D7-6822-01A-11R-1884-13	0.0551957	0.465718
TCGA-D7-8570-01A-11R-2343-13	0.0244615	0.66821
TCGA-D7-8572-01A-11R-2343-13	0.130272	0.519791
TCGA-D7-8573-01A-11R-2343-13	0.14496	0.396159
TCGA-D7-8574-01A-13R-2343-13	0.820322	0.615564
TCGA-D7-8575-01A-11R-2343-13	0.230203	0.511139
TCGA-D7-8576-01A-11R-2343-13	0.127897	0.472855
TCGA-D7-8578-01A-21R-2343-13	0.532367	0.460311
TCGA-D7-8579-01A-11R-2343-13	0.208392	0.624908
TCGA-D7-A4YU-01A-21R-A251-31	0.122474	0.540209
TCGA-D7-A4YX-01A-11R-A251-31	0.0166389	0.450707
TCGA-D7-A4Z0-01A-22R-A251-31	0.0984196	0.70061
TCGA-D7-A6EV-01A-11R-A31P-31	0.00805655	0.360081
TCGA-D7-A6EX-01A-11R-A31P-31	2.58554	0.441969
TCGA-D7-A6EY-01A-21R-A31P-31	0.1129	0.459359
TCGA-D7-A6EZ-01A-11R-A31P-31	0.0604625	0.531989
TCGA-D7-A6F0-01A-11R-A31P-31	0.0398403	0.395856
TCGA-D7-A6F2-01A-12R-A31P-31	0.156785	0.681403
TCGA-D7-A747-01A-22R-A33Y-31	0.276437	0.632695
TCGA-D7-A748-01A-12R-A32D-31	0.707613	0.540555
TCGA-D7-A74A-01A-11R-A32D-31	0.0347792	0.321408
TCGA-EQ-8122-01A-11R-2343-13	0.125916	0.511918
TCGA-F1-6177-01A-11R-1802-13	0.00561557	0.466497
TCGA-F1-6874-01A-11R-1884-13	0.0590783	0.582775
TCGA-F1-6875-01A-11R-2055-13	0.0413832	0.473937
TCGA-F1-A448-01A-11R-A24K-31	0.0394192	0.652637
TCGA-F1-A72C-01A-21R-A33Y-31	0.064607	0.533677
TCGA-FP-7735-01A-11R-2055-13	0.0458623	0.697452
TCGA-FP-7829-01A-11R-2055-13	0.0553345	0.473158
TCGA-FP-7916-01A-11R-2203-13	0.357496	0.557036
TCGA-FP-7998-01A-11R-2203-13	0.236095	0.657006
TCGA-FP-8099-01A-11R-2343-13	0.249749	0.441104
TCGA-FP-8209-01A-11R-2343-13	0.258459	0.716399
TCGA-FP-8210-01A-11R-2343-13	0.518938	0.734827
TCGA-FP-8211-01A-11R-2343-13	0.0517201	0.483886
TCGA-FP-8631-01A-11R-2402-13	0.27023	0.479517
TCGA-FP-A4BF-01A-12R-A36D-31	0.515107	0.538651
TCGA-FP-A8CX-01A-11R-A36D-31	0.00977712	0.482891
TCGA-FP-A9TM-01A-11R-A39E-31	0.0104934	0.505991
TCGA-HF-7131-01A-11R-2055-13	0.0339339	0.479085
TCGA-HF-7132-01A-11R-2055-13	0.0908534	0.506467
TCGA-HF-7133-01A-11R-2055-13	0.0581086	0.467448
TCGA-HF-7134-01A-11R-2055-13	0.0167816	0.516546
TCGA-HF-A5NB-01A-11R-A31P-31	0.0250288	0.374313
TCGA-HJ-7597-01A-21R-2203-13	0.164658	0.391746
TCGA-HU-8238-01A-11R-2343-13	0.133827	0.455768
TCGA-HU-8244-01A-11R-2343-13	0.0444641	0.530129
TCGA-HU-8249-01A-11R-A36D-31	0.187388	0.576459
TCGA-HU-8602-01A-11R-2402-13	0.0159257	0.524506
TCGA-HU-8604-01A-11R-2402-13	0.0870554	0.597526
TCGA-HU-8608-01A-11R-2402-13	0.0104934	0.565817
TCGA-HU-8610-01A-22R-2402-13	0.00288251	0.651512
TCGA-HU-A4G2-01A-11R-A251-31	0.00504062	0.646797
TCGA-HU-A4G3-01A-11R-A24K-31	0.0244615	0.520093
TCGA-HU-A4G8-01A-11R-A251-31	0.00446544	0.448198
TCGA-HU-A4G9-01A-11R-A24K-31	0.0024505	0.398451
TCGA-HU-A4GC-01A-12R-A251-31	0.0966667	0.490981
TCGA-HU-A4GD-01A-11R-A36D-31	0.703809	0.653026
TCGA-HU-A4GF-01A-11R-A24K-31	0.00834346	0.522646
TCGA-HU-A4GH-01A-11R-A24K-31	0.0274372	0.534801
TCGA-HU-A4GJ-01A-11R-A251-31	0.0565835	0.64113
TCGA-HU-A4GP-01A-11R-A251-31	0.0543623	0.514124
TCGA-HU-A4GQ-01A-11R-A36D-31	0.0514417	0.482069
TCGA-HU-A4GT-01A-21R-A251-31	0.00877371	0.432236
TCGA-HU-A4GU-01A-11R-A251-31	0.0258793	0.377428
TCGA-HU-A4GX-01A-12R-A251-31	0.0203422	0.433317
TCGA-HU-A4GY-01A-21R-A24K-31	0.0982848	0.6811
TCGA-HU-A4H0-01A-11R-A251-31	0.0170667	0.450145
TCGA-HU-A4H2-01A-11R-A251-31	0.0313952	0.498335
TCGA-HU-A4H3-01A-21R-A251-31	0.00647756	0.417312
TCGA-HU-A4H4-01A-21R-A251-31	0.00891709	0.583683
TCGA-HU-A4H5-01A-21R-A251-31	0.00604663	0.413375
TCGA-HU-A4H6-01A-11R-A251-31	0.0207689	0.616992
TCGA-HU-A4H8-01A-11R-A251-31	0.00604663	0.471082
TCGA-HU-A4HB-01A-12R-A251-31	0.0506062	0.588658
TCGA-HU-A4HD-01A-11R-A251-31	0.0709388	0.45871
TCGA-IN-7806-01A-11R-2055-13	0.0901759	0.429467
TCGA-IN-7808-01A-11R-2203-13	0.0441843	0.693689
TCGA-IN-8462-01A-11R-2343-13	0.093425	0.531903
TCGA-IN-8663-01A-11R-2402-13	0.0676387	0.379807
TCGA-IN-A6RI-01A-11R-A32D-31	0.00360224	0.599645
TCGA-IN-A6RJ-01A-21R-A33Y-31	0.0373119	0.415409
TCGA-IN-A6RL-01A-11R-A32D-31	0.0394192	0.438725
TCGA-IN-A6RN-01A-12R-A33Y-31	0.0426443	0.491889
TCGA-IN-A6RO-01A-12R-A33Y-31	0.00504062	0.638794
TCGA-IN-A6RR-01A-12R-A32D-31	0.0458623	0.542934
TCGA-IN-A6RS-01A-12R-A354-31	0.00115369	0.563395
TCGA-IN-A7NR-01A-11R-A354-31	0.0673634	0.45858
TCGA-IN-A7NT-01A-21R-A354-31	0.0130692	0.388545
TCGA-IN-A7NU-01A-22R-A354-31	0.0237521	0.514729
TCGA-IN-AB1V-01A-21R-A414-31	0.0405418	0.412554
TCGA-IN-AB1X-01A-11R-A39E-31	0.0200577	0.405027
TCGA-IP-7968-01A-11R-2203-13	0.113434	0.545702
TCGA-KB-A6F7-01A-12R-A32D-31	0.0150693	0.40122
TCGA-KB-A93G-01A-11R-A39E-31	0.500598	0.686984
TCGA-KB-A93H-01A-11R-A39E-31	0.0103502	0.421465
TCGA-KB-A93J-01A-11R-A39E-31	0.0197731	0.531038
TCGA-MX-A5UG-01A-21R-A31P-31	0.541713	0.630964
TCGA-MX-A5UJ-01A-11R-A31P-31	0.0408223	0.636847
TCGA-MX-A663-01A-11R-A31P-31	0.250962	0.62201
TCGA-MX-A666-01A-11R-A31P-31	0.0284277	0.460786
TCGA-R5-A7O7-01A-11R-A33Y-31	0.221444	0.611065
TCGA-R5-A7ZE-01B-11R-A354-31	0.00345832	0.480253
TCGA-R5-A7ZF-01A-11R-A354-31	0.0687396	0.407363
TCGA-R5-A7ZI-01A-11R-A354-31	0.0132121	0.549725
TCGA-R5-A7ZR-01A-11R-A354-31	0.015783	0.443613
TCGA-R5-A805-01A-11R-A36D-31	0.0333701	0.616646
TCGA-RD-A7BS-01A-11R-A32D-31	0.542109	0.635377
TCGA-RD-A7BT-01A-11R-A33Y-31	0.026446	0.388632
TCGA-RD-A7BW-01A-11R-A32D-31	0.352871	0.646407
TCGA-RD-A7C1-01A-11R-A32D-31	0.594835	0.576545
TCGA-RD-A8MV-01A-11R-A36D-31	0.0150693	0.59506
TCGA-RD-A8MW-01A-11R-A36D-31	0.137241	0.654843
TCGA-RD-A8N0-01A-12R-A36D-31	0.455334	0.603971
TCGA-RD-A8N1-01A-12R-A36D-31	0.081885	0.503612
TCGA-RD-A8N2-01A-12R-A36D-31	0.0965317	0.624086
TCGA-RD-A8N4-01A-21R-A36D-31	0.103263	0.679067
TCGA-RD-A8N5-01A-12R-A36D-31	0.299245	0.540944
TCGA-RD-A8N6-01A-11R-A36D-31	0.204015	0.417658
TCGA-RD-A8N9-01A-12R-A39E-31	0.282499	0.65082
TCGA-RD-A8NB-01A-12R-A39E-31	0.0874628	0.526193
TCGA-SW-A7EA-01A-12R-A354-31	0.171335	0.33179
TCGA-SW-A7EB-01A-11R-A354-31	0.0528332	0.486136
TCGA-VQ-A8DT-01A-11R-A36D-31	0.0746424	0.45871
TCGA-VQ-A8DU-01A-11R-A36D-31	0.160017	0.398797
TCGA-VQ-A8DV-01A-12R-A36D-31	0.0478175	0.498075
TCGA-VQ-A8DZ-01A-11R-A36D-31	0.0532504	0.521391
TCGA-VQ-A8E0-01A-11R-A414-31	0.0461418	0.538565
TCGA-VQ-A8E2-01A-11R-A36D-31	0.32987	0.652637
TCGA-VQ-A8E3-01A-11R-A39E-31	0.230818	0.417398
TCGA-VQ-A8E7-01B-11R-A414-31	0.0361868	0.466367
TCGA-VQ-A8P2-01A-11R-A36D-31	0	0.502185
TCGA-VQ-A8P3-01A-11R-A36D-31	0.153287	0.605442
TCGA-VQ-A8P5-01A-11R-A39E-31	0.314639	0.626163
TCGA-VQ-A8P8-01A-11R-A39E-31	0.0419438	0.607691
TCGA-VQ-A8PB-01A-11R-A39E-31	0.0768327	0.439633
TCGA-VQ-A8PC-01A-11R-A39E-31	0.109962	0.480642
TCGA-VQ-A8PD-01A-11R-A414-31	0.0949116	0.622745
TCGA-VQ-A8PE-01A-11R-A414-31	0.0549179	0.424709
TCGA-VQ-A8PF-01A-11R-A414-31	0.105142	0.603019
TCGA-VQ-A8PH-01A-12R-A414-31	0.0170667	0.40507
TCGA-VQ-A8PJ-01A-11R-A414-31	0.0265876	0.459791
TCGA-VQ-A8PK-01A-12R-A414-31	0.0261627	0.351559
TCGA-VQ-A8PM-01A-21R-A414-31	0.119821	0.593459
TCGA-VQ-A8PO-01A-11R-A414-31	0.045443	0.47052
TCGA-VQ-A8PP-01A-21R-A414-31	0.0962619	0.532162
TCGA-VQ-A8PQ-01A-11R-A414-31	0.298306	0.69118
TCGA-VQ-A8PU-01A-12R-A414-31	0.0352016	0.478349
TCGA-VQ-A8PX-01A-12R-A414-31	0.0600474	0.386555
TCGA-VQ-A91A-01A-11R-A414-31	0.181293	0.65653
TCGA-VQ-A91D-01A-11R-A414-31	0.0771062	0.420902
TCGA-VQ-A91E-01A-31R-A414-31	0.0247452	0.340096
TCGA-VQ-A91K-01A-11R-A414-31	0.0742314	0.405589
TCGA-VQ-A91N-01A-11R-A414-31	0.0214797	0.306787
TCGA-VQ-A91Q-01A-12R-A414-31	0.228357	0.609422
TCGA-VQ-A91S-01A-11R-A414-31	0.0453032	0.443051
TCGA-VQ-A91U-01A-11R-A414-31	0.0333701	0.481377
TCGA-VQ-A91V-01A-11R-A414-31	0.028852	0.420383
TCGA-VQ-A91X-01A-12R-A414-31	0.0102069	0.314833
TCGA-VQ-A91Y-01A-11R-A414-31	0.0806577	0.505386
TCGA-VQ-A91Z-01A-11R-A414-31	0.0357647	0.249211
TCGA-VQ-A922-01A-11R-A414-31	0.118493	0.558983
TCGA-VQ-A923-01A-11R-A414-31	0.0579701	0.580222
TCGA-VQ-A924-01A-11R-A414-31	0.0712135	0.576718
TCGA-VQ-A925-01A-11R-A414-31	0.0604625	0.474413
TCGA-VQ-A927-01A-12R-A414-31	0.051024	0.495955
TCGA-VQ-A928-01A-11R-A414-31	0.311154	0.593286
TCGA-VQ-A92D-01A-11R-A414-31	0.0206267	0.39711
TCGA-VQ-A94O-01A-11R-A414-31	0.104605	0.396375
TCGA-VQ-A94P-01A-13R-A414-31	0.0391384	0.686335
TCGA-VQ-A94R-01A-11R-A414-31	0.478506	0.483627
TCGA-VQ-A94T-01A-11R-A414-31	0.00920383	0.479085
TCGA-VQ-A94U-01A-12R-A414-31	0.222557	0.525457
TCGA-VQ-AA64-01A-11R-A414-31	0.187768	0.48925
TCGA-VQ-AA68-01A-11R-A414-31	0.0539454	0.382186
TCGA-VQ-AA69-01A-11R-A414-31	0.0114956	0.437903
TCGA-VQ-AA6A-01A-11R-A414-31	0.0867838	0.312454
TCGA-VQ-AA6D-01A-11R-A414-31	0.222928	0.367911
TCGA-VQ-AA6F-01A-31R-A414-31	0.00805655	0.532811
TCGA-VQ-AA6G-01A-11R-A414-31	0.0143553	0.465285
TCGA-VQ-AA6J-01A-11R-A414-31	0.0271541	0.532638
TCGA-VQ-AA6K-01A-11R-A414-31	0.263155	0.462863
TCGA-ZA-A8F6-01A-23R-A36D-31	0.0915306	0.574858
TCGA-ZQ-A9CR-01A-11R-A39E-31	0.0377336	0.659688

[truncated: 7 more sheets: 10#T cells, 11#Tcm, 12#Tem, 13#TFH, 14#Tgd, 15#Th17 cells, 16#Th2 cells]
