# Supplementary material for: NALCN expression is down-regulated and associated with immune infiltration in gastric cancer
Source: Front Immunol. 2025 Feb 12;16:1512107. doi: 10.3389/fimmu.2025.1512107 (PMC11860897; doi:10.3389/fimmu.2025.1512107)
Supplement: Supplementary file 2 [file DataSheet2.zip › μ£¬σæ╜σÉìμûçΣ╗╢σñ╣ 2 2/Figure8.C.Ki67.xlsx]

## Sheet: Sheet1
	siCtrl			siNALCN
D4	22.42	22.4	21.45	20.17	20.6	18.72
D6	49.87	49.66	51.3	29.2	31.72	31.53
