# Supplementary material for: NALCN expression is down-regulated and associated with immune infiltration in gastric cancer
Source: Front Immunol. 2025 Feb 12;16:1512107. doi: 10.3389/fimmu.2025.1512107 (PMC11860897; doi:10.3389/fimmu.2025.1512107)
Supplement: Supplementary file 3 [file DataSheet3.zip]

Archive with 87 entries (80 files):
- flow cytometry data/
- flow cytometry data/.DS_Store
- __MACOSX/flow cytometry data/._.DS_Store
- flow cytometry data/Figure2.G/
- __MACOSX/flow cytometry data/._Figure2.G
- flow cytometry data/Figure2.H/
- __MACOSX/flow cytometry data/._Figure2.H
- flow cytometry data/Figure2.G/AGS/
- __MACOSX/flow cytometry data/Figure2.G/._AGS
- flow cytometry data/Figure2.G/GES1/
- __MACOSX/flow cytometry data/Figure2.G/._GES1
- flow cytometry data/Figure2.H/AGS/
- __MACOSX/flow cytometry data/Figure2.H/._AGS
- flow cytometry data/Figure2.H/GES1/
- __MACOSX/flow cytometry data/Figure2.H/._GES1
- flow cytometry data/Figure2.G/AGS/.DS_Store
- __MACOSX/flow cytometry data/Figure2.G/AGS/._.DS_Store
- flow cytometry data/Figure2.G/AGS/AGS-siCtrl-1.fcs
- __MACOSX/flow cytometry data/Figure2.G/AGS/._AGS-siCtrl-1.fcs
- flow cytometry data/Figure2.G/AGS/AGS-siCtrl-3.fcs
- __MACOSX/flow cytometry data/Figure2.G/AGS/._AGS-siCtrl-3.fcs
- flow cytometry data/Figure2.G/AGS/AGS-siCtrl-2.fcs
- __MACOSX/flow cytometry data/Figure2.G/AGS/._AGS-siCtrl-2.fcs
- flow cytometry data/Figure2.G/AGS/AGS-siNALCN-1.fcs
- __MACOSX/flow cytometry data/Figure2.G/AGS/._AGS-siNALCN-1.fcs
- flow cytometry data/Figure2.G/AGS/AGS-siNALCN-2.fcs
- __MACOSX/flow cytometry data/Figure2.G/AGS/._AGS-siNALCN-2.fcs
- flow cytometry data/Figure2.G/AGS/AGS-siNALCN-3.fcs
- __MACOSX/flow cytometry data/Figure2.G/AGS/._AGS-siNALCN-3.fcs
- flow cytometry data/Figure2.G/AGS/Exp_20240110_1.xit
- __MACOSX/flow cytometry data/Figure2.G/AGS/._Exp_20240110_1.xit
- flow cytometry data/Figure2.G/AGS/ExpSummaryForAPI.xml
- __MACOSX/flow cytometry data/Figure2.G/AGS/._ExpSummaryForAPI.xml
- flow cytometry data/Figure2.G/GES1/.DS_Store
- __MACOSX/flow cytometry data/Figure2.G/GES1/._.DS_Store
- flow cytometry data/Figure2.G/GES1/GES1-siNALCN-3.fcs
- __MACOSX/flow cytometry data/Figure2.G/GES1/._GES1-siNALCN-3.fcs
- flow cytometry data/Figure2.G/GES1/Exp_20240110_1.xit
- __MACOSX/flow cytometry data/Figure2.G/GES1/._Exp_20240110_1.xit
- flow cytometry data/Figure2.G/GES1/GES1-siNALCN-2.fcs
- __MACOSX/flow cytometry data/Figure2.G/GES1/._GES1-siNALCN-2.fcs
- flow cytometry data/Figure2.G/GES1/GES1-siNALCN-1.fcs
- __MACOSX/flow cytometry data/Figure2.G/GES1/._GES1-siNALCN-1.fcs
- flow cytometry data/Figure2.G/GES1/GES1-siCtrl-1.fcs
- __MACOSX/flow cytometry data/Figure2.G/GES1/._GES1-siCtrl-1.fcs
- flow cytometry data/Figure2.G/GES1/GES1-siCtrl-3.fcs
- __MACOSX/flow cytometry data/Figure2.G/GES1/._GES1-siCtrl-3.fcs
- flow cytometry data/Figure2.G/GES1/GES1-siCtrl-2.fcs
- __MACOSX/flow cytometry data/Figure2.G/GES1/._GES1-siCtrl-2.fcs
- flow cytometry data/Figure2.G/GES1/ExpSummaryForAPI.xml
- __MACOSX/flow cytometry data/Figure2.G/GES1/._ExpSummaryForAPI.xml
- flow cytometry data/Figure2.H/AGS/.DS_Store
- __MACOSX/flow cytometry data/Figure2.H/AGS/._.DS_Store
- flow cytometry data/Figure2.H/AGS/AGS-siCtrl-1.fcs
- __MACOSX/flow cytometry data/Figure2.H/AGS/._AGS-siCtrl-1.fcs
- flow cytometry data/Figure2.H/AGS/AGS-siCtrl-3.fcs
- __MACOSX/flow cytometry data/Figure2.H/AGS/._AGS-siCtrl-3.fcs
- flow cytometry data/Figure2.H/AGS/AGS-siCtrl-2.fcs
- __MACOSX/flow cytometry data/Figure2.H/AGS/._AGS-siCtrl-2.fcs
- flow cytometry data/Figure2.H/AGS/AGS-siNALCN-1.fcs
- __MACOSX/flow cytometry data/Figure2.H/AGS/._AGS-siNALCN-1.fcs
- flow cytometry data/Figure2.H/AGS/AGS-siNALCN-2.fcs
- __MACOSX/flow cytometry data/Figure2.H/AGS/._AGS-siNALCN-2.fcs
- flow cytometry data/Figure2.H/AGS/AGS-siNALCN-3.fcs
- __MACOSX/flow cytometry data/Figure2.H/AGS/._AGS-siNALCN-3.fcs
- flow cytometry data/Figure2.H/AGS/Exp_20240110_1.xit
- __MACOSX/flow cytometry data/Figure2.H/AGS/._Exp_20240110_1.xit
- flow cytometry data/Figure2.H/AGS/ExpSummaryForAPI.xml
- __MACOSX/flow cytometry data/Figure2.H/AGS/._ExpSummaryForAPI.xml
- flow cytometry data/Figure2.H/GES1/.DS_Store
- __MACOSX/flow cytometry data/Figure2.H/GES1/._.DS_Store
- flow cytometry data/Figure2.H/GES1/GES1-siNALCN-3.fcs
- __MACOSX/flow cytometry data/Figure2.H/GES1/._GES1-siNALCN-3.fcs
- flow cytometry data/Figure2.H/GES1/Exp_20240110_1.xit
- __MACOSX/flow cytometry data/Figure2.H/GES1/._Exp_20240110_1.xit
- flow cytometry data/Figure2.H/GES1/GES1-siNALCN-2.fcs
- __MACOSX/flow cytometry data/Figure2.H/GES1/._GES1-siNALCN-2.fcs
- flow cytometry data/Figure2.H/GES1/GES1-siNALCN-1.fcs
- __MACOSX/flow cytometry data/Figure2.H/GES1/._GES1-siNALCN-1.fcs
- flow cytometry data/Figure2.H/GES1/GES1-siCtrl-1.fcs
- __MACOSX/flow cytometry data/Figure2.H/GES1/._GES1-siCtrl-1.fcs
- flow cytometry data/Figure2.H/GES1/GES1-siCtrl-3.fcs
- __MACOSX/flow cytometry data/Figure2.H/GES1/._GES1-siCtrl-3.fcs
- flow cytometry data/Figure2.H/GES1/GES1-siCtrl-2.fcs
- __MACOSX/flow cytometry data/Figure2.H/GES1/._GES1-siCtrl-2.fcs
- flow cytometry data/Figure2.H/GES1/ExpSummaryForAPI.xml
- __MACOSX/flow cytometry data/Figure2.H/GES1/._ExpSummaryForAPI.xml
