# Supplementary material for: NALCN expression is down-regulated and associated with immune infiltration in gastric cancer
Source: Front Immunol. 2025 Feb 12;16:1512107. doi: 10.3389/fimmu.2025.1512107 (PMC11860897; doi:10.3389/fimmu.2025.1512107)
Supplement: Supplementary file 4 [file DataSheet4.zip]

Archive with 47 entries (43 files):
- flow cytometry data 2/
- flow cytometry data 2/Figure7.A-D/
- __MACOSX/flow cytometry data 2/._Figure7.A-D
- flow cytometry data 2/.DS_Store
- __MACOSX/flow cytometry data 2/._.DS_Store
- flow cytometry data 2/Figure7.A-D/.DS_Store
- __MACOSX/flow cytometry data 2/Figure7.A-D/._.DS_Store
- flow cytometry data 2/Figure7.A-D/D6/
- __MACOSX/flow cytometry data 2/Figure7.A-D/._D6
- flow cytometry data 2/Figure7.A-D/D4/
- __MACOSX/flow cytometry data 2/Figure7.A-D/._D4
- flow cytometry data 2/Figure7.A-D/D6/D6-siCtrl-1.fcs
- __MACOSX/flow cytometry data 2/Figure7.A-D/D6/._D6-siCtrl-1.fcs
- flow cytometry data 2/Figure7.A-D/D6/D6-siCtrl-3.fcs
- __MACOSX/flow cytometry data 2/Figure7.A-D/D6/._D6-siCtrl-3.fcs
- flow cytometry data 2/Figure7.A-D/D6/D6-siCtrl-2.fcs
- __MACOSX/flow cytometry data 2/Figure7.A-D/D6/._D6-siCtrl-2.fcs
- flow cytometry data 2/Figure7.A-D/D6/.DS_Store
- __MACOSX/flow cytometry data 2/Figure7.A-D/D6/._.DS_Store
- flow cytometry data 2/Figure7.A-D/D6/Exp_20240606_1.xit
- __MACOSX/flow cytometry data 2/Figure7.A-D/D6/._Exp_20240606_1.xit
- flow cytometry data 2/Figure7.A-D/D6/D6-siNA-2.fcs
- __MACOSX/flow cytometry data 2/Figure7.A-D/D6/._D6-siNA-2.fcs
- flow cytometry data 2/Figure7.A-D/D6/D6-siNA-3.fcs
- __MACOSX/flow cytometry data 2/Figure7.A-D/D6/._D6-siNA-3.fcs
- flow cytometry data 2/Figure7.A-D/D6/D6-siNA-1.fcs
- __MACOSX/flow cytometry data 2/Figure7.A-D/D6/._D6-siNA-1.fcs
- flow cytometry data 2/Figure7.A-D/D6/ExpSummaryForAPI.xml
- __MACOSX/flow cytometry data 2/Figure7.A-D/D6/._ExpSummaryForAPI.xml
- flow cytometry data 2/Figure7.A-D/D4/.DS_Store
- __MACOSX/flow cytometry data 2/Figure7.A-D/D4/._.DS_Store
- flow cytometry data 2/Figure7.A-D/D4/D4.xit
- __MACOSX/flow cytometry data 2/Figure7.A-D/D4/._D4.xit
- flow cytometry data 2/Figure7.A-D/D4/D4-siNA-3.fcs
- __MACOSX/flow cytometry data 2/Figure7.A-D/D4/._D4-siNA-3.fcs
- flow cytometry data 2/Figure7.A-D/D4/D4-siNA-2.fcs
- __MACOSX/flow cytometry data 2/Figure7.A-D/D4/._D4-siNA-2.fcs
- flow cytometry data 2/Figure7.A-D/D4/D4-siNA-1.fcs
- __MACOSX/flow cytometry data 2/Figure7.A-D/D4/._D4-siNA-1.fcs
- flow cytometry data 2/Figure7.A-D/D4/D4-siCtrl-1.fcs
- __MACOSX/flow cytometry data 2/Figure7.A-D/D4/._D4-siCtrl-1.fcs
- flow cytometry data 2/Figure7.A-D/D4/D4-siCtrl-3.fcs
- __MACOSX/flow cytometry data 2/Figure7.A-D/D4/._D4-siCtrl-3.fcs
- flow cytometry data 2/Figure7.A-D/D4/ExpSummaryForAPI.xml
- __MACOSX/flow cytometry data 2/Figure7.A-D/D4/._ExpSummaryForAPI.xml
- flow cytometry data 2/Figure7.A-D/D4/D4-siCtrl-2.fcs
- __MACOSX/flow cytometry data 2/Figure7.A-D/D4/._D4-siCtrl-2.fcs
