# Supplementary material for: NALCN expression is down-regulated and associated with immune infiltration in gastric cancer
Source: Front Immunol. 2025 Feb 12;16:1512107. doi: 10.3389/fimmu.2025.1512107 (PMC11860897; doi:10.3389/fimmu.2025.1512107)
Supplement: Supplementary file 4 [file DataSheet4.zip › flow cytometry data 2/Figure7.A-D/D6/ExpSummaryForAPI.xml]

<?xml version="1.0"?>
<Experiment xmlns:xsd="http://www.w3.org/2001/XMLSchema" xmlns:xsi="http://www.w3.org/2001/XMLSchema-instance">
  <Plates />
  <Populations>
    <Population Name="P1" />
    <Population Name="P2" />
    <Population Name="CD45" />
    <Population Name="CD3" />
    <Population Name="Q1-UR" />
    <Population Name="CD8" />
    <Population Name="Q1-LL" />
    <Population Name="CD4" />
    <Population Name="CD107a" />
    <Population Name="Ki67" />
    <Population Name="GranB" />
  </Populations>
  <StatisticsSettings>
    <TubeHeaderItems>
      <TubeHeaderItem>EventsCount</TubeHeaderItem>
      <TubeHeaderItem>RecordTime</TubeHeaderItem>
      <TubeHeaderItem>Volume</TubeHeaderItem>
      <TubeHeaderItem>AbortRate</TubeHeaderItem>
    </TubeHeaderItems>
    <PopulationStatisticsItems>
      <PopulationStatisticsItem>Count</PopulationStatisticsItem>
      <PopulationStatisticsItem>PercentOfParent</PopulationStatisticsItem>
      <PopulationStatisticsItem>PercentOfAll</PopulationStatisticsItem>
      <PopulationStatisticsItem>Concentration</PopulationStatisticsItem>
    </PopulationStatisticsItems>
    <SignalStatisticsSettings>
      <SignalStatisticsSetting Id="0">
        <SignalStatisticsSettingInfos>
          <SignalStatisticsSettingInfo SignalName="APC-A" StatisticsType="Mean" />
          <SignalStatisticsSettingInfo SignalName="APC-A" StatisticsType="Median" />
          <SignalStatisticsSettingInfo SignalName="APC-A" StatisticsType="rCV" />
          <SignalStatisticsSettingInfo SignalName="APC-A" StatisticsType="rSD" />
          <SignalStatisticsSettingInfo SignalName="APC-A" StatisticsType="CV" />
          <SignalStatisticsSettingInfo SignalName="APC-A" StatisticsType="SD" />
        </SignalStatisticsSettingInfos>
      </SignalStatisticsSetting>
    </SignalStatisticsSettings>
  </StatisticsSettings>
</Experiment>
