# Supplementary material for: NALCN expression is down-regulated and associated with immune infiltration in gastric cancer
Source: Front Immunol. 2025 Feb 12;16:1512107. doi: 10.3389/fimmu.2025.1512107 (PMC11860897; doi:10.3389/fimmu.2025.1512107)
Supplement: Supplementary file 5 [file DataSheet5.zip]

Archive with 87 entries (80 files):
- flow cytometry data 3/
- flow cytometry data 3/.DS_Store
- __MACOSX/flow cytometry data 3/._.DS_Store
- flow cytometry data 3/Figure8.G/
- __MACOSX/flow cytometry data 3/._Figure8.G
- flow cytometry data 3/Figure8.A-D/
- __MACOSX/flow cytometry data 3/._Figure8.A-D
- flow cytometry data 3/Figure8.G/D6/
- __MACOSX/flow cytometry data 3/Figure8.G/._D6
- flow cytometry data 3/Figure8.G/D4/
- __MACOSX/flow cytometry data 3/Figure8.G/._D4
- flow cytometry data 3/Figure8.A-D/D6/
- __MACOSX/flow cytometry data 3/Figure8.A-D/._D6
- flow cytometry data 3/Figure8.A-D/D4/
- __MACOSX/flow cytometry data 3/Figure8.A-D/._D4
- flow cytometry data 3/Figure8.G/D6/D6-siCtrl-1.fcs
- __MACOSX/flow cytometry data 3/Figure8.G/D6/._D6-siCtrl-1.fcs
- flow cytometry data 3/Figure8.G/D6/D6-siCtrl-3.fcs
- __MACOSX/flow cytometry data 3/Figure8.G/D6/._D6-siCtrl-3.fcs
- flow cytometry data 3/Figure8.G/D6/D6-siCtrl-2.fcs
- __MACOSX/flow cytometry data 3/Figure8.G/D6/._D6-siCtrl-2.fcs
- flow cytometry data 3/Figure8.G/D6/.DS_Store
- __MACOSX/flow cytometry data 3/Figure8.G/D6/._.DS_Store
- flow cytometry data 3/Figure8.G/D6/D6.xit
- __MACOSX/flow cytometry data 3/Figure8.G/D6/._D6.xit
- flow cytometry data 3/Figure8.G/D6/D6-siNALCN-1.fcs
- __MACOSX/flow cytometry data 3/Figure8.G/D6/._D6-siNALCN-1.fcs
- flow cytometry data 3/Figure8.G/D6/D6-siNALCN-3.fcs
- __MACOSX/flow cytometry data 3/Figure8.G/D6/._D6-siNALCN-3.fcs
- flow cytometry data 3/Figure8.G/D6/D6-siNALCN-2.fcs
- __MACOSX/flow cytometry data 3/Figure8.G/D6/._D6-siNALCN-2.fcs
- flow cytometry data 3/Figure8.G/D6/ExpSummaryForAPI.xml
- __MACOSX/flow cytometry data 3/Figure8.G/D6/._ExpSummaryForAPI.xml
- flow cytometry data 3/Figure8.G/D4/D4-AGS-2.fcs
- __MACOSX/flow cytometry data 3/Figure8.G/D4/._D4-AGS-2.fcs
- flow cytometry data 3/Figure8.G/D4/D4-AGS-3.fcs
- __MACOSX/flow cytometry data 3/Figure8.G/D4/._D4-AGS-3.fcs
- flow cytometry data 3/Figure8.G/D4/D4-AGS-1.fcs
- __MACOSX/flow cytometry data 3/Figure8.G/D4/._D4-AGS-1.fcs
- flow cytometry data 3/Figure8.G/D4/.DS_Store
- __MACOSX/flow cytometry data 3/Figure8.G/D4/._.DS_Store
- flow cytometry data 3/Figure8.G/D4/D4-AGS∩╝êNALCN-3∩╝ë-3.fcs
- __MACOSX/flow cytometry data 3/Figure8.G/D4/._D4-AGS∩╝êNALCN-3∩╝ë-3.fcs
- flow cytometry data 3/Figure8.G/D4/D4-AGS∩╝êNALCN-3∩╝ë-2.fcs
- __MACOSX/flow cytometry data 3/Figure8.G/D4/._D4-AGS∩╝êNALCN-3∩╝ë-2.fcs
- flow cytometry data 3/Figure8.G/D4/D4-AGS∩╝êNALCN-3∩╝ë-1.fcs
- __MACOSX/flow cytometry data 3/Figure8.G/D4/._D4-AGS∩╝êNALCN-3∩╝ë-1.fcs
- flow cytometry data 3/Figure8.G/D4/Exp_20240111_2.xit
- __MACOSX/flow cytometry data 3/Figure8.G/D4/._Exp_20240111_2.xit
- flow cytometry data 3/Figure8.G/D4/ExpSummaryForAPI.xml
- __MACOSX/flow cytometry data 3/Figure8.G/D4/._ExpSummaryForAPI.xml
- flow cytometry data 3/Figure8.A-D/D6/D6-S-siNA-1.fcs
- __MACOSX/flow cytometry data 3/Figure8.A-D/D6/._D6-S-siNA-1.fcs
- flow cytometry data 3/Figure8.A-D/D6/D6-S-siNA-3.fcs
- __MACOSX/flow cytometry data 3/Figure8.A-D/D6/._D6-S-siNA-3.fcs
- flow cytometry data 3/Figure8.A-D/D6/D6-S-siNA-2.fcs
- __MACOSX/flow cytometry data 3/Figure8.A-D/D6/._D6-S-siNA-2.fcs
- flow cytometry data 3/Figure8.A-D/D6/D6-S-siCtrl-2.fcs
- __MACOSX/flow cytometry data 3/Figure8.A-D/D6/._D6-S-siCtrl-2.fcs
- flow cytometry data 3/Figure8.A-D/D6/.DS_Store
- __MACOSX/flow cytometry data 3/Figure8.A-D/D6/._.DS_Store
- flow cytometry data 3/Figure8.A-D/D6/D6-S-siCtrl-3.fcs
- __MACOSX/flow cytometry data 3/Figure8.A-D/D6/._D6-S-siCtrl-3.fcs
- flow cytometry data 3/Figure8.A-D/D6/D6-S-siCtrl-1.fcs
- __MACOSX/flow cytometry data 3/Figure8.A-D/D6/._D6-S-siCtrl-1.fcs
- flow cytometry data 3/Figure8.A-D/D6/D6.xit
- __MACOSX/flow cytometry data 3/Figure8.A-D/D6/._D6.xit
- flow cytometry data 3/Figure8.A-D/D6/ExpSummaryForAPI.xml
- __MACOSX/flow cytometry data 3/Figure8.A-D/D6/._ExpSummaryForAPI.xml
- flow cytometry data 3/Figure8.A-D/D4/.DS_Store
- __MACOSX/flow cytometry data 3/Figure8.A-D/D4/._.DS_Store
- flow cytometry data 3/Figure8.A-D/D4/D4-S-siCtrl-1.fcs
- __MACOSX/flow cytometry data 3/Figure8.A-D/D4/._D4-S-siCtrl-1.fcs
- flow cytometry data 3/Figure8.A-D/D4/D4-S-siCtrl-2.fcs
- __MACOSX/flow cytometry data 3/Figure8.A-D/D4/._D4-S-siCtrl-2.fcs
- flow cytometry data 3/Figure8.A-D/D4/D4-S-siCtrl-3.fcs
- __MACOSX/flow cytometry data 3/Figure8.A-D/D4/._D4-S-siCtrl-3.fcs
- flow cytometry data 3/Figure8.A-D/D4/D4.xit
- __MACOSX/flow cytometry data 3/Figure8.A-D/D4/._D4.xit
- flow cytometry data 3/Figure8.A-D/D4/D4-S-siNA-1.fcs
- __MACOSX/flow cytometry data 3/Figure8.A-D/D4/._D4-S-siNA-1.fcs
- flow cytometry data 3/Figure8.A-D/D4/D4-S-siNA-3.fcs
- __MACOSX/flow cytometry data 3/Figure8.A-D/D4/._D4-S-siNA-3.fcs
- flow cytometry data 3/Figure8.A-D/D4/ExpSummaryForAPI.xml
- __MACOSX/flow cytometry data 3/Figure8.A-D/D4/._ExpSummaryForAPI.xml
- flow cytometry data 3/Figure8.A-D/D4/D4-S-siNA-2.fcs
- __MACOSX/flow cytometry data 3/Figure8.A-D/D4/._D4-S-siNA-2.fcs
